# Supplementary material for: Autophagy‐linked plasma and lysosomal membrane protein PLAC8 is a key host factor for SARS‐CoV‐2 entry into human cells
Source: EMBO J. 2022 Oct 4;41(21):e110727. doi: 10.15252/embj.2022110727 (PMC9627672; doi:10.15252/embj.2022110727)
Supplement: Supplementary file 1 — Source Data for Appendix [file EMBJ-41-e110727-s009.zip]

Archive with 4 entries (4 files):
- Fig6F_source_data.tsv
- Fig6C_S7B_source_data.tsv
- Fig6D_source_data.tsv
- Fig6E_S8A_source_data.tsv
