# Supplementary material for: Autophagy‐linked plasma and lysosomal membrane protein PLAC8 is a key host factor for SARS‐CoV‐2 entry into human cells
Source: EMBO J. 2022 Oct 4;41(21):e110727. doi: 10.15252/embj.2022110727 (PMC9627672; doi:10.15252/embj.2022110727)
Supplement: Supplementary file 1 — Source Data for Appendix [file EMBJ-41-e110727-s009.zip › Fig6F_source_data.tsv]

Sample	Treat	Median.Ratio.FL11.FL1
NT596	Growth	3.91213126358989
NT596	SSBAF	3.70770298188785
NT596	SSBAF	3.60644661600674
NT596	SSBAF	3.61485057922388
NT596	Growth	3.69246378144254
NT596	Growth	3.69706818120386
NT596	BAF	4.3412032661189
NT596	BAF	4.20552933590922
NT596	BAF	4.18998582524114
NT596	SS	2.94939706888124
NT596	SS	2.83847419594013
NT596	SS	2.83076837867458
PLAC8_KO_Rep1	Growth	3.60172187680979
PLAC8_KO_Rep1	SSBAF	3.55903782833109
PLAC8_KO_Rep1	SSBAF	3.57144443582703
PLAC8_KO_Rep1	SSBAF	3.59678928812586
PLAC8_KO_Rep1	Growth	3.53381985809305
PLAC8_KO_Rep1	Growth	3.62142316424922
PLAC8_KO_Rep1	BAF	4.17201357471203
PLAC8_KO_Rep1	BAF	4.16611146209024
PLAC8_KO_Rep1	BAF	4.20715078796277
PLAC8_KO_Rep1	SS	2.81213776576179
PLAC8_KO_Rep1	SS	2.8215285076387
PLAC8_KO_Rep1	SS	2.78718533941737
SPNS1_KO_Rep1	Growth	3.92922820966129
SPNS1_KO_Rep1	SSBAF	3.80997311318862
SPNS1_KO_Rep1	SSBAF	3.65595097610283
SPNS1_KO_Rep1	SSBAF	3.6002601609697
SPNS1_KO_Rep1	Growth	3.78683650157942
SPNS1_KO_Rep1	Growth	3.71779969512911
SPNS1_KO_Rep1	BAF	4.392768510017
SPNS1_KO_Rep1	BAF	4.21954055582602
SPNS1_KO_Rep1	BAF	4.15498217298518
SPNS1_KO_Rep1	SS	3.08341484314011
SPNS1_KO_Rep1	SS	2.8604111218601
SPNS1_KO_Rep1	SS	2.74151666701212
