# Supplementary material for: Autophagy‐linked plasma and lysosomal membrane protein PLAC8 is a key host factor for SARS‐CoV‐2 entry into human cells
Source: EMBO J. 2022 Oct 4;41(21):e110727. doi: 10.15252/embj.2022110727 (PMC9627672; doi:10.15252/embj.2022110727)
Supplement: Supplementary file 1 — Source Data for Appendix [file EMBJ-41-e110727-s009.zip › Fig6C_S7B_source_data.tsv]

Sample	Marker	Condition	N_Dots
NT596_R1	Lysotracker	Growth	50
NT596_R1	Lysotracker	Growth	58
NT596_R1	Lysotracker	Growth	70
NT596_R1	Lysotracker	Growth	75
NT596_R1	Lysotracker	Growth	80
NT596_R1	Lysotracker	Growth	84
NT596_R1	Lysotracker	Growth	86
NT596_R1	Lysotracker	Growth	78
NT596_R1	Lysotracker	Growth	70
NT596_R1	Lysotracker	Growth	56
NT596_R1	Lysotracker	Growth	61
NT596_R1	Lysotracker	Growth	32
NT596_R1	Lysotracker	Growth	50
NT596_R1	Lysotracker	Growth	70
NT596_R1	Lysotracker	Growth	76
NT596_R1	Lysotracker	Growth	77
NT596_R1	Lysotracker	Growth	70
NT596_R1	Lysotracker	Growth	55
NT596_R1	Lysotracker	Growth	50
NT596_R1	Lysotracker	Growth	59
NT596_R1	Lysotracker	Growth	58
NT596_R1	Lysotracker	Growth	59
NT596_R1	Lysotracker	Growth	61
NT596_R1	Lysotracker	Growth	67
NT596_R1	Lysotracker	Growth	60
NT596_R1	Lysotracker	Growth	43
NT596_R1	Lysotracker	Growth	75
NT596_R1	Lysotracker	Growth	75
NT596_R1	Lysotracker	Growth	40
NT596_R1	Lysotracker	Growth	22
NT596_R1	Lysotracker	Growth	32
NT596_R1	Lysotracker	Growth	72
NT596_R1	Lysotracker	Growth	53
NT596_R1	Lysotracker	Growth	50
NT596_R2	Lysotracker	Growth	51
NT596_R2	Lysotracker	Growth	60
NT596_R2	Lysotracker	Growth	78
NT596_R2	Lysotracker	Growth	65
NT596_R2	Lysotracker	Growth	71
NT596_R2	Lysotracker	Growth	87
NT596_R2	Lysotracker	Growth	89
NT596_R2	Lysotracker	Growth	81
NT596_R2	Lysotracker	Growth	73
NT596_R2	Lysotracker	Growth	59
NT596_R2	Lysotracker	Growth	64
NT596_R2	Lysotracker	Growth	35
NT596_R2	Lysotracker	Growth	58
NT596_R2	Lysotracker	Growth	78
NT596_R2	Lysotracker	Growth	81
NT596_R2	Lysotracker	Growth	82
NT596_R2	Lysotracker	Growth	75
NT596_R2	Lysotracker	Growth	55
NT596_R2	Lysotracker	Growth	63
NT596_R2	Lysotracker	Growth	75
NT596_R2	Lysotracker	Growth	80
NT596_R2	Lysotracker	Growth	85
NT596_R2	Lysotracker	Growth	89
NT596_R2	Lysotracker	Growth	91
NT596_R2	Lysotracker	Growth	83
NT596_R2	Lysotracker	Growth	99
NT596_R2	Lysotracker	Growth	103
NT596_R2	Lysotracker	Growth	94
NT596_R2	Lysotracker	Growth	85
NT596_R2	Lysotracker	Growth	76
NT596_R2	Lysotracker	Growth	75
NT596_R2	Lysotracker	Growth	81
NT596_R2	Lysotracker	Growth	82
NT596_R2	Lysotracker	Growth	75
NT596_R3	Lysotracker	Growth	88
NT596_R3	Lysotracker	Growth	85
NT596_R3	Lysotracker	Growth	74
NT596_R3	Lysotracker	Growth	53
NT596_R3	Lysotracker	Growth	61
NT596_R3	Lysotracker	Growth	73
NT596_R3	Lysotracker	Growth	78
NT596_R3	Lysotracker	Growth	83
NT596_R3	Lysotracker	Growth	87
NT596_R3	Lysotracker	Growth	89
NT596_R3	Lysotracker	Growth	81
NT596_R3	Lysotracker	Growth	73
NT596_R3	Lysotracker	Growth	59
NT596_R3	Lysotracker	Growth	92
NT596_R3	Lysotracker	Growth	33
NT596_R3	Lysotracker	Growth	58
NT596_R3	Lysotracker	Growth	66
NT596_R3	Lysotracker	Growth	78
NT596_R3	Lysotracker	Growth	83
NT596_R3	Lysotracker	Growth	88
NT596_R3	Lysotracker	Growth	41
NT596_R3	Lysotracker	Growth	94
NT596_R3	Lysotracker	Growth	86
NT596_R3	Lysotracker	Growth	78
NT596_R3	Lysotracker	Growth	64
NT596_R3	Lysotracker	Growth	40
NT596_R3	Lysotracker	Growth	88
NT596_R3	Lysotracker	Growth	79
NT596_R3	Lysotracker	Growth	78
NT596_R3	Lysotracker	Growth	53
NT596_R3	Lysotracker	Growth	61
NT596_R3	Lysotracker	Growth	73
NT596_R3	Lysotracker	Growth	78
NT596_R3	Lysotracker	Growth	83
PLAC8_KO_R1	Lysotracker	Growth	310
PLAC8_KO_R1	Lysotracker	Growth	302
PLAC8_KO_R1	Lysotracker	Growth	287
PLAC8_KO_R1	Lysotracker	Growth	280
PLAC8_KO_R1	Lysotracker	Growth	299
PLAC8_KO_R1	Lysotracker	Growth	291
PLAC8_KO_R1	Lysotracker	Growth	277
PLAC8_KO_R1	Lysotracker	Growth	234
PLAC8_KO_R1	Lysotracker	Growth	225
PLAC8_KO_R1	Lysotracker	Growth	220
PLAC8_KO_R1	Lysotracker	Growth	289
PLAC8_KO_R1	Lysotracker	Growth	251
PLAC8_KO_R1	Lysotracker	Growth	221
PLAC8_KO_R1	Lysotracker	Growth	209
PLAC8_KO_R1	Lysotracker	Growth	189
PLAC8_KO_R1	Lysotracker	Growth	188
PLAC8_KO_R1	Lysotracker	Growth	177
PLAC8_KO_R1	Lysotracker	Growth	207
PLAC8_KO_R1	Lysotracker	Growth	298
PLAC8_KO_R1	Lysotracker	Growth	103
PLAC8_KO_R1	Lysotracker	Growth	199
PLAC8_KO_R1	Lysotracker	Growth	204
PLAC8_KO_R1	Lysotracker	Growth	208
PLAC8_KO_R1	Lysotracker	Growth	301
PLAC8_KO_R1	Lysotracker	Growth	300
PLAC8_KO_R1	Lysotracker	Growth	228
PLAC8_KO_R1	Lysotracker	Growth	221
PLAC8_KO_R1	Lysotracker	Growth	287
PLAC8_KO_R1	Lysotracker	Growth	220
PLAC8_KO_R1	Lysotracker	Growth	218
PLAC8_KO_R1	Lysotracker	Growth	222
PLAC8_KO_R1	Lysotracker	Growth	233
PLAC8_KO_R1	Lysotracker	Growth	243
PLAC8_KO_R1	Lysotracker	Growth	251
PLAC8_KO_R2	Lysotracker	Growth	221
PLAC8_KO_R2	Lysotracker	Growth	211
PLAC8_KO_R2	Lysotracker	Growth	209
PLAC8_KO_R2	Lysotracker	Growth	239
PLAC8_KO_R2	Lysotracker	Growth	286
PLAC8_KO_R2	Lysotracker	Growth	91
PLAC8_KO_R2	Lysotracker	Growth	187
PLAC8_KO_R2	Lysotracker	Growth	192
PLAC8_KO_R2	Lysotracker	Growth	196
PLAC8_KO_R2	Lysotracker	Growth	289
PLAC8_KO_R2	Lysotracker	Growth	288
PLAC8_KO_R2	Lysotracker	Growth	216
PLAC8_KO_R2	Lysotracker	Growth	209
PLAC8_KO_R2	Lysotracker	Growth	275
PLAC8_KO_R2	Lysotracker	Growth	208
PLAC8_KO_R2	Lysotracker	Growth	167
PLAC8_KO_R2	Lysotracker	Growth	156
PLAC8_KO_R2	Lysotracker	Growth	186
PLAC8_KO_R2	Lysotracker	Growth	294
PLAC8_KO_R2	Lysotracker	Growth	99
PLAC8_KO_R2	Lysotracker	Growth	195
PLAC8_KO_R2	Lysotracker	Growth	200
PLAC8_KO_R2	Lysotracker	Growth	204
PLAC8_KO_R2	Lysotracker	Growth	297
PLAC8_KO_R2	Lysotracker	Growth	296
PLAC8_KO_R2	Lysotracker	Growth	224
PLAC8_KO_R2	Lysotracker	Growth	217
PLAC8_KO_R2	Lysotracker	Growth	283
PLAC8_KO_R2	Lysotracker	Growth	216
PLAC8_KO_R2	Lysotracker	Growth	214
PLAC8_KO_R2	Lysotracker	Growth	218
PLAC8_KO_R2	Lysotracker	Growth	229
PLAC8_KO_R2	Lysotracker	Growth	239
PLAC8_KO_R2	Lysotracker	Growth	247
PLAC8_KO_R3	Lysotracker	Growth	342
PLAC8_KO_R3	Lysotracker	Growth	215
PLAC8_KO_R3	Lysotracker	Growth	289
PLAC8_KO_R3	Lysotracker	Growth	281
PLAC8_KO_R3	Lysotracker	Growth	266
PLAC8_KO_R3	Lysotracker	Growth	259
PLAC8_KO_R3	Lysotracker	Growth	278
PLAC8_KO_R3	Lysotracker	Growth	270
PLAC8_KO_R3	Lysotracker	Growth	256
PLAC8_KO_R3	Lysotracker	Growth	213
PLAC8_KO_R3	Lysotracker	Growth	204
PLAC8_KO_R3	Lysotracker	Growth	199
PLAC8_KO_R3	Lysotracker	Growth	268
PLAC8_KO_R3	Lysotracker	Growth	230
PLAC8_KO_R3	Lysotracker	Growth	319
PLAC8_KO_R3	Lysotracker	Growth	312
PLAC8_KO_R3	Lysotracker	Growth	331
PLAC8_KO_R3	Lysotracker	Growth	323
PLAC8_KO_R3	Lysotracker	Growth	309
PLAC8_KO_R3	Lysotracker	Growth	266
PLAC8_KO_R3	Lysotracker	Growth	257
PLAC8_KO_R3	Lysotracker	Growth	252
PLAC8_KO_R3	Lysotracker	Growth	321
PLAC8_KO_R3	Lysotracker	Growth	283
PLAC8_KO_R3	Lysotracker	Growth	253
PLAC8_KO_R3	Lysotracker	Growth	241
PLAC8_KO_R3	Lysotracker	Growth	334
PLAC8_KO_R3	Lysotracker	Growth	220
PLAC8_KO_R3	Lysotracker	Growth	216
PLAC8_KO_R3	Lysotracker	Growth	206
PLAC8_KO_R3	Lysotracker	Growth	210
PLAC8_KO_R3	Lysotracker	Growth	221
PLAC8_KO_R3	Lysotracker	Growth	231
PLAC8_KO_R3	Lysotracker	Growth	239
SPNS1_KO_R1	Lysotracker	Growth	283
SPNS1_KO_R1	Lysotracker	Growth	88
SPNS1_KO_R1	Lysotracker	Growth	184
SPNS1_KO_R1	Lysotracker	Growth	189
SPNS1_KO_R1	Lysotracker	Growth	193
SPNS1_KO_R1	Lysotracker	Growth	286
SPNS1_KO_R1	Lysotracker	Growth	285
SPNS1_KO_R1	Lysotracker	Growth	213
SPNS1_KO_R1	Lysotracker	Growth	206
SPNS1_KO_R1	Lysotracker	Growth	272
SPNS1_KO_R1	Lysotracker	Growth	153
SPNS1_KO_R1	Lysotracker	Growth	115
SPNS1_KO_R1	Lysotracker	Growth	85
SPNS1_KO_R1	Lysotracker	Growth	73
SPNS1_KO_R1	Lysotracker	Growth	69
SPNS1_KO_R1	Lysotracker	Growth	52
SPNS1_KO_R1	Lysotracker	Growth	112
SPNS1_KO_R1	Lysotracker	Growth	71
SPNS1_KO_R1	Lysotracker	Growth	162
SPNS1_KO_R1	Lysotracker	Growth	59
SPNS1_KO_R1	Lysotracker	Growth	63
SPNS1_KO_R1	Lysotracker	Growth	68
SPNS1_KO_R1	Lysotracker	Growth	72
SPNS1_KO_R1	Lysotracker	Growth	165
SPNS1_KO_R1	Lysotracker	Growth	164
SPNS1_KO_R1	Lysotracker	Growth	92
SPNS1_KO_R1	Lysotracker	Growth	85
SPNS1_KO_R1	Lysotracker	Growth	151
SPNS1_KO_R1	Lysotracker	Growth	84
SPNS1_KO_R1	Lysotracker	Growth	82
SPNS1_KO_R1	Lysotracker	Growth	76
SPNS1_KO_R1	Lysotracker	Growth	70
SPNS1_KO_R1	Lysotracker	Growth	75
SPNS1_KO_R1	Lysotracker	Growth	70
SPNS1_KO_R2	Lysotracker	Growth	198
SPNS1_KO_R2	Lysotracker	Growth	188
SPNS1_KO_R2	Lysotracker	Growth	186
SPNS1_KO_R2	Lysotracker	Growth	216
SPNS1_KO_R2	Lysotracker	Growth	263
SPNS1_KO_R2	Lysotracker	Growth	68
SPNS1_KO_R2	Lysotracker	Growth	164
SPNS1_KO_R2	Lysotracker	Growth	169
SPNS1_KO_R2	Lysotracker	Growth	173
SPNS1_KO_R2	Lysotracker	Growth	110
SPNS1_KO_R2	Lysotracker	Growth	123
SPNS1_KO_R2	Lysotracker	Growth	135
SPNS1_KO_R2	Lysotracker	Growth	109
SPNS1_KO_R2	Lysotracker	Growth	209
SPNS1_KO_R2	Lysotracker	Growth	176
SPNS1_KO_R2	Lysotracker	Growth	110
SPNS1_KO_R2	Lysotracker	Growth	187
SPNS1_KO_R2	Lysotracker	Growth	121
SPNS1_KO_R2	Lysotracker	Growth	134
SPNS1_KO_R2	Lysotracker	Growth	110
SPNS1_KO_R2	Lysotracker	Growth	98
SPNS1_KO_R2	Lysotracker	Growth	145
SPNS1_KO_R2	Lysotracker	Growth	137
SPNS1_KO_R2	Lysotracker	Growth	71
SPNS1_KO_R2	Lysotracker	Growth	75
SPNS1_KO_R2	Lysotracker	Growth	80
SPNS1_KO_R2	Lysotracker	Growth	84
SPNS1_KO_R2	Lysotracker	Growth	177
SPNS1_KO_R2	Lysotracker	Growth	176
SPNS1_KO_R2	Lysotracker	Growth	104
SPNS1_KO_R2	Lysotracker	Growth	97
SPNS1_KO_R2	Lysotracker	Growth	163
SPNS1_KO_R2	Lysotracker	Growth	145
SPNS1_KO_R2	Lysotracker	Growth	187
SPNS1_KO_R3	Lysotracker	Growth	187
SPNS1_KO_R3	Lysotracker	Growth	179
SPNS1_KO_R3	Lysotracker	Growth	164
SPNS1_KO_R3	Lysotracker	Growth	157
SPNS1_KO_R3	Lysotracker	Growth	176
SPNS1_KO_R3	Lysotracker	Growth	168
SPNS1_KO_R3	Lysotracker	Growth	154
SPNS1_KO_R3	Lysotracker	Growth	111
SPNS1_KO_R3	Lysotracker	Growth	102
SPNS1_KO_R3	Lysotracker	Growth	266
SPNS1_KO_R3	Lysotracker	Growth	265
SPNS1_KO_R3	Lysotracker	Growth	193
SPNS1_KO_R3	Lysotracker	Growth	186
SPNS1_KO_R3	Lysotracker	Growth	252
SPNS1_KO_R3	Lysotracker	Growth	185
SPNS1_KO_R3	Lysotracker	Growth	144
SPNS1_KO_R3	Lysotracker	Growth	133
SPNS1_KO_R3	Lysotracker	Growth	163
SPNS1_KO_R3	Lysotracker	Growth	271
SPNS1_KO_R3	Lysotracker	Growth	175
SPNS1_KO_R3	Lysotracker	Growth	134
SPNS1_KO_R3	Lysotracker	Growth	122
SPNS1_KO_R3	Lysotracker	Growth	118
SPNS1_KO_R3	Lysotracker	Growth	101
SPNS1_KO_R3	Lysotracker	Growth	161
SPNS1_KO_R3	Lysotracker	Growth	120
SPNS1_KO_R3	Lysotracker	Growth	211
SPNS1_KO_R3	Lysotracker	Growth	108
SPNS1_KO_R3	Lysotracker	Growth	112
SPNS1_KO_R3	Lysotracker	Growth	117
SPNS1_KO_R3	Lysotracker	Growth	121
SPNS1_KO_R3	Lysotracker	Growth	114
SPNS1_KO_R3	Lysotracker	Growth	123
SPNS1_KO_R3	Lysotracker	Growth	116
NT596_R1	Lysotracker	Starvation	178
NT596_R1	Lysotracker	Starvation	105
NT596_R1	Lysotracker	Starvation	126
NT596_R1	Lysotracker	Starvation	109
NT596_R1	Lysotracker	Starvation	100
NT596_R1	Lysotracker	Starvation	209
NT596_R1	Lysotracker	Starvation	159
NT596_R1	Lysotracker	Starvation	82
NT596_R1	Lysotracker	Starvation	94
NT596_R1	Lysotracker	Starvation	99
NT596_R1	Lysotracker	Starvation	104
NT596_R1	Lysotracker	Starvation	177
NT596_R1	Lysotracker	Starvation	199
NT596_R1	Lysotracker	Starvation	188
NT596_R1	Lysotracker	Starvation	121
NT596_R1	Lysotracker	Starvation	100
NT596_R1	Lysotracker	Starvation	108
NT596_R1	Lysotracker	Starvation	120
NT596_R1	Lysotracker	Starvation	134
NT596_R1	Lysotracker	Starvation	111
NT596_R1	Lysotracker	Starvation	61
NT596_R1	Lysotracker	Starvation	43
NT596_R1	Lysotracker	Starvation	165
NT596_R1	Lysotracker	Starvation	110
NT596_R1	Lysotracker	Starvation	74
NT596_R1	Lysotracker	Starvation	222
NT596_R2	Lysotracker	Starvation	98
NT596_R2	Lysotracker	Starvation	107
NT596_R2	Lysotracker	Starvation	125
NT596_R2	Lysotracker	Starvation	112
NT596_R2	Lysotracker	Starvation	118
NT596_R2	Lysotracker	Starvation	134
NT596_R2	Lysotracker	Starvation	136
NT596_R2	Lysotracker	Starvation	128
NT596_R2	Lysotracker	Starvation	120
NT596_R2	Lysotracker	Starvation	101
NT596_R2	Lysotracker	Starvation	117
NT596_R2	Lysotracker	Starvation	122
NT596_R2	Lysotracker	Starvation	127
NT596_R2	Lysotracker	Starvation	188
NT596_R2	Lysotracker	Starvation	187
NT596_R2	Lysotracker	Starvation	198
NT596_R2	Lysotracker	Starvation	117
NT596_R2	Lysotracker	Starvation	124
NT596_R2	Lysotracker	Starvation	187
NT596_R2	Lysotracker	Starvation	115
NT596_R2	Lysotracker	Starvation	106
NT596_R2	Lysotracker	Starvation	234
NT596_R2	Lysotracker	Starvation	177
NT596_R2	Lysotracker	Starvation	189
NT596_R2	Lysotracker	Starvation	103
NT596_R2	Lysotracker	Starvation	96
NT596_R3	Lysotracker	Starvation	135
NT596_R3	Lysotracker	Starvation	154
NT596_R3	Lysotracker	Starvation	113
NT596_R3	Lysotracker	Starvation	118
NT596_R3	Lysotracker	Starvation	123
NT596_R3	Lysotracker	Starvation	127
NT596_R3	Lysotracker	Starvation	129
NT596_R3	Lysotracker	Starvation	121
NT596_R3	Lysotracker	Starvation	137
NT596_R3	Lysotracker	Starvation	217
NT596_R3	Lysotracker	Starvation	126
NT596_R3	Lysotracker	Starvation	234
NT596_R3	Lysotracker	Starvation	132
NT596_R3	Lysotracker	Starvation	124
NT596_R3	Lysotracker	Starvation	116
NT596_R3	Lysotracker	Starvation	102
NT596_R3	Lysotracker	Starvation	229
NT596_R3	Lysotracker	Starvation	105
NT596_R3	Lysotracker	Starvation	208
NT596_R3	Lysotracker	Starvation	81
NT596_R3	Lysotracker	Starvation	113
NT596_R3	Lysotracker	Starvation	196
NT596_R3	Lysotracker	Starvation	201
NT596_R3	Lysotracker	Starvation	209
NT596_R3	Lysotracker	Starvation	222
NT596_R3	Lysotracker	Starvation	121
PLAC8_KO_R1	Lysotracker	Starvation	276
PLAC8_KO_R1	Lysotracker	Starvation	272
PLAC8_KO_R1	Lysotracker	Starvation	262
PLAC8_KO_R1	Lysotracker	Starvation	266
PLAC8_KO_R1	Lysotracker	Starvation	277
PLAC8_KO_R1	Lysotracker	Starvation	287
PLAC8_KO_R1	Lysotracker	Starvation	206
PLAC8_KO_R1	Lysotracker	Starvation	326
PLAC8_KO_R1	Lysotracker	Starvation	378
PLAC8_KO_R1	Lysotracker	Starvation	371
PLAC8_KO_R1	Lysotracker	Starvation	437
PLAC8_KO_R1	Lysotracker	Starvation	370
PLAC8_KO_R1	Lysotracker	Starvation	368
PLAC8_KO_R1	Lysotracker	Starvation	372
PLAC8_KO_R1	Lysotracker	Starvation	383
PLAC8_KO_R1	Lysotracker	Starvation	393
PLAC8_KO_R1	Lysotracker	Starvation	445
PLAC8_KO_R1	Lysotracker	Starvation	438
PLAC8_KO_R1	Lysotracker	Starvation	504
PLAC8_KO_R1	Lysotracker	Starvation	331
PLAC8_KO_R1	Lysotracker	Starvation	379
PLAC8_KO_R1	Lysotracker	Starvation	336
PLAC8_KO_R1	Lysotracker	Starvation	207
PLAC8_KO_R1	Lysotracker	Starvation	343
PLAC8_KO_R1	Lysotracker	Starvation	305
PLAC8_KO_R1	Lysotracker	Starvation	394
PLAC8_KO_R2	Lysotracker	Starvation	291
PLAC8_KO_R2	Lysotracker	Starvation	384
PLAC8_KO_R2	Lysotracker	Starvation	383
PLAC8_KO_R2	Lysotracker	Starvation	311
PLAC8_KO_R2	Lysotracker	Starvation	304
PLAC8_KO_R2	Lysotracker	Starvation	370
PLAC8_KO_R2	Lysotracker	Starvation	303
PLAC8_KO_R2	Lysotracker	Starvation	301
PLAC8_KO_R2	Lysotracker	Starvation	305
PLAC8_KO_R2	Lysotracker	Starvation	316
PLAC8_KO_R2	Lysotracker	Starvation	288
PLAC8_KO_R2	Lysotracker	Starvation	279
PLAC8_KO_R2	Lysotracker	Starvation	274
PLAC8_KO_R2	Lysotracker	Starvation	404
PLAC8_KO_R2	Lysotracker	Starvation	389
PLAC8_KO_R2	Lysotracker	Starvation	382
PLAC8_KO_R2	Lysotracker	Starvation	401
PLAC8_KO_R2	Lysotracker	Starvation	393
PLAC8_KO_R2	Lysotracker	Starvation	208
PLAC8_KO_R2	Lysotracker	Starvation	206
PLAC8_KO_R2	Lysotracker	Starvation	203
PLAC8_KO_R2	Lysotracker	Starvation	202
PLAC8_KO_R2	Lysotracker	Starvation	437
PLAC8_KO_R2	Lysotracker	Starvation	101
PLAC8_KO_R2	Lysotracker	Starvation	109
PLAC8_KO_R2	Lysotracker	Starvation	374
PLAC8_KO_R3	Lysotracker	Starvation	377
PLAC8_KO_R3	Lysotracker	Starvation	339
PLAC8_KO_R3	Lysotracker	Starvation	309
PLAC8_KO_R3	Lysotracker	Starvation	297
PLAC8_KO_R3	Lysotracker	Starvation	390
PLAC8_KO_R3	Lysotracker	Starvation	327
PLAC8_KO_R3	Lysotracker	Starvation	322
PLAC8_KO_R3	Lysotracker	Starvation	391
PLAC8_KO_R3	Lysotracker	Starvation	417
PLAC8_KO_R3	Lysotracker	Starvation	290
PLAC8_KO_R3	Lysotracker	Starvation	364
PLAC8_KO_R3	Lysotracker	Starvation	356
PLAC8_KO_R3	Lysotracker	Starvation	302
PLAC8_KO_R3	Lysotracker	Starvation	307
PLAC8_KO_R3	Lysotracker	Starvation	311
PLAC8_KO_R3	Lysotracker	Starvation	509
PLAC8_KO_R3	Lysotracker	Starvation	403
PLAC8_KO_R3	Lysotracker	Starvation	331
PLAC8_KO_R3	Lysotracker	Starvation	324
PLAC8_KO_R3	Lysotracker	Starvation	390
PLAC8_KO_R3	Lysotracker	Starvation	408
PLAC8_KO_R3	Lysotracker	Starvation	321
PLAC8_KO_R3	Lysotracker	Starvation	325
PLAC8_KO_R3	Lysotracker	Starvation	336
PLAC8_KO_R3	Lysotracker	Starvation	346
PLAC8_KO_R3	Lysotracker	Starvation	354
SPNS1_KO_R1	Lysotracker	Starvation	374
SPNS1_KO_R1	Lysotracker	Starvation	302
SPNS1_KO_R1	Lysotracker	Starvation	295
SPNS1_KO_R1	Lysotracker	Starvation	361
SPNS1_KO_R1	Lysotracker	Starvation	242
SPNS1_KO_R1	Lysotracker	Starvation	204
SPNS1_KO_R1	Lysotracker	Starvation	174
SPNS1_KO_R1	Lysotracker	Starvation	162
SPNS1_KO_R1	Lysotracker	Starvation	166
SPNS1_KO_R1	Lysotracker	Starvation	157
SPNS1_KO_R1	Lysotracker	Starvation	321
SPNS1_KO_R1	Lysotracker	Starvation	320
SPNS1_KO_R1	Lysotracker	Starvation	248
SPNS1_KO_R1	Lysotracker	Starvation	241
SPNS1_KO_R1	Lysotracker	Starvation	307
SPNS1_KO_R1	Lysotracker	Starvation	240
SPNS1_KO_R1	Lysotracker	Starvation	199
SPNS1_KO_R1	Lysotracker	Starvation	188
SPNS1_KO_R1	Lysotracker	Starvation	218
SPNS1_KO_R1	Lysotracker	Starvation	326
SPNS1_KO_R1	Lysotracker	Starvation	230
SPNS1_KO_R1	Lysotracker	Starvation	189
SPNS1_KO_R1	Lysotracker	Starvation	177
SPNS1_KO_R1	Lysotracker	Starvation	173
SPNS1_KO_R1	Lysotracker	Starvation	156
SPNS1_KO_R1	Lysotracker	Starvation	216
SPNS1_KO_R2	Lysotracker	Starvation	185
SPNS1_KO_R2	Lysotracker	Starvation	173
SPNS1_KO_R2	Lysotracker	Starvation	220
SPNS1_KO_R2	Lysotracker	Starvation	212
SPNS1_KO_R2	Lysotracker	Starvation	146
SPNS1_KO_R2	Lysotracker	Starvation	150
SPNS1_KO_R2	Lysotracker	Starvation	155
SPNS1_KO_R2	Lysotracker	Starvation	159
SPNS1_KO_R2	Lysotracker	Starvation	252
SPNS1_KO_R2	Lysotracker	Starvation	114
SPNS1_KO_R2	Lysotracker	Starvation	97
SPNS1_KO_R2	Lysotracker	Starvation	157
SPNS1_KO_R2	Lysotracker	Starvation	116
SPNS1_KO_R2	Lysotracker	Starvation	207
SPNS1_KO_R2	Lysotracker	Starvation	104
SPNS1_KO_R2	Lysotracker	Starvation	108
SPNS1_KO_R2	Lysotracker	Starvation	113
SPNS1_KO_R2	Lysotracker	Starvation	117
SPNS1_KO_R2	Lysotracker	Starvation	210
SPNS1_KO_R2	Lysotracker	Starvation	209
SPNS1_KO_R2	Lysotracker	Starvation	209
SPNS1_KO_R2	Lysotracker	Starvation	221
SPNS1_KO_R2	Lysotracker	Starvation	196
SPNS1_KO_R2	Lysotracker	Starvation	129
SPNS1_KO_R2	Lysotracker	Starvation	127
SPNS1_KO_R2	Lysotracker	Starvation	121
SPNS1_KO_R3	Lysotracker	Starvation	170
SPNS1_KO_R3	Lysotracker	Starvation	247
SPNS1_KO_R3	Lysotracker	Starvation	181
SPNS1_KO_R3	Lysotracker	Starvation	194
SPNS1_KO_R3	Lysotracker	Starvation	170
SPNS1_KO_R3	Lysotracker	Starvation	158
SPNS1_KO_R3	Lysotracker	Starvation	205
SPNS1_KO_R3	Lysotracker	Starvation	197
SPNS1_KO_R3	Lysotracker	Starvation	131
SPNS1_KO_R3	Lysotracker	Starvation	135
SPNS1_KO_R3	Lysotracker	Starvation	209
SPNS1_KO_R3	Lysotracker	Starvation	214
SPNS1_KO_R3	Lysotracker	Starvation	218
SPNS1_KO_R3	Lysotracker	Starvation	155
SPNS1_KO_R3	Lysotracker	Starvation	168
SPNS1_KO_R3	Lysotracker	Starvation	180
SPNS1_KO_R3	Lysotracker	Starvation	154
SPNS1_KO_R3	Lysotracker	Starvation	254
SPNS1_KO_R3	Lysotracker	Starvation	221
SPNS1_KO_R3	Lysotracker	Starvation	155
SPNS1_KO_R3	Lysotracker	Starvation	232
SPNS1_KO_R3	Lysotracker	Starvation	166
SPNS1_KO_R3	Lysotracker	Starvation	179
SPNS1_KO_R3	Lysotracker	Starvation	155
SPNS1_KO_R3	Lysotracker	Starvation	143
SPNS1_KO_R3	Lysotracker	Starvation	190
