# Supplementary material for: Autophagy‐linked plasma and lysosomal membrane protein PLAC8 is a key host factor for SARS‐CoV‐2 entry into human cells
Source: EMBO J. 2022 Oct 4;41(21):e110727. doi: 10.15252/embj.2022110727 (PMC9627672; doi:10.15252/embj.2022110727)
Supplement: Supplementary file 1 — Source Data for Appendix [file EMBJ-41-e110727-s009.zip › Fig6D_source_data.tsv]

Sample	Treat	Probe	Well	MFI.FL11
NT596	None	None	A3	833.200012207031
SPNS1KO	Growth	DQ-BSA	B10	14324.2001953125
SPNS1KO	Growth	DQ-BSA	B11	15816
NT596	Growth	DQ-BSA	B3	16731.2998046875
NT596	Growth	DQ-BSA	B4	14905.3002929688
NT596	Growth	DQ-BSA	B5	15668.2001953125
PLAC8KO	Growth	DQ-BSA	B6	13189.1499023438
PLAC8KO	Growth	DQ-BSA	B7	14523.0502929688
PLAC8KO	Growth	DQ-BSA	B8	14897.1000976562
SPNS1KO	Growth	DQ-BSA	B9	14479.25
SPNS1KO	SS	DQ-BSA	D10	21718.099609375
SPNS1KO	SS	DQ-BSA	D11	21355.19921875
NT596	SS	DQ-BSA	D3	21746.7001953125
NT596	SS	DQ-BSA	D4	22144.599609375
NT596	SS	DQ-BSA	D5	23443
PLAC8KO	SS	DQ-BSA	D6	16682.19921875
PLAC8KO	SS	DQ-BSA	D7	22167
PLAC8KO	SS	DQ-BSA	D8	21660.7001953125
SPNS1KO	SS	DQ-BSA	D9	22344
