# Supplementary material for: Autophagy‐linked plasma and lysosomal membrane protein PLAC8 is a key host factor for SARS‐CoV‐2 entry into human cells
Source: EMBO J. 2022 Oct 4;41(21):e110727. doi: 10.15252/embj.2022110727 (PMC9627672; doi:10.15252/embj.2022110727)
Supplement: Supplementary file 1 — Source Data for Appendix [file EMBJ-41-e110727-s009.zip › Fig6E_S8A_source_data.tsv]

Dots	Cells	Dots.Cell	Sample	Condition	Marker
460	35	13.14285714	NT596_R1	Growth	LC3
162	13	12.46153846	NT596_R1	Growth	LC3
192	17	11.29411765	NT596_R1	Growth	LC3
132	12	11	NT596_R1	Growth	LC3
129	19	6.789473684	NT596_R1	Growth	LC3
92	15	6.133333333	NT596_R1	Growth	LC3
100	12	8.333333333	NT596_R1	Growth	LC3
112	10	11.2	NT596_R1	Growth	LC3
134	18	7.444444444	NT596_R1	Growth	LC3
75	9	8.333333333	NT596_R1	Growth	LC3
114	28	4.071428571	NT596_R2	Growth	LC3
162	22	7.363636364	NT596_R2	Growth	LC3
142	16	8.875	NT596_R2	Growth	LC3
201	18	11.16666667	NT596_R2	Growth	LC3
164	17	9.647058824	NT596_R2	Growth	LC3
68	17	4	NT596_R2	Growth	LC3
112	18	6.222222222	NT596_R2	Growth	LC3
134	17	7.882352941	NT596_R2	Growth	LC3
126	14	9	NT596_R2	Growth	LC3
173	19	9.105263158	NT596_R2	Growth	LC3
402	31	12.96774194	NT596_R3	Growth	LC3
145	18	8.055555556	NT596_R3	Growth	LC3
156	12	13	NT596_R3	Growth	LC3
126	12	10.5	NT596_R3	Growth	LC3
122	15	8.133333333	NT596_R3	Growth	LC3
289	21	13.76190476	NT596_R3	Growth	LC3
176	18	9.777777778	NT596_R3	Growth	LC3
200	16	12.5	NT596_R3	Growth	LC3
84	11	7.636363636	NT596_R3	Growth	LC3
100	7	14.28571429	NT596_R3	Growth	LC3
101	7	14.42857143	PLAC8_KO_R1	Growth	LC3
65	4	16.25	PLAC8_KO_R1	Growth	LC3
84	6	14	PLAC8_KO_R1	Growth	LC3
165	11	15	PLAC8_KO_R1	Growth	LC3
116	7	16.57142857	PLAC8_KO_R1	Growth	LC3
109	6	18.16666667	PLAC8_KO_R1	Growth	LC3
119	11	10.81818182	PLAC8_KO_R1	Growth	LC3
84	7	12	PLAC8_KO_R1	Growth	LC3
75	8	9.375	PLAC8_KO_R1	Growth	LC3
57	7	8.142857143	PLAC8_KO_R1	Growth	LC3
100	8	12.5	PLAC8_KO_R2	Growth	LC3
121	7	17.28571429	PLAC8_KO_R2	Growth	LC3
220	16	13.75	PLAC8_KO_R2	Growth	LC3
270	6	45	PLAC8_KO_R2	Growth	LC3
201	6	33.5	PLAC8_KO_R2	Growth	LC3
125	9	13.88888889	PLAC8_KO_R2	Growth	LC3
183	9	20.33333333	PLAC8_KO_R2	Growth	LC3
142	7	20.28571429	PLAC8_KO_R2	Growth	LC3
180	8	22.5	PLAC8_KO_R2	Growth	LC3
56	6	9.333333333	PLAC8_KO_R2	Growth	LC3
86	5	17.2	PLAC8_KO_R3	Growth	LC3
80	8	10	PLAC8_KO_R3	Growth	LC3
103	9	11.44444444	PLAC8_KO_R3	Growth	LC3
206	9	22.88888889	PLAC8_KO_R3	Growth	LC3
167	8	20.875	PLAC8_KO_R3	Growth	LC3
169	11	15.36363636	PLAC8_KO_R3	Growth	LC3
117	7	16.71428571	PLAC8_KO_R3	Growth	LC3
106	8	13.25	PLAC8_KO_R3	Growth	LC3
160	9	17.77777778	PLAC8_KO_R3	Growth	LC3
318	15	21.2	PLAC8_KO_R3	Growth	LC3
289	13	22.23076923	SPNS1_KO_R1	Growth	LC3
138	10	13.8	SPNS1_KO_R1	Growth	LC3
147	12	12.25	SPNS1_KO_R1	Growth	LC3
289	10	28.9	SPNS1_KO_R1	Growth	LC3
372	9	41.33333333	SPNS1_KO_R1	Growth	LC3
117	5	23.4	SPNS1_KO_R1	Growth	LC3
71	7	10.14285714	SPNS1_KO_R1	Growth	LC3
166	7	23.71428571	SPNS1_KO_R1	Growth	LC3
126	10	12.6	SPNS1_KO_R1	Growth	LC3
42	2	21	SPNS1_KO_R1	Growth	LC3
106	6	17.66666667	SPNS1_KO_R2	Growth	LC3
42	4	10.5	SPNS1_KO_R2	Growth	LC3
52	5	10.4	SPNS1_KO_R2	Growth	LC3
90	5	18	SPNS1_KO_R2	Growth	LC3
156	11	14.18181818	SPNS1_KO_R2	Growth	LC3
135	7	19.28571429	SPNS1_KO_R2	Growth	LC3
125	6	20.83333333	SPNS1_KO_R2	Growth	LC3
66	4	16.5	SPNS1_KO_R2	Growth	LC3
121	7	17.28571429	SPNS1_KO_R2	Growth	LC3
188	6	31.33333333	SPNS1_KO_R2	Growth	LC3
177	9	19.66666667	SPNS1_KO_R3	Growth	LC3
256	12	21.33333333	SPNS1_KO_R3	Growth	LC3
170	11	15.45454545	SPNS1_KO_R3	Growth	LC3
153	13	11.76923077	SPNS1_KO_R3	Growth	LC3
170	9	18.88888889	SPNS1_KO_R3	Growth	LC3
79	6	13.16666667	SPNS1_KO_R3	Growth	LC3
109	11	9.909090909	SPNS1_KO_R3	Growth	LC3
143	11	13	SPNS1_KO_R3	Growth	LC3
187	8	23.375	SPNS1_KO_R3	Growth	LC3
186	11	16.90909091	SPNS1_KO_R3	Growth	LC3
208	12	17.33333333	NT596_R1	Starvation	LC3
140	10	14	NT596_R1	Starvation	LC3
175	13	13.46153846	NT596_R1	Starvation	LC3
165	10	16.5	NT596_R1	Starvation	LC3
143	14	10.21428571	NT596_R1	Starvation	LC3
134	10	13.4	NT596_R1	Starvation	LC3
145	11	13.18181818	NT596_R1	Starvation	LC3
154	9	17.11111111	NT596_R1	Starvation	LC3
165	12	13.75	NT596_R1	Starvation	LC3
172	15	11.46666667	NT596_R1	Starvation	LC3
124	12	10.33333333	NT596_R2	Starvation	LC3
169	16	10.5625	NT596_R2	Starvation	LC3
172	19	9.052631579	NT596_R2	Starvation	LC3
182	14	13	NT596_R2	Starvation	LC3
187	11	17	NT596_R2	Starvation	LC3
194	15	12.93333333	NT596_R2	Starvation	LC3
177	12	14.75	NT596_R2	Starvation	LC3
182	15	12.13333333	NT596_R2	Starvation	LC3
184	15	12.26666667	NT596_R2	Starvation	LC3
188	19	9.894736842	NT596_R2	Starvation	LC3
302	15	20.13333333	NT596_R3	Starvation	LC3
301	12	25.08333333	NT596_R3	Starvation	LC3
198	10	19.8	NT596_R3	Starvation	LC3
177	11	16.09090909	NT596_R3	Starvation	LC3
122	10	12.2	NT596_R3	Starvation	LC3
126	15	8.4	NT596_R3	Starvation	LC3
129	10	12.9	NT596_R3	Starvation	LC3
187	12	15.58333333	NT596_R3	Starvation	LC3
177	15	11.8	NT596_R3	Starvation	LC3
181	17	10.64705882	NT596_R3	Starvation	LC3
109	8	13.625	PLAC8_KO_R1	Starvation	LC3
99	5	19.8	PLAC8_KO_R1	Starvation	LC3
128	7	18.28571429	PLAC8_KO_R1	Starvation	LC3
187	8	23.375	PLAC8_KO_R1	Starvation	LC3
197	9	21.88888889	PLAC8_KO_R1	Starvation	LC3
177	8	22.125	PLAC8_KO_R1	Starvation	LC3
201	6	33.5	PLAC8_KO_R1	Starvation	LC3
205	6	34.16666667	PLAC8_KO_R1	Starvation	LC3
187	8	23.375	PLAC8_KO_R1	Starvation	LC3
190	6	31.66666667	PLAC8_KO_R1	Starvation	LC3
189	8	23.625	PLAC8_KO_R2	Starvation	LC3
203	8	25.375	PLAC8_KO_R2	Starvation	LC3
209	9	23.22222222	PLAC8_KO_R2	Starvation	LC3
287	6	47.83333333	PLAC8_KO_R2	Starvation	LC3
221	5	44.2	PLAC8_KO_R2	Starvation	LC3
209	7	29.85714286	PLAC8_KO_R2	Starvation	LC3
199	8	24.875	PLAC8_KO_R2	Starvation	LC3
187	7	26.71428571	PLAC8_KO_R2	Starvation	LC3
209	7	29.85714286	PLAC8_KO_R2	Starvation	LC3
201	6	33.5	PLAC8_KO_R2	Starvation	LC3
301	8	37.625	PLAC8_KO_R3	Starvation	LC3
298	5	59.6	PLAC8_KO_R3	Starvation	LC3
277	4	69.25	PLAC8_KO_R3	Starvation	LC3
201	8	25.125	PLAC8_KO_R3	Starvation	LC3
209	8	26.125	PLAC8_KO_R3	Starvation	LC3
208	9	23.11111111	PLAC8_KO_R3	Starvation	LC3
119	7	17	PLAC8_KO_R3	Starvation	LC3
128	7	18.28571429	PLAC8_KO_R3	Starvation	LC3
187	6	31.16666667	PLAC8_KO_R3	Starvation	LC3
287	8	35.875	PLAC8_KO_R3	Starvation	LC3
209	10	20.9	SPNS1_KO_R1	Starvation	LC3
297	9	33	SPNS1_KO_R1	Starvation	LC3
297	9	33	SPNS1_KO_R1	Starvation	LC3
398	8	49.75	SPNS1_KO_R1	Starvation	LC3
388	8	48.5	SPNS1_KO_R1	Starvation	LC3
302	7	43.14285714	SPNS1_KO_R1	Starvation	LC3
198	6	33	SPNS1_KO_R1	Starvation	LC3
309	6	51.5	SPNS1_KO_R1	Starvation	LC3
304	8	38	SPNS1_KO_R1	Starvation	LC3
381	5	76.2	SPNS1_KO_R1	Starvation	LC3
302	7	43.14285714	SPNS1_KO_R2	Starvation	LC3
127	7	18.14285714	SPNS1_KO_R2	Starvation	LC3
309	6	51.5	SPNS1_KO_R2	Starvation	LC3
391	5	78.2	SPNS1_KO_R2	Starvation	LC3
209	5	41.8	SPNS1_KO_R2	Starvation	LC3
200	4	50	SPNS1_KO_R2	Starvation	LC3
208	8	26	SPNS1_KO_R2	Starvation	LC3
221	6	36.83333333	SPNS1_KO_R2	Starvation	LC3
198	6	33	SPNS1_KO_R2	Starvation	LC3
102	6	17	SPNS1_KO_R2	Starvation	LC3
303	7	43.28571429	SPNS1_KO_R3	Starvation	LC3
308	8	38.5	SPNS1_KO_R3	Starvation	LC3
309	7	44.14285714	SPNS1_KO_R3	Starvation	LC3
298	8	37.25	SPNS1_KO_R3	Starvation	LC3
299	9	33.22222222	SPNS1_KO_R3	Starvation	LC3
290	9	32.22222222	SPNS1_KO_R3	Starvation	LC3
288	8	36	SPNS1_KO_R3	Starvation	LC3
102	7	14.57142857	SPNS1_KO_R3	Starvation	LC3
176	6	29.33333333	SPNS1_KO_R3	Starvation	LC3
169	7	24.14285714	SPNS1_KO_R3	Starvation	LC3
309	10	30.9	NT596_R1	Baf	LC3
381	11	34.63636364	NT596_R1	Baf	LC3
321	12	26.75	NT596_R1	Baf	LC3
339	10	33.9	NT596_R1	Baf	LC3
348	11	31.63636364	NT596_R1	Baf	LC3
351	9	39	NT596_R1	Baf	LC3
389	9	43.22222222	NT596_R1	Baf	LC3
409	10	40.9	NT596_R1	Baf	LC3
400	11	36.36363636	NT596_R1	Baf	LC3
481	10	48.1	NT596_R1	Baf	LC3
400	10	40	NT596_R2	Baf	LC3
401	10	40.1	NT596_R2	Baf	LC3
409	11	37.18181818	NT596_R2	Baf	LC3
377	12	31.41666667	NT596_R2	Baf	LC3
387	13	29.76923077	NT596_R2	Baf	LC3
389	11	35.36363636	NT596_R2	Baf	LC3
302	10	30.2	NT596_R2	Baf	LC3
309	12	25.75	NT596_R2	Baf	LC3
301	12	25.08333333	NT596_R2	Baf	LC3
300	11	27.27272727	NT596_R2	Baf	LC3
299	14	21.35714286	NT596_R3	Baf	LC3
280	14	20	NT596_R3	Baf	LC3
302	10	30.2	NT596_R3	Baf	LC3
331	10	33.1	NT596_R3	Baf	LC3
398	12	33.16666667	NT596_R3	Baf	LC3
402	12	33.5	NT596_R3	Baf	LC3
321	15	21.4	NT596_R3	Baf	LC3
298	10	29.8	NT596_R3	Baf	LC3
200	12	16.66666667	NT596_R3	Baf	LC3
389	15	25.93333333	NT596_R3	Baf	LC3
505	10	50.5	PLAC8_KO_R1	Baf	LC3
509	8	63.625	PLAC8_KO_R1	Baf	LC3
488	8	61	PLAC8_KO_R1	Baf	LC3
487	9	54.11111111	PLAC8_KO_R1	Baf	LC3
401	10	40.1	PLAC8_KO_R1	Baf	LC3
377	11	34.27272727	PLAC8_KO_R1	Baf	LC3
390	9	43.33333333	PLAC8_KO_R1	Baf	LC3
301	8	37.625	PLAC8_KO_R1	Baf	LC3
309	11	28.09090909	PLAC8_KO_R1	Baf	LC3
300	10	30	PLAC8_KO_R1	Baf	LC3
302	10	30.2	PLAC8_KO_R2	Baf	LC3
498	12	41.5	PLAC8_KO_R2	Baf	LC3
400	11	36.36363636	PLAC8_KO_R2	Baf	LC3
404	9	44.88888889	PLAC8_KO_R2	Baf	LC3
378	9	42	PLAC8_KO_R2	Baf	LC3
392	7	56	PLAC8_KO_R2	Baf	LC3
399	5	79.8	PLAC8_KO_R2	Baf	LC3
301	5	60.2	PLAC8_KO_R2	Baf	LC3
300	6	50	PLAC8_KO_R2	Baf	LC3
305	6	50.83333333	PLAC8_KO_R2	Baf	LC3
298	7	42.57142857	PLAC8_KO_R3	Baf	LC3
402	6	67	PLAC8_KO_R3	Baf	LC3
299	9	33.22222222	PLAC8_KO_R3	Baf	LC3
401	9	44.55555556	PLAC8_KO_R3	Baf	LC3
400	10	40	PLAC8_KO_R3	Baf	LC3
377	8	47.125	PLAC8_KO_R3	Baf	LC3
372	8	46.5	PLAC8_KO_R3	Baf	LC3
389	7	55.57142857	PLAC8_KO_R3	Baf	LC3
380	6	63.33333333	PLAC8_KO_R3	Baf	LC3
299	9	33.22222222	PLAC8_KO_R3	Baf	LC3
559	11	50.81818182	SPNS1_KO_R1	Baf	LC3
589	10	58.9	SPNS1_KO_R1	Baf	LC3
309	9	34.33333333	SPNS1_KO_R1	Baf	LC3
567	8	70.875	SPNS1_KO_R1	Baf	LC3
420	8	52.5	SPNS1_KO_R1	Baf	LC3
444	8	55.5	SPNS1_KO_R1	Baf	LC3
498	7	71.14285714	SPNS1_KO_R1	Baf	LC3
502	7	71.71428571	SPNS1_KO_R1	Baf	LC3
504	5	100.8	SPNS1_KO_R1	Baf	LC3
201	5	40.2	SPNS1_KO_R1	Baf	LC3
509	10	50.9	SPNS1_KO_R2	Baf	LC3
601	9	66.77777778	SPNS1_KO_R2	Baf	LC3
339	9	37.66666667	SPNS1_KO_R2	Baf	LC3
432	6	72	SPNS1_KO_R2	Baf	LC3
409	6	68.16666667	SPNS1_KO_R2	Baf	LC3
481	6	80.16666667	SPNS1_KO_R2	Baf	LC3
333	7	47.57142857	SPNS1_KO_R2	Baf	LC3
378	6	63	SPNS1_KO_R2	Baf	LC3
398	6	66.33333333	SPNS1_KO_R2	Baf	LC3
401	6	66.83333333	SPNS1_KO_R2	Baf	LC3
299	10	29.9	SPNS1_KO_R3	Baf	LC3
289	6	48.16666667	SPNS1_KO_R3	Baf	LC3
294	6	49	SPNS1_KO_R3	Baf	LC3
301	7	43	SPNS1_KO_R3	Baf	LC3
344	7	49.14285714	SPNS1_KO_R3	Baf	LC3
309	7	44.14285714	SPNS1_KO_R3	Baf	LC3
409	8	51.125	SPNS1_KO_R3	Baf	LC3
444	8	55.5	SPNS1_KO_R3	Baf	LC3
541	8	67.625	SPNS1_KO_R3	Baf	LC3
398	7	56.85714286	SPNS1_KO_R3	Baf	LC3
409	11	37.18181818	NT596_R1	Star+Baf	LC3
411	9	45.66666667	NT596_R1	Star+Baf	LC3
456	12	38	NT596_R1	Star+Baf	LC3
509	11	46.27272727	NT596_R1	Star+Baf	LC3
511	9	56.77777778	NT596_R1	Star+Baf	LC3
505	9	56.11111111	NT596_R1	Star+Baf	LC3
518	8	64.75	NT596_R1	Star+Baf	LC3
541	11	49.18181818	NT596_R1	Star+Baf	LC3
534	9	59.33333333	NT596_R1	Star+Baf	LC3
517	8	64.625	NT596_R1	Star+Baf	LC3
478	9	53.11111111	NT596_R2	Star+Baf	LC3
552	8	69	NT596_R2	Star+Baf	LC3
398	9	44.22222222	NT596_R2	Star+Baf	LC3
518	11	47.09090909	NT596_R2	Star+Baf	LC3
331	10	33.1	NT596_R2	Star+Baf	LC3
499	9	55.44444444	NT596_R2	Star+Baf	LC3
438	8	54.75	NT596_R2	Star+Baf	LC3
415	9	46.11111111	NT596_R2	Star+Baf	LC3
415	11	37.72727273	NT596_R2	Star+Baf	LC3
409	10	40.9	NT596_R2	Star+Baf	LC3
398	11	36.18181818	NT596_R3	Star+Baf	LC3
333	10	33.3	NT596_R3	Star+Baf	LC3
348	9	38.66666667	NT596_R3	Star+Baf	LC3
402	9	44.66666667	NT596_R3	Star+Baf	LC3
459	8	57.375	NT596_R3	Star+Baf	LC3
448	11	40.72727273	NT596_R3	Star+Baf	LC3
556	10	55.6	NT596_R3	Star+Baf	LC3
581	11	52.81818182	NT596_R3	Star+Baf	LC3
412	11	37.45454545	NT596_R3	Star+Baf	LC3
435	10	43.5	NT596_R3	Star+Baf	LC3
625	7	89.28571429	PLAC8_KO_R1	Star+Baf	LC3
698	9	77.55555556	PLAC8_KO_R1	Star+Baf	LC3
555	9	61.66666667	PLAC8_KO_R1	Star+Baf	LC3
590	11	53.63636364	PLAC8_KO_R1	Star+Baf	LC3
546	8	68.25	PLAC8_KO_R1	Star+Baf	LC3
571	8	71.375	PLAC8_KO_R1	Star+Baf	LC3
546	9	60.66666667	PLAC8_KO_R1	Star+Baf	LC3
550	11	50	PLAC8_KO_R1	Star+Baf	LC3
551	10	55.1	PLAC8_KO_R1	Star+Baf	LC3
571	7	81.57142857	PLAC8_KO_R1	Star+Baf	LC3
671	7	95.85714286	PLAC8_KO_R2	Star+Baf	LC3
598	8	74.75	PLAC8_KO_R2	Star+Baf	LC3
615	8	76.875	PLAC8_KO_R2	Star+Baf	LC3
628	9	69.77777778	PLAC8_KO_R2	Star+Baf	LC3
678	8	84.75	PLAC8_KO_R2	Star+Baf	LC3
669	9	74.33333333	PLAC8_KO_R2	Star+Baf	LC3
654	11	59.45454545	PLAC8_KO_R2	Star+Baf	LC3
681	7	97.28571429	PLAC8_KO_R2	Star+Baf	LC3
657	5	131.4	PLAC8_KO_R2	Star+Baf	LC3
635	6	105.8333333	PLAC8_KO_R2	Star+Baf	LC3
457	5	91.4	PLAC8_KO_R3	Star+Baf	LC3
489	6	81.5	PLAC8_KO_R3	Star+Baf	LC3
521	8	65.125	PLAC8_KO_R3	Star+Baf	LC3
587	9	65.22222222	PLAC8_KO_R3	Star+Baf	LC3
459	7	65.57142857	PLAC8_KO_R3	Star+Baf	LC3
488	8	61	PLAC8_KO_R3	Star+Baf	LC3
477	6	79.5	PLAC8_KO_R3	Star+Baf	LC3
581	8	72.625	PLAC8_KO_R3	Star+Baf	LC3
580	7	82.85714286	PLAC8_KO_R3	Star+Baf	LC3
398	9	44.22222222	PLAC8_KO_R3	Star+Baf	LC3
687	7	98.14285714	SPNS1_KO_R1	Star+Baf	LC3
509	7	72.71428571	SPNS1_KO_R1	Star+Baf	LC3
561	8	70.125	SPNS1_KO_R1	Star+Baf	LC3
681	9	75.66666667	SPNS1_KO_R1	Star+Baf	LC3
645	8	80.625	SPNS1_KO_R1	Star+Baf	LC3
478	6	79.66666667	SPNS1_KO_R1	Star+Baf	LC3
689	7	98.42857143	SPNS1_KO_R1	Star+Baf	LC3
526	6	87.66666667	SPNS1_KO_R1	Star+Baf	LC3
550	6	91.66666667	SPNS1_KO_R1	Star+Baf	LC3
515	6	85.83333333	SPNS1_KO_R1	Star+Baf	LC3
621	7	88.71428571	SPNS1_KO_R2	Star+Baf	LC3
657	7	93.85714286	SPNS1_KO_R2	Star+Baf	LC3
456	9	50.66666667	SPNS1_KO_R2	Star+Baf	LC3
543	9	60.33333333	SPNS1_KO_R2	Star+Baf	LC3
548	7	78.28571429	SPNS1_KO_R2	Star+Baf	LC3
550	8	68.75	SPNS1_KO_R2	Star+Baf	LC3
498	7	71.14285714	SPNS1_KO_R2	Star+Baf	LC3
521	7	74.42857143	SPNS1_KO_R2	Star+Baf	LC3
591	6	98.5	SPNS1_KO_R2	Star+Baf	LC3
567	7	81	SPNS1_KO_R2	Star+Baf	LC3
540	6	90	SPNS1_KO_R3	Star+Baf	LC3
676	7	96.57142857	SPNS1_KO_R3	Star+Baf	LC3
624	9	69.33333333	SPNS1_KO_R3	Star+Baf	LC3
543	8	67.875	SPNS1_KO_R3	Star+Baf	LC3
560	6	93.33333333	SPNS1_KO_R3	Star+Baf	LC3
654	6	109	SPNS1_KO_R3	Star+Baf	LC3
591	6	98.5	SPNS1_KO_R3	Star+Baf	LC3
568	7	81.14285714	SPNS1_KO_R3	Star+Baf	LC3
543	6	90.5	SPNS1_KO_R3	Star+Baf	LC3
531	5	106.2	SPNS1_KO_R3	Star+Baf	LC3
