# Supplementary material for: Autophagy‐linked plasma and lysosomal membrane protein PLAC8 is a key host factor for SARS‐CoV‐2 entry into human cells
Source: EMBO J. 2022 Oct 4;41(21):e110727. doi: 10.15252/embj.2022110727 (PMC9627672; doi:10.15252/embj.2022110727)
Supplement: Supplementary file 3 — Dataset EV1 [file EMBJ-41-e110727-s002.xlsx]

## Sheet: Dataset EV1
Dataset EV1: Mageck screen gene-level statistics
id	num	neg|score	neg|p-value	neg|fdr	neg|rank	neg|goodsgrna	neg|lfc	pos|score	pos|p-value	pos|fdr	pos|rank	pos|goodsgrna	pos|lfc
CTSL1	6	6.781e-15	2.2593e-07	0.000495	1	6	-0.63455	1	1	1	20914	0	-0.63455
ACE2	6	3.474e-13	2.2593e-07	0.000495	2	6	-1.9217	0.99999	0.99999	1	20880	0	-1.9217
PLAC8	6	9.1979e-12	2.2593e-07	0.000495	3	5	-0.96028	0.8854	0.78853	0.945877	18339	1	-0.96028
SPNS1	6	8.4094e-11	2.2593e-07	0.000495	4	5	-0.63869	0.99111	0.97706	1	20613	0	-0.63869
CTSL	6	3.9957e-10	2.2593e-07	0.000495	5	5	-0.4942	0.99948	0.99903	1	20841	0	-0.4942
ARL8B	6	1.2636e-09	2.2593e-07	0.000495	6	5	-0.5433	0.99989	0.99976	1	20868	0	-0.5433
VPS26A	6	9.529e-08	2.2593e-07	0.000495	7	4	-0.39935	0.99404	0.98682	1	20688	0	-0.39935
VPS35	5	1.0998e-07	2.2593e-07	0.000495	8	4	-0.44775	0.93185	0.86849	0.985479	19310	0	-0.44775
SLC12A9	6	1.2274e-07	2.2593e-07	0.000495	9	3	-0.34726	0.49603	0.45701	0.748159	13314	1	-0.34726
COMMD3	6	3.4848e-07	2.2593e-07	0.000495	10	6	-0.43613	0.99998	0.99998	1	20879	0	-0.43613
COMMD2	6	7.0913e-07	1.1296e-06	0.00225	11	5	-0.4311	0.99469	0.98851	1	20709	0	-0.4311
GAGE12F	6	9.5931e-07	2.4852e-06	0.002368	12	6	-0.14652	0.99999	0.99999	1	20887	0	-0.14652
GAGE12E	6	9.5931e-07	2.4852e-06	0.002368	13	6	-0.14652	0.99999	0.99999	1	20890	0	-0.14652
GAGE1	6	9.5931e-07	2.4852e-06	0.002368	14	5	-0.14652	0.96249	0.91633	1	19988	0	-0.14652
GAGE12C	6	9.5931e-07	2.4852e-06	0.002368	15	6	-0.14652	0.99999	0.99999	1	20892	0	-0.14652
GAGE12D	6	9.5931e-07	2.4852e-06	0.002368	16	6	-0.14652	0.99999	0.99999	1	20893	0	-0.14652
GAGE2C	6	9.5931e-07	2.4852e-06	0.002368	17	6	-0.14652	0.99999	0.99999	1	20898	0	-0.14652
GAGE2D	6	9.5931e-07	2.4852e-06	0.002368	18	5	-0.14652	0.96249	0.91633	1	19987	0	-0.14652
GAGE2E	6	9.5931e-07	2.4852e-06	0.002368	19	5	-0.14652	0.96249	0.91633	1	19989	0	-0.14652
GAGE2B	6	9.5931e-07	2.4852e-06	0.002368	20	6	-0.14652	0.99999	0.99999	1	20897	0	-0.14652
GAGE12G	6	9.5931e-07	2.4852e-06	0.002368	21	6	-0.14652	0.99999	0.99999	1	20888	0	-0.14652
GAGE12I	6	9.5931e-07	2.4852e-06	0.002368	22	6	-0.14652	0.99999	0.99999	1	20889	0	-0.14652
GAGE13	6	9.5931e-07	2.4852e-06	0.002368	23	5	-0.14652	0.96249	0.91633	1	19986	0	-0.14652
PCDHGC4	6	1.0649e-06	2.937e-06	0.00255	24	6	-0.15189	1	1	1	20913	0	-0.15189
MAP3K4	6	1.4838e-06	3.3889e-06	0.00255	25	3	-0.19253	0.76035	0.67169	0.882853	16570	1	-0.19253
UNC50	6	1.617e-06	3.8407e-06	0.00255	26	5	-0.70412	0.99843	0.99707	1	20803	0	-0.70412
USP17L26	6	1.6419e-06	3.8407e-06	0.00255	27	5	-0.15202	0.99988	0.99975	1	20866	0	-0.15202
USP17L27	6	1.6419e-06	3.8407e-06	0.00255	28	5	-0.15202	0.99988	0.99975	1	20861	0	-0.15202
USP17L25	6	1.6419e-06	3.8407e-06	0.00255	29	5	-0.15202	0.99988	0.99975	1	20867	0	-0.15202
USP17L24	6	1.6419e-06	3.8407e-06	0.00255	30	5	-0.15202	0.99988	0.99975	1	20864	0	-0.15202
USP17L29	6	1.6419e-06	3.8407e-06	0.00255	31	5	-0.15202	0.99988	0.99975	1	20862	0	-0.15202
USP17L30	6	1.6419e-06	3.8407e-06	0.00255	32	5	-0.15202	0.99988	0.99975	1	20865	0	-0.15202
USP17L28	6	1.6419e-06	3.8407e-06	0.00255	33	5	-0.15202	0.99988	0.99975	1	20863	0	-0.15202
CCDC53	6	1.9964e-06	5.1963e-06	0.003349	34	3	-0.047743	0.60162	0.57419	0.832943	14914	1	-0.047743
STRAP	6	2.4814e-06	7.0037e-06	0.004385	35	5	-0.54994	0.12033	0.15084	0.577689	5663	1	-0.54994
VPS29	6	3.133e-06	8.3593e-06	0.004641	36	5	-0.68903	0.99606	0.99223	1	20747	0	-0.68903
GAGE5	6	3.7208e-06	9.263e-06	0.004641	37	6	-0.14652	0.99999	0.99999	1	20896	0	-0.14652
GAGE6	6	3.7208e-06	9.263e-06	0.004641	38	6	-0.14652	0.99999	0.99999	1	20894	0	-0.14652
GAGE7	6	3.7208e-06	9.263e-06	0.004641	39	6	-0.14652	0.99999	0.99999	1	20895	0	-0.14652
GAGE12B	6	3.7208e-06	9.263e-06	0.004641	40	6	-0.14652	0.99999	0.99999	1	20891	0	-0.14652
USP17L17	6	4.0586e-06	1.0167e-05	0.004641	41	5	-0.12353	0.84169	0.73361	0.913601	17626	1	-0.12353
USP17L12	6	4.0586e-06	1.0167e-05	0.004641	42	6	-0.12761	0.99999	0.99999	1	20882	0	-0.12761
USP17L11	6	4.0586e-06	1.0167e-05	0.004641	43	5	-0.12353	0.84169	0.73361	0.913601	17630	1	-0.12353
USP17L18	6	4.0586e-06	1.0167e-05	0.004641	44	5	-0.12353	0.84169	0.73361	0.913601	17627	1	-0.12353
USP17L20	6	4.0586e-06	1.0167e-05	0.004641	45	5	-0.12353	0.84169	0.73361	0.913601	17628	1	-0.12353
USP17L21	6	4.0586e-06	1.0167e-05	0.004641	46	6	-0.12761	0.99999	0.99999	1	20881	0	-0.12761
USP17L22	6	4.0586e-06	1.0167e-05	0.004641	47	5	-0.12353	0.84169	0.73361	0.913601	17629	1	-0.12353
USP17L19	6	4.0586e-06	1.0167e-05	0.004641	48	6	-0.12761	0.99999	0.99999	1	20883	0	-0.12761
COMMD3-BMI1	6	4.5984e-06	1.1974e-05	0.005248	49	5	-0.45828	0.99806	0.99594	1	20789	0	-0.45828
JUN	6	4.6737e-06	1.1974e-05	0.005248	50	4	-0.31018	0.64679	0.61266	0.852629	15540	1	-0.31018
STAG2	6	4.9711e-06	1.5589e-05	0.006391	51	5	-0.32512	0.988	0.96985	1	20550	0	-0.32512
BOLA2B	6	5.092e-06	1.6041e-05	0.006391	52	6	-0.19781	0.99999	0.99999	1	20911	0	-0.19781
BOLA2	6	5.092e-06	1.6041e-05	0.006391	53	6	-0.19781	0.99999	0.99999	1	20912	0	-0.19781
TM2D2	6	5.0931e-06	1.6041e-05	0.006391	54	4	-0.30339	0.9899	0.97491	1	20586	0	-0.30339
NONO	6	5.1024e-06	1.6041e-05	0.006391	55	3	-0.21942	0.71438	0.64687	0.870546	16093	1	-0.21942
CT47A6	6	7.2089e-06	2.2367e-05	0.007315	56	6	-0.10634	0.99999	0.99999	1	20899	0	-0.10634
CT47A5	6	7.2089e-06	2.2367e-05	0.007315	57	6	-0.10634	0.99999	0.99999	1	20900	0	-0.10634
CT47A4	6	7.2089e-06	2.2367e-05	0.007315	58	6	-0.10634	0.99999	0.99999	1	20901	0	-0.10634
CT47A9	6	7.2089e-06	2.2367e-05	0.007315	59	6	-0.10634	0.99999	0.99999	1	20902	0	-0.10634
CT47A8	6	7.2089e-06	2.2367e-05	0.007315	60	6	-0.10634	0.99999	0.99999	1	20903	0	-0.10634
CT47A7	6	7.2089e-06	2.2367e-05	0.007315	61	6	-0.10634	0.99999	0.99999	1	20904	0	-0.10634
CT47A3	6	7.2089e-06	2.2367e-05	0.007315	62	6	-0.10634	0.99999	0.99999	1	20908	0	-0.10634
CT47A11	6	7.2089e-06	2.2367e-05	0.007315	63	6	-0.10634	0.99999	0.99999	1	20905	0	-0.10634
CT47A1	6	7.2089e-06	2.2367e-05	0.007315	64	6	-0.10634	0.99999	0.99999	1	20907	0	-0.10634
CT47A10	6	7.2089e-06	2.2367e-05	0.007315	65	6	-0.10634	0.99999	0.99999	1	20906	0	-0.10634
CT47A2	6	7.2089e-06	2.2367e-05	0.007315	66	6	-0.10634	0.99999	0.99999	1	20909	0	-0.10634
CT47A12	6	7.2089e-06	2.2367e-05	0.007315	67	6	-0.10634	0.99999	0.99999	1	20910	0	-0.10634
SOCS3	6	8.0003e-06	2.553e-05	0.008227	68	4	-0.45313	0.89206	0.80218	0.955864	18454	1	-0.45313
AXL	6	8.5793e-06	2.9596e-05	0.009264	69	6	-0.39632	0.99999	0.99999	1	20886	0	-0.39632
PQLC2	6	8.6871e-06	2.9596e-05	0.009264	70	6	-0.28799	0.99999	0.99999	1	20885	0	-0.28799
DTYMK	6	1.0556e-05	3.6826e-05	0.009296	71	6	-0.34077	0.99999	0.99999	1	20884	0	-0.34077
PCDHGC5	6	1.0932e-05	3.8182e-05	0.009296	72	5	-0.13752	0.61812	0.59264	0.843793	15160	1	-0.13752
PCDHGA3	6	1.0932e-05	3.8182e-05	0.009296	73	5	-0.12065	0.74774	0.66624	0.879023	16435	1	-0.12065
PCDHGA5	6	1.0932e-05	3.8182e-05	0.009296	74	5	-0.13752	0.91255	0.84181	0.977202	18888	0	-0.13752
PCDHGB2	6	1.0932e-05	3.8182e-05	0.009296	75	4	-0.10219	0.37012	0.35988	0.685181	11426	1	-0.10219
PCDHGA12	6	1.0932e-05	3.8182e-05	0.009296	76	6	-0.15189	0.99997	0.99995	1	20874	0	-0.15189
PCDHGB1	6	1.0932e-05	3.8182e-05	0.009296	77	5	-0.13752	0.96197	0.91559	1	19974	0	-0.13752
PCDHGA2	6	1.0932e-05	3.8182e-05	0.009296	78	5	-0.13752	0.65921	0.61667	0.854029	15638	1	-0.13752
PCDHGB6	6	1.0932e-05	3.8182e-05	0.009296	79	5	-0.13752	0.99183	0.97876	1	20629	0	-0.13752
PCDHGB4	6	1.0932e-05	3.8182e-05	0.009296	80	4	-0.12698	0.84924	0.74466	0.922283	17727	1	-0.12698
PCDHGB3	6	1.0932e-05	3.8182e-05	0.009296	81	4	-0.12974	0.98683	0.96849	1	20527	0	-0.12974
PCDHGA6	6	1.0932e-05	3.8182e-05	0.009296	82	5	-0.13752	0.25671	0.27252	0.633568	9254	1	-0.13752
PCDHGC3	6	1.0932e-05	3.8182e-05	0.009296	83	5	-0.13332	0.99824	0.99643	1	20796	0	-0.13332
PCDHGB7	6	1.0932e-05	3.8182e-05	0.009296	84	4	-0.10219	0.80757	0.70596	0.898912	17174	1	-0.10219
PCDHGA8	6	1.0932e-05	3.8182e-05	0.009296	85	4	-0.10219	0.9056	0.82837	0.969563	18724	1	-0.10219
PCDHGA11	6	1.0932e-05	3.8182e-05	0.009296	86	4	-0.10219	0.94506	0.88606	0.991036	19616	0	-0.10219
PCDHGA10	6	1.0932e-05	3.8182e-05	0.009296	87	4	-0.10219	0.9149	0.84566	0.978614	18940	0	-0.10219
PCDHGA1	6	1.0932e-05	3.8182e-05	0.009296	88	5	-0.13752	0.81317	0.71012	0.898912	17259	1	-0.13752
PCDHGA7	6	1.0932e-05	3.8182e-05	0.009296	89	5	-0.13752	0.99143	0.97756	1	20624	0	-0.13752
PCDHGA9	6	1.0932e-05	3.8182e-05	0.009296	90	5	-0.11308	0.96226	0.91633	1	19981	0	-0.11308
ADAR	6	1.2901e-05	5.0382e-05	0.012131	91	4	-0.43134	0.99491	0.9888	1	20714	0	-0.43134
SETD1B	6	1.654e-05	6.9359e-05	0.01652	92	6	-0.22696	0.99998	0.99998	1	20878	0	-0.22696
SPEN	6	1.934e-05	9.3759e-05	0.022091	93	5	-0.40424	0.22307	0.24313	0.618134	8461	1	-0.40424
BTN2A1	6	2.2764e-05	0.00010415	0.023876	94	6	-0.23528	0.99998	0.99996	1	20877	0	-0.23528
CCNC	6	2.339e-05	0.0001046	0.023876	95	6	-0.3908	0.99998	0.99996	1	20876	0	-0.3908
DCUN1D3	6	2.3481e-05	0.0001046	0.023876	96	6	-0.38899	0.99998	0.99996	1	20875	0	-0.38899
CCDC22	6	2.7135e-05	0.00012087	0.027304	97	5	-0.38902	0.9346	0.87277	0.987261	19384	0	-0.38902
CCZ1B	6	3.1667e-05	0.00013307	0.029158	98	4	-0.37919	0.69498	0.63872	0.86725	15908	1	-0.37919
RRAGA	6	3.2032e-05	0.00013307	0.029158	99	3	-0.27413	0.72515	0.65243	0.873099	16203	1	-0.27413
MED12	6	3.4648e-05	0.0001394	0.030242	100	3	-0.10805	0.24206	0.25473	0.618134	8917	1	-0.10805
PSIP1	5	3.5265e-05	0.0001281	0.028642	101	5	-0.48151	0.99996	0.99995	1	20873	0	-0.48151
ARHGAP17	6	3.8726e-05	0.00015521	0.033343	102	5	-0.38291	0.96412	0.91864	1	20025	0	-0.38291
ARPC2	6	4.6817e-05	0.00020537	0.043689	103	3	-0.41446	0.023701	0.0397	0.458098	1655	1	-0.41446
OSR2	6	4.9261e-05	0.000237	0.049933	104	4	-0.37896	0.26105	0.27818	0.637946	9369	1	-0.37896
SF3B3	6	5.5345e-05	0.00026772	0.05587	105	6	-0.4298	0.99994	0.99989	1	20872	0	-0.4298
PPP4R1	6	6.1878e-05	0.00027405	0.05665	106	5	-0.2588	0.99691	0.9935	1	20769	0	-0.2588
XPR1	6	6.847e-05	0.00030568	0.06211	107	6	-0.24627	0.99993	0.99989	1	20871	0	-0.24627
GAGE12J	6	7.0162e-05	0.00030613	0.06211	108	4	-0.10323	0.96153	0.91484	1	19966	0	-0.10323
GAGE12H	6	7.9087e-05	0.00035583	0.070324	109	5	-0.14652	0.64729	0.61402	0.85305	15543	1	-0.14652
GAGE2A	6	7.9087e-05	0.00035583	0.070324	110	4	-0.10595	0.9902	0.97546	1	20597	0	-0.10595
USP17L5	6	8.0461e-05	0.000359	0.070324	111	4	-0.12353	0.84577	0.7419	0.919954	17674	1	-0.12353
EP300	6	8.0966e-05	0.00035945	0.070324	112	5	-0.17342	0.73976	0.66204	0.8777	16346	1	-0.17342
WDR73	6	8.1537e-05	0.00036442	0.070665	113	5	-0.36455	0.99969	0.99948	1	20852	0	-0.36455
MAP2K3	6	9.861e-05	0.00043717	0.083384	114	3	-0.21478	0.87021	0.76802	0.931418	18083	1	-0.21478
SNX17	6	9.8966e-05	0.00043762	0.083384	115	3	-0.18618	0.98679	0.96849	1	20525	0	-0.18618
PIP5K1A	6	0.00010801	0.00049636	0.093761	116	5	-0.40132	0.92838	0.86496	0.984436	19228	0	-0.40132
PIKFYVE	6	0.0001152	0.00050675	0.094906	117	2	0.13204	0.15995	0.19284	0.604208	6841	3	0.13204
SLC25A28	6	0.00012469	0.00052618	0.096081	118	5	-0.43361	0.87177	0.76802	0.931418	18111	1	-0.43361
ZNF736	6	0.00012509	0.00052618	0.096081	119	2	-0.090895	0.97728	0.94687	1	20322	0	-0.090895
CENPC1	6	0.00012595	0.00052618	0.096081	120	5	-0.37528	0.98053	0.95649	1	20394	0	-0.37528
ACO2	6	0.00013907	0.00055872	0.100349	121	4	-0.41992	0.99573	0.99133	1	20740	0	-0.41992
TMEM251	6	0.00014223	0.00055872	0.100349	122	2	-0.040509	0.8241	0.71566	0.901704	17382	1	-0.040509
XRN1	6	0.00015002	0.00057227	0.101206	123	4	-0.4614	0.36658	0.35502	0.677093	11367	1	-0.4614
ARPC4	6	0.00015081	0.00057272	0.101206	124	4	-0.425	0.8519	0.74878	0.923458	17769	1	-0.425
FAM21C	6	0.0001523	0.00058312	0.102218	125	4	-0.32233	0.18375	0.21891	0.618134	7452	1	-0.32233
YAP1	5	0.00015409	0.0005908	0.102742	126	4	-0.34866	0.48763	0.45458	0.747793	13182	1	-0.34866
LBX2	6	0.00016675	0.00061249	0.105676	127	3	-0.16496	0.96656	0.923	1	20082	0	-0.16496
NRG1	6	0.00016686	0.00062243	0.106552	128	4	-0.26283	0.56548	0.5241	0.792587	14376	1	-0.26283
TBX15	6	0.00018063	0.00065812	0.111005	129	2	0.04745	0.22973	0.24651	0.618134	8600	1	0.04745
HAPLN4	6	0.00018509	0.00065857	0.111005	130	4	-0.30298	0.92392	0.86145	0.984436	19150	0	-0.30298
ATP6AP2	6	0.00018613	0.0006658	0.111367	131	4	-0.70101	0.41116	0.38972	0.704735	12052	1	-0.70101
MAPK14	6	0.00018779	0.00067981	0.112849	132	5	-0.38698	0.79806	0.69917	0.895467	17043	1	-0.38698
LAMP2	6	0.00019707	0.00069156	0.113159	133	5	-0.31499	0.9639	0.91786	1	20020	0	-0.31499
UBA3	6	0.00020023	0.00069201	0.113159	134	3	-0.1985	0.25501	0.27172	0.633568	9215	2	-0.1985
C18orf8	6	0.00024134	0.00082169	0.132462	135	5	-0.23905	0.99989	0.99977	1	20869	0	-0.23905
RAB21	6	0.00024222	0.00082215	0.132462	136	2	0.18595	0.079406	0.096743	0.492184	4294	4	0.18595
PCBP2	5	0.00024813	0.0010196	0.159583	137	5	-0.39682	0.99975	0.99952	1	20854	0	-0.39682
LHX5	5	0.00025635	0.0010698	0.165075	138	2	1.9191e-05	0.64601	0.56472	0.828428	15534	1	1.9191e-05
HBA2	6	0.00026226	0.00093059	0.14677	139	5	-0.13739	0.47451	0.44074	0.740145	12977	1	-0.13739
HBA1	6	0.00026226	0.00093059	0.14677	140	5	-0.13739	0.47451	0.44074	0.740145	12976	1	-0.13739
ARIH2	6	0.00026363	0.00093104	0.14677	141	5	-0.14493	0.66045	0.61803	0.854686	15647	1	-0.14493
LOC389895	6	0.00027792	0.0011036	0.169113	142	5	-0.20395	0.66082	0.61803	0.854686	15649	1	-0.20395
SPDYE2	6	0.0002875	0.0011348	0.169159	143	5	-0.17862	0.9168	0.8482	0.979021	18985	0	-0.17862
SPDYE5	6	0.0002875	0.0011348	0.169159	144	5	-0.21542	0.99959	0.99926	1	20845	0	-0.21542
SPDYE2B	6	0.0002875	0.0011348	0.169159	145	5	-0.17862	0.9168	0.8482	0.979021	18986	0	-0.17862
OR2L3	6	0.00030204	0.0011588	0.171561	146	3	-0.058627	0.017469	0.038252	0.458098	1314	2	-0.058627
UNC5B	6	0.00031312	0.0011787	0.173334	147	3	-0.18476	0.95478	0.90594	1	19823	0	-0.18476
PAGR1	6	0.00032897	0.0012026	0.175677	148	4	-0.24134	0.99889	0.9981	1	20820	0	-0.24134
BLOC1S2	6	0.00034068	0.0012415	0.178967	149	5	-0.26264	0.99725	0.99409	1	20773	0	-0.26264
NPIPL3	6	0.0003476	0.0012415	0.178967	150	4	-0.23787	0.35662	0.35066	0.672889	11199	2	-0.23787
GRIA3	6	0.00036941	0.001354	0.193911	151	5	-0.2267	0.80934	0.70739	0.898912	17198	1	-0.2267
HNRNPA1	6	0.00037805	0.0014208	0.200862	152	5	-0.31819	0.99868	0.99771	1	20815	0	-0.31819
MAPK9	6	0.00038	0.0014208	0.200862	153	5	-0.21338	0.9989	0.9981	1	20821	0	-0.21338
TBX6	6	0.00040485	0.0014805	0.206691	154	3	-0.15219	0.48816	0.45249	0.747449	13186	1	-0.15219
RAB7A	6	0.00041393	0.0014809	0.206691	155	3	-0.13425	0.99283	0.98173	1	20652	0	-0.13425
KLF14	6	0.00042291	0.0015456	0.214344	156	4	-0.20906	0.97318	0.94028	1	20237	0	-0.20906
C1orf64	6	0.00042879	0.0016215	0.223457	157	4	-0.26617	0.9993	0.99877	1	20838	0	-0.26617
TMEM136	6	0.00043262	0.0016766	0.22961	158	3	-0.15635	0.2607	0.27818	0.637946	9361	2	-0.15635
MGRN1	6	0.00045195	0.0017512	0.23686	159	4	-0.38011	0.98001	0.95421	1	20382	0	-0.38011
SWT1	5	0.00045735	0.0019784	0.25959	160	2	0.016009	0.17119	0.20366	0.617752	7125	2	0.016009
SHISA9	6	0.00045878	0.0017936	0.239707	161	5	-0.22752	0.47529	0.44182	0.740468	12991	1	-0.22752
UVRAG	6	0.00046108	0.0017941	0.239707	162	3	-0.60276	0.54667	0.49902	0.774404	14084	1	-0.60276
NFE2	6	0.00046475	0.0018158	0.241134	163	4	-0.35322	0.93922	0.87904	0.988596	19479	0	-0.35322
hsa-mir-6764	4	0.00046761	0.0011163	0.169159	164	4	-0.22202	0.99953	0.99941	1	20844	0	-0.22202
COG6	6	0.00048608	0.0019003	0.250835	165	3	-0.42307	0.97065	0.93419	1	20174	0	-0.42307
KCNMB2	6	0.00051211	0.0020431	0.264954	166	5	-0.1772	0.72516	0.65243	0.873099	16204	1	-0.1772
TRHR	6	0.00051739	0.0020435	0.264954	167	2	-0.012336	0.86581	0.76251	0.928999	18020	1	-0.012336
ARSB	6	0.00053363	0.0020882	0.269161	168	4	-0.21603	0.75666	0.66897	0.880552	16528	1	-0.21603
DHRS4L1	6	0.00057064	0.0022916	0.291935	169	5	-0.1886	0.9829	0.96109	1	20441	0	-0.1886
BAG6	6	0.00057882	0.0024045	0.292977	170	4	-0.24547	0.98354	0.96272	1	20454	0	-0.24547
TP53TG3B	6	0.00058231	0.002433	0.292977	171	5	-0.18017	0.99961	0.9993	1	20849	0	-0.18017
TP53TG3	6	0.00058231	0.002433	0.292977	172	5	-0.18017	0.99961	0.9993	1	20847	0	-0.18017
TP53TG3C	6	0.00058231	0.002433	0.292977	173	5	-0.18017	0.99961	0.9993	1	20848	0	-0.18017
BAGE4	6	0.00058414	0.0024335	0.292977	174	2	-0.032077	0.95949	0.91171	1	19925	0	-0.032077
BAGE2	6	0.00058414	0.0024335	0.292977	175	2	0.012792	0.54401	0.49777	0.774141	14049	2	0.012792
BAGE3	6	0.00058414	0.0024335	0.292977	176	2	-0.032077	0.95949	0.91171	1	19924	0	-0.032077
BAGE5	6	0.00058414	0.0024335	0.292977	177	2	-0.032077	0.95949	0.91171	1	19926	0	-0.032077
TCF3	6	0.00061357	0.0025835	0.307657	178	5	-0.19783	0.5925	0.56749	0.829379	14782	1	-0.19783
FAM21B	6	0.00065965	0.0030154	0.348766	179	3	-0.096127	0.026068	0.045518	0.458098	1770	2	-0.096127
RHBDF1	6	0.00066944	0.0030453	0.348766	180	5	-0.29753	0.35744	0.35066	0.672889	11214	1	-0.29753
PRKG1	6	0.0006866	0.0030715	0.348766	181	4	-0.1547	0.4882	0.45249	0.747449	13187	1	-0.1547
SULT1A3	6	0.00069129	0.0030715	0.348766	182	5	-0.10437	0.99987	0.99973	1	20860	0	-0.10437
CCZ1	6	0.00070462	0.0030719	0.348766	183	3	-0.070036	0.57271	0.53185	0.798163	14481	2	-0.070036
RNF157	6	0.00071578	0.003099	0.34981	184	3	-0.15402	0.9574	0.9093	1	19879	0	-0.15402
KATNA1	6	0.00072307	0.0031537	0.352571	185	3	-0.14792	0.84293	0.73779	0.917512	17642	1	-0.14792
STRIP1	6	0.00073558	0.0032405	0.354745	186	4	-0.16433	0.99571	0.9911	1	20739	0	-0.16433
NR2F2	6	0.00073631	0.0032405	0.354745	187	5	-0.1744	0.99984	0.99969	1	20858	0	-0.1744
SULT1A4	6	0.00073956	0.0032405	0.354745	188	5	-0.23608	0.99835	0.99686	1	20798	0	-0.23608
hsa-mir-5002	4	0.00074001	0.0022419	0.287273	189	3	-0.33986	0.76169	0.63821	0.86725	16586	1	-0.33986
ADAM23	6	0.00075976	0.0032409	0.354745	190	5	-0.14677	0.7992	0.69917	0.895467	17060	1	-0.14677
PRAMEF15	6	0.00076268	0.0032703	0.354745	191	4	-0.17593	0.96349	0.91786	1	20011	0	-0.17593
PRAMEF9	6	0.00076268	0.0032703	0.354745	192	4	-0.17593	0.96349	0.91786	1	20010	0	-0.17593
DDX59	4	0.00077342	0.0023218	0.292977	193	2	-0.27278	0.15563	0.16648	0.581897	6707	1	-0.27278
BCL2L12	6	0.00078794	0.0032951	0.35568	194	5	-0.33168	0.98368	0.96272	1	20460	0	-0.33168
MEOX2	6	0.00080333	0.003353	0.356222	195	5	-0.20965	0.79359	0.69784	0.895467	16981	1	-0.20965
FNDC3B	6	0.00080539	0.0033534	0.356222	196	5	-0.29546	0.84506	0.74054	0.919205	17666	1	-0.29546
hsa-mir-6813	4	0.00081052	0.0023788	0.292977	197	4	-0.53419	0.99919	0.99874	1	20834	0	-0.53419
PLEKHA5	6	0.00081286	0.0033855	0.356222	198	5	-0.1949	0.97494	0.94141	1	20269	0	-0.1949
ACTN4	6	0.00081579	0.0033855	0.356222	199	4	-0.19867	0.8429	0.73779	0.917512	17641	1	-0.19867
RNF7	6	0.00082341	0.003386	0.356222	200	4	-0.25222	0.9948	0.98865	1	20711	0	-0.25222
SLC39A1	5	0.00083703	0.0026969	0.319427	201	3	-0.2186	0.93246	0.86948	0.986033	19331	0	-0.2186
ASMTL_X	6	0.0008775	0.0035071	0.362039	202	3	-0.11154	0.54257	0.49528	0.772483	14029	1	-0.11154
ASMTL_Y	6	0.0008775	0.0035071	0.362039	203	3	-0.11154	0.54257	0.49528	0.772483	14030	1	-0.11154
ELP3	5	0.00088016	0.0028342	0.333892	204	4	-0.38855	0.90528	0.82886	0.969678	18716	0	-0.38855
KIAA1432	6	0.00088601	0.0035071	0.362039	205	3	-0.10703	0.77164	0.6799	0.887066	16717	1	-0.10703
ITCH	6	0.00089689	0.0035373	0.362039	206	4	-0.25378	0.49768	0.45702	0.748159	13339	1	-0.25378
POU3F3	6	0.00089816	0.0035373	0.362039	207	4	-0.20559	0.23555	0.25252	0.618134	8737	1	-0.20559
C9orf152	6	0.00090866	0.0035694	0.362039	208	4	-0.22881	0.45976	0.43332	0.738125	12728	1	-0.22881
SLC34A1	5	0.00092562	0.0028799	0.337454	209	3	-0.34391	0.97317	0.94418	1	20236	0	-0.34391
TMEM170B	6	0.00093789	0.0036345	0.362039	210	3	-0.15116	0.37451	0.3675	0.694549	11496	2	-0.15116
DKK3	6	0.00094038	0.0036345	0.362039	211	3	-0.31168	0.82767	0.71845	0.903401	17430	1	-0.31168
PSMG3	6	0.00094173	0.0036345	0.362039	212	5	-0.22997	0.99136	0.97756	1	20619	0	-0.22997
KCNK15	6	0.00094888	0.0036349	0.362039	213	5	-0.22298	0.92044	0.85671	0.983871	19064	0	-0.22298
UBL3	6	0.00095783	0.0036349	0.362039	214	3	-0.22873	0.59705	0.57283	0.831363	14844	1	-0.22873
VARS	6	0.00096034	0.0036769	0.364316	215	3	-0.15256	0.93005	0.86609	0.984436	19268	0	-0.15256
CASKIN1	6	0.00096482	0.0037077	0.364316	216	5	-0.26394	0.99407	0.98682	1	20690	0	-0.26394
ZNF550	6	0.00097129	0.0037077	0.364316	217	2	-0.24075	0.11625	0.14891	0.577689	5551	2	-0.24075
CT47B1	6	0.00098947	0.0038021	0.371928	218	5	-0.13226	0.99357	0.98525	1	20668	0	-0.13226
PCDHGB5	6	0.00099321	0.0038369	0.373663	219	3	-0.080157	0.18161	0.21574	0.618134	7392	2	-0.080157
SPG21	6	0.0010235	0.0039399	0.381999	220	3	-0.25115	0.13153	0.16536	0.581897	6003	1	-0.25115
FAM3A	6	0.001029	0.0039765	0.383849	221	5	-0.21974	0.99983	0.99969	1	20857	0	-0.21974
CYP2E1	5	0.0010324	0.0030032	0.348766	222	2	-0.33389	0.95235	0.90506	1	19765	0	-0.33389
AP1G2	6	0.0010374	0.004052	0.389417	223	5	-0.28584	0.99483	0.98865	1	20713	0	-0.28584
DSCR3	6	0.0010542	0.0041532	0.397402	224	4	-0.34433	0.17143	0.2059	0.618134	7135	1	-0.34433
hsa-mir-6777	4	0.0010757	0.0033977	0.356222	225	4	-0.3051	0.99892	0.99829	1	20823	0	-0.3051
UQCC	6	0.0010952	0.0043439	0.410315	226	5	-0.15533	0.82636	0.71707	0.90218	17405	1	-0.15533
UQCC1	6	0.0010952	0.0043439	0.410315	227	5	-0.15533	0.82636	0.71707	0.90218	17404	1	-0.15533
RPF2	5	0.0010952	0.003113	0.34981	228	4	-0.66685	0.84126	0.73858	0.918283	17615	1	-0.66685
USP17L13	6	0.0011131	0.0043443	0.410315	229	4	-0.10141	0.88423	0.78715	0.945355	18322	1	-0.10141
IL13RA1	6	0.0011146	0.0043841	0.412293	230	3	-0.20107	0.99513	0.98935	1	20722	0	-0.20107
RREB1	6	0.0011594	0.0044989	0.415988	231	4	-0.26086	0.94447	0.88506	0.990577	19598	0	-0.26086
ARPC4-TTLL3	6	0.0011652	0.0044993	0.415988	232	3	-0.34432	0.8519	0.74878	0.923458	17770	1	-0.34432
ZNF524	6	0.0011706	0.0044993	0.415988	233	5	-0.21379	0.99981	0.99964	1	20856	0	-0.21379
FAM72A	6	0.0011799	0.0045323	0.417277	234	4	-0.15347	0.96898	0.92983	1	20136	0	-0.15347
CHCHD3	6	0.0012369	0.0048527	0.439387	235	3	0.049997	0.074103	0.088314	0.476062	4069	3	0.049997
ZMAT1	6	0.0012406	0.0048527	0.439387	236	5	-0.22356	0.92478	0.86145	0.984436	19166	0	-0.22356
CENPH	3	0.0012455	0.0024705	0.295812	237	1	0.28134	0.68727	0.5793	0.836773	15848	1	0.28134
CDK15	6	0.0012456	0.0048527	0.439387	238	3	-0.19208	0.12452	0.15711	0.581306	5804	1	-0.19208
VPS39	6	0.0012613	0.0048965	0.441531	239	4	-0.18726	0.99507	0.98935	1	20720	0	-0.18726
SPSB3	6	0.0012699	0.0049914	0.445406	240	5	-0.13474	0.98692	0.96882	1	20531	0	-0.13474
TFRC	6	0.0012904	0.0050352	0.445406	241	5	-0.28837	0.95142	0.90083	1	19744	0	-0.28837
FZD1	6	0.0013022	0.0050357	0.445406	242	4	-0.27132	0.26709	0.287	0.646664	9509	1	-0.27132
FFAR2	6	0.0013182	0.0050813	0.445406	243	2	-0.045024	0.99215	0.97924	1	20636	0	-0.045024
SPINK9	6	0.0013214	0.0050813	0.445406	244	5	-0.19214	0.99704	0.9936	1	20772	0	-0.19214
SHOC2	6	0.0013224	0.0050813	0.445406	245	5	-0.22396	0.96216	0.91559	1	19979	0	-0.22396
C16orf92	6	0.0013499	0.0050818	0.445406	246	4	-0.30632	0.50018	0.45817	0.748484	13381	1	-0.30632
NOM1	6	0.001377	0.0051721	0.447735	247	3	-0.20322	0.94745	0.89455	0.997369	19664	0	-0.20322
KIAA1033	6	0.0013837	0.0051721	0.447735	248	3	-0.19681	0.79934	0.69917	0.895467	17063	1	-0.19681
OR10S1	6	0.0013985	0.0052218	0.447735	249	3	-0.26153	0.33016	0.33672	0.672889	10774	1	-0.26153
FLJ44635	6	0.0014154	0.0053212	0.447735	250	4	-0.2143	0.089201	0.11743	0.537433	4704	1	-0.2143
SEPP1	6	0.0014237	0.0053217	0.447735	251	3	-0.11886	0.86941	0.76663	0.931418	18071	1	-0.11886
hsa-mir-6844	1	0.001439	0.0010327	0.160487	252	1	-0.43019	0.99856	0.99897	1	20811	0	-0.43019
CA5A	6	0.0014522	0.0053886	0.447735	253	5	-0.22948	0.99991	0.99983	1	20870	0	-0.22948
ACTR3	6	0.0014612	0.0053886	0.447735	254	5	-0.37633	0.9697	0.93234	1	20153	0	-0.37633
GK2	6	0.0014663	0.0053886	0.447735	255	5	-0.14504	0.63978	0.61129	0.851647	15488	1	-0.14504
USP37	6	0.0014791	0.0054419	0.447735	256	2	-0.04969	0.92399	0.86145	0.984436	19155	0	-0.04969
TRIM11	6	0.0014842	0.0054419	0.447735	257	1	0.19515	0.046781	0.063001	0.458098	2798	3	0.19515
POM121	6	0.0014875	0.0054419	0.447735	258	5	-0.14351	0.77018	0.67719	0.885091	16696	1	-0.14351
SPRR2E	6	0.0014875	0.0054419	0.447735	259	5	-0.16804	0.9436	0.88208	0.988596	19574	0	-0.16804
TMEM30A	6	0.001495	0.0054423	0.447735	260	4	-0.26296	0.21112	0.2397	0.618134	8175	1	-0.26296
GPR68	6	0.0015251	0.0054961	0.447735	261	4	-0.22533	0.6222	0.59697	0.84584	15232	2	-0.22533
IMPG2	6	0.0015257	0.0054961	0.447735	262	2	0.015167	0.07806	0.095483	0.490902	4242	2	0.015167
PRPSAP2	6	0.0015324	0.0054966	0.447735	263	5	-0.17156	0.037194	0.05929	0.458098	2345	1	-0.17156
ZNF689	6	0.0015345	0.0054966	0.447735	264	4	-0.19602	0.27689	0.29904	0.659937	9735	2	-0.19602
SSR1	6	0.0015443	0.0054966	0.447735	265	5	-0.14919	0.99775	0.99516	1	20784	0	-0.14919
ZNF620	6	0.0015576	0.0055476	0.45022	266	3	-0.20258	0.20605	0.23749	0.618134	8049	1	-0.20258
CKB	6	0.0015887	0.0057803	0.465656	267	3	-0.2409	0.97931	0.95139	1	20368	0	-0.2409
USE1	6	0.0016134	0.0058467	0.467569	268	2	0.091325	0.17135	0.2059	0.618134	7130	3	0.091325
IFI44L	5	0.001625	0.004474	0.415988	269	4	-0.21544	0.90994	0.83484	0.972926	18821	0	-0.21544
CETN3	6	0.001635	0.0058888	0.469217	270	5	-0.27842	0.99987	0.99973	1	20859	0	-0.27842
GPR32	6	0.0016468	0.0059349	0.469475	271	5	-0.19744	0.91004	0.83519	0.972926	18824	0	-0.19744
KLF6	6	0.0016594	0.0059823	0.471526	272	4	-0.16787	0.96274	0.91633	1	19997	0	-0.16787
MBNL1	6	0.001672	0.0060266	0.471623	273	4	-0.26031	0.97622	0.94418	1	20290	0	-0.26031
LRP12	6	0.0016723	0.0060266	0.471623	274	3	-0.1017	0.88759	0.79533	0.951269	18379	1	-0.1017
RAB11B	6	0.0016894	0.0063094	0.483435	275	5	-0.11302	0.81854	0.71012	0.898912	17319	1	-0.11302
CLCC1	5	0.0016979	0.0048075	0.439387	276	4	-0.41583	0.65967	0.5725	0.831363	15641	1	-0.41583
ZC3HC1	6	0.0017043	0.0063094	0.483435	277	5	-0.14989	0.99872	0.99774	1	20817	0	-0.14989
NREP	6	0.0017122	0.0063099	0.483435	278	5	-0.24358	0.85247	0.74878	0.923458	17775	1	-0.24358
MAGEA6	6	0.001719	0.0063099	0.483435	279	2	0.0173	0.30023	0.32628	0.672889	10282	2	0.0173
CNTN6	6	0.0017406	0.0064242	0.488775	280	5	-0.28382	0.97523	0.94194	1	20272	0	-0.28382
SUPT20H	4	0.0017476	0.0059109	0.469275	281	4	-0.22754	0.99825	0.99725	1	20797	0	-0.22754
NAA30	6	0.001748	0.0064242	0.488775	282	3	-0.29022	0.72303	0.65102	0.872749	16186	1	-0.29022
AEN	6	0.0017532	0.0065543	0.496951	283	2	-0.044662	0.43346	0.41064	0.722033	12351	1	-0.044662
PPIA	5	0.0017772	0.0053822	0.447735	284	4	-0.33866	0.92829	0.86446	0.984436	19227	0	-0.33866
NDUFA4	6	0.0017844	0.0066705	0.498885	285	3	-0.123	0.28118	0.30695	0.668379	9840	1	-0.123
CLN3	6	0.0017891	0.0066709	0.498885	286	4	-0.23433	0.72485	0.65243	0.873099	16200	1	-0.23433
TOR1AIP2	6	0.0017909	0.0066709	0.498885	287	5	-0.13185	0.35115	0.34796	0.672889	11126	1	-0.13185
MFSD12	6	0.0017957	0.0066709	0.498885	288	5	-0.25669	0.98694	0.96882	1	20532	0	-0.25669
FAM3C	2	0.0018032	0.001696	0.230828	289	1	-0.20219	0.34437	0.25211	0.618134	10999	1	-0.20219
SDC3	6	0.0018297	0.0069249	0.512627	290	4	-0.20632	0.96742	0.92589	1	20104	0	-0.20632
hsa-mir-4791	4	0.0018304	0.0061892	0.482629	291	3	-0.5073	0.95926	0.92274	1	19913	0	-0.5073
METTL14	6	0.0018317	0.0069249	0.512627	292	5	-0.39712	0.99508	0.98935	1	20721	0	-0.39712
ARL14EPL	6	0.0018334	0.0069249	0.512627	293	2	-0.031979	0.53593	0.48779	0.765106	13933	2	-0.031979
JKAMP	5	0.0018527	0.0056452	0.45645	294	3	-0.25791	0.18947	0.21852	0.618134	7622	2	-0.25791
ST3GAL3	6	0.0018704	0.0071314	0.52437	295	3	-0.15472	0.52637	0.47845	0.758923	13804	2	-0.15472
CSNK1G3	6	0.0018729	0.0071314	0.52437	296	5	-0.14426	0.82316	0.71566	0.901704	17372	1	-0.14426
CLDND2	6	0.0018879	0.0071774	0.525994	297	4	-0.18566	0.97732	0.94738	1	20323	0	-0.18566
FAM20A	6	0.0019213	0.0074097	0.532561	298	4	-0.20778	0.48382	0.45032	0.746515	13125	1	-0.20778
COMMD7	6	0.0019367	0.0074712	0.532561	299	4	-0.2891	0.94487	0.88606	0.991036	19608	0	-0.2891
MAP3K7	6	0.0019417	0.0074712	0.532561	300	4	-0.30425	0.91069	0.83652	0.973226	18842	0	-0.30425
LIPH	6	0.0019429	0.0074712	0.532561	301	3	-0.099102	0.95912	0.91093	1	19908	0	-0.099102
KRTAP12-3	6	0.0019484	0.007534	0.532561	302	4	-0.18261	0.96082	0.91331	1	19952	0	-0.18261
GALR3	6	0.001959	0.007534	0.532561	303	4	-0.36349	0.84239	0.73641	0.916224	17638	1	-0.36349
RWDD1	6	0.00196	0.007534	0.532561	304	3	-0.28841	0.5116	0.46846	0.755108	13552	2	-0.28841
GMPPB	6	0.0019765	0.0075344	0.532561	305	5	-0.34343	0.99948	0.99905	1	20842	0	-0.34343
MMP21	6	0.0019848	0.0075344	0.532561	306	3	-0.084692	0.3071	0.33259	0.672889	10433	2	-0.084692
FCGRT	6	0.001987	0.0075344	0.532561	307	4	-0.2073	0.81511	0.71012	0.898912	17280	1	-0.2073
MEX3D	5	0.0019912	0.0058287	0.467569	308	1	-0.056775	0.91463	0.84637	0.979021	18935	0	-0.056775
HNRNPA2B1	6	0.0020154	0.0077066	0.542979	309	4	-0.23221	0.99961	0.99931	1	20850	0	-0.23221
ALOXE3	6	0.0020548	0.007843	0.543881	310	4	-0.15152	0.97116	0.93419	1	20189	0	-0.15152
THBS1	6	0.0020574	0.007843	0.543881	311	3	-0.21949	0.96988	0.93234	1	20157	0	-0.21949
GRPEL1	6	0.002075	0.007843	0.543881	312	4	-0.47313	0.98371	0.96272	1	20461	0	-0.47313
ETV6	5	0.0020829	0.0062123	0.482708	313	2	0.070285	0.2097	0.22825	0.618134	8137	1	0.070285
VPRBP	6	0.0020899	0.0078435	0.543881	314	2	-0.22607	0.50526	0.46606	0.755108	13457	2	-0.22607
AP1M2	6	0.0021075	0.0078435	0.543881	315	3	-0.18327	0.91284	0.8431	0.978189	18895	0	-0.18327
TMIGD2	6	0.002141	0.0079162	0.545284	316	4	-0.27249	0.92024	0.85671	0.983871	19057	0	-0.27249
NR1I3	6	0.0021479	0.0079162	0.545284	317	2	-0.00013587	0.16706	0.19889	0.610711	7023	1	-0.00013587
ARHGEF1	6	0.0022186	0.0079908	0.545464	318	4	-0.19008	0.38526	0.37423	0.697767	11682	2	-0.19008
COX6A2	6	0.0022392	0.0079908	0.545464	319	2	0.0018599	0.71429	0.64687	0.870546	16092	1	0.0018599
ZNF716	6	0.00226	0.0080694	0.549121	320	3	-0.14989	0.20864	0.23826	0.618134	8116	1	-0.14989
NCAPD3	6	0.0023212	0.0081521	0.551323	321	4	-0.28634	0.99784	0.99522	1	20786	0	-0.28634
CSNK2A1	6	0.0023395	0.0081521	0.551323	322	3	-0.28037	0.76974	0.67719	0.885091	16688	1	-0.28037
JUNB	6	0.0023719	0.0084792	0.566485	323	2	-0.22422	0.99908	0.99845	1	20828	0	-0.22422
FBXL22	6	0.0024057	0.0084792	0.566485	324	4	-0.16215	0.5234	0.47723	0.758923	13761	1	-0.16215
EFNB1	5	0.0024059	0.0079384	0.545284	325	4	-0.17675	0.96575	0.93234	1	20064	0	-0.17675
S100A4	6	0.0024239	0.0084797	0.566485	326	3	-0.15044	0.48166	0.45032	0.746515	13080	2	-0.15044
THSD7B	6	0.0024583	0.0084797	0.566485	327	4	-0.17209	0.89676	0.81049	0.958673	18554	1	-0.17209
UGT1A9	6	0.0024848	0.008913	0.576141	328	3	-0.071167	0.93708	0.87489	0.987261	19431	0	-0.071167
UGT1A8	6	0.0024848	0.008913	0.576141	329	3	-0.071167	0.93708	0.87489	0.987261	19438	0	-0.071167
UGT1A4	6	0.0024848	0.008913	0.576141	330	3	-0.071167	0.93708	0.87489	0.987261	19434	0	-0.071167
UGT1A3	6	0.0024848	0.008913	0.576141	331	3	-0.071167	0.93708	0.87489	0.987261	19432	0	-0.071167
UGT1A10	6	0.0024848	0.008913	0.576141	332	3	-0.071167	0.93708	0.87489	0.987261	19437	0	-0.071167
UGT1A7	6	0.0024848	0.008913	0.576141	333	3	-0.071167	0.93708	0.87489	0.987261	19435	0	-0.071167
UGT1A6	6	0.0024848	0.008913	0.576141	334	3	-0.071167	0.93708	0.87489	0.987261	19436	0	-0.071167
UGT1A5	6	0.0024848	0.008913	0.576141	335	3	-0.071167	0.93708	0.87489	0.987261	19433	0	-0.071167
C16orf97	6	0.0024911	0.008913	0.576141	336	3	-0.1891	0.55148	0.50385	0.777664	14156	2	-0.1891
TARP	6	0.002502	0.0089135	0.576141	337	4	-0.26811	0.8219	0.71152	0.898912	17360	1	-0.26811
PSKH2	6	0.0025051	0.0089135	0.576141	338	2	0.18143	0.12803	0.1575	0.581306	5906	3	0.18143
CDV3	6	0.00256	0.0093373	0.601762	339	4	-0.27149	0.94069	0.88005	0.988596	19515	0	-0.27149
RNASEH2B	6	0.0025801	0.0094629	0.606291	340	3	-0.18577	0.40667	0.38772	0.704643	11986	2	-0.18577
FHOD1	6	0.0025842	0.0094629	0.606291	341	3	-0.056162	0.29173	0.32166	0.672889	10084	2	-0.056162
ZDHHC13	6	0.0027198	0.010128	0.613875	342	4	-0.21598	0.73917	0.66204	0.8777	16337	1	-0.21598
TSNAXIP1	6	0.002735	0.010128	0.613875	343	4	-0.23284	0.18613	0.22088	0.618134	7524	2	-0.23284
hsa-mir-3198-1	4	0.0027785	0.0074924	0.532561	344	2	-0.033794	0.034367	0.044753	0.458098	2212	2	-0.033794
TUT1	6	0.0027802	0.010194	0.613875	345	3	-0.18327	0.87477	0.77213	0.934484	18153	1	-0.18327
FBXO42	6	0.0027909	0.010194	0.613875	346	4	-0.17499	0.8381	0.73086	0.91219	17570	1	-0.17499
TXNDC15	6	0.0027964	0.010194	0.613875	347	3	-0.22631	0.37875	0.3718	0.69584	11561	1	-0.22631
GJB6	6	0.0027969	0.010194	0.613875	348	4	-0.1814	0.51432	0.46968	0.755799	13603	1	-0.1814
TRAM2	6	0.0027977	0.010194	0.613875	349	4	-0.25253	0.9944	0.98763	1	20698	0	-0.25253
UBE2D3	6	0.002812	0.010194	0.613875	350	2	0.0066161	0.93347	0.87167	0.987261	19354	0	0.0066161
PRR15	6	0.0028153	0.010194	0.613875	351	3	-0.11364	0.0030922	0.0082398	0.388229	321	2	-0.11364
NDFIP2	6	0.0028411	0.010194	0.613875	352	2	-0.058006	0.37126	0.36231	0.687997	11448	2	-0.058006
HNRNPDL	6	0.0028536	0.010194	0.613875	353	3	-0.14724	0.65412	0.61535	0.85305	15597	1	-0.14724
HNRPDL	6	0.0028536	0.010194	0.613875	354	3	-0.14724	0.65412	0.61535	0.85305	15596	1	-0.14724
PIK3CB	5	0.0029037	0.0095836	0.61223	355	2	-0.020213	0.85447	0.76174	0.928999	17809	1	-0.020213
PLA2G10	6	0.0029177	0.010195	0.613875	356	3	-0.095175	0.8859	0.78994	0.946845	18346	1	-0.095175
LEMD2	6	0.0029387	0.010195	0.613875	357	4	-0.20277	0.86547	0.76117	0.928919	18014	1	-0.20277
TRIM31	6	0.0029537	0.010195	0.613875	358	3	-0.088741	0.53106	0.48779	0.765106	13862	1	-0.088741
C12orf56	6	0.0029701	0.010195	0.613875	359	2	-0.017944	0.89457	0.80772	0.958673	18509	1	-0.017944
RPS8	6	0.0029735	0.010195	0.613875	360	3	-0.26153	0.16009	0.19284	0.604208	6845	2	-0.26153
CD99_Y	6	0.002994	0.010281	0.613875	361	4	-0.12773	0.79718	0.69917	0.895467	17036	1	-0.12773
CD99_X	6	0.002994	0.010281	0.613875	362	4	-0.12773	0.79718	0.69917	0.895467	17037	1	-0.12773
NOMO2	6	0.0030037	0.010281	0.613875	363	3	-0.10665	0.97281	0.9397	1	20226	0	-0.10665
NOMO1	6	0.0030037	0.010281	0.613875	364	3	-0.10665	0.97281	0.9397	1	20225	0	-0.10665
EN1	6	0.0030043	0.010281	0.613875	365	3	-0.080762	0.98283	0.96109	1	20439	0	-0.080762
C9orf131	6	0.0030292	0.010282	0.613875	366	3	-0.11311	0.86123	0.75432	0.923698	17944	1	-0.11311
GNPTAB	6	0.003042	0.010372	0.614276	367	2	0.09118	0.14528	0.17463	0.587211	6403	3	0.09118
ASH2L	6	0.0030714	0.010372	0.614276	368	3	-0.1291	0.32762	0.33672	0.672889	10731	2	-0.1291
FLYWCH1	6	0.0030833	0.010372	0.614276	369	3	-0.11269	0.31075	0.33259	0.672889	10484	1	-0.11269
TMPRSS6	6	0.0031146	0.010457	0.616004	370	4	-0.19193	0.9824	0.9607	1	20429	0	-0.19193
RAPGEF4	6	0.0031424	0.010458	0.616004	371	2	-0.093002	0.75781	0.66897	0.880552	16547	1	-0.093002
ACE	6	0.0031636	0.010738	0.630783	372	4	-0.2931	0.87108	0.76802	0.931418	18102	1	-0.2931
CRB3	6	0.0031926	0.01105	0.640565	373	2	0.12544	0.16459	0.1978	0.610711	6966	3	0.12544
IFT80	6	0.0031991	0.01105	0.640565	374	3	-0.059963	0.94266	0.88208	0.988596	19557	0	-0.059963
SPIN2A	6	0.0032088	0.01105	0.640565	375	4	-0.13552	0.85517	0.75016	0.923458	17827	1	-0.13552
URGCP	5	0.0032136	0.010772	0.631135	376	3	-0.10551	0.46151	0.41859	0.729495	12760	1	-0.10551
C11orf80	6	0.0032428	0.01105	0.640565	377	2	-0.093955	0.066331	0.077678	0.458289	3705	2	-0.093955
KTI12	6	0.003293	0.011401	0.657413	378	1	0.0459	0.43541	0.41064	0.722033	12373	2	0.0459
VSIG1	6	0.003294	0.011401	0.657413	379	4	-0.1113	0.64699	0.61266	0.852629	15542	1	-0.1113
CDKN2AIPNL	6	0.0033432	0.011604	0.66387	380	2	-0.028696	0.80708	0.70596	0.898912	17165	1	-0.028696
ACSL4	6	0.0033667	0.011604	0.66387	381	4	-0.2657	0.64447	0.61266	0.852629	15525	1	-0.2657
ZNF138	6	0.0033688	0.011604	0.66387	382	4	-0.18797	0.39257	0.38145	0.703344	11783	2	-0.18797
AP2S1	6	0.0033854	0.011719	0.66698	383	4	-0.28875	0.94844	0.89639	0.997899	19681	0	-0.28875
PEX5L	6	0.0033934	0.011719	0.66698	384	2	-0.11457	0.49115	0.45361	0.747449	13239	1	-0.11457
ABI1	6	0.0033957	0.011915	0.671193	385	4	-0.19154	0.63153	0.60697	0.85139	15372	2	-0.19154
GRM8	6	0.0034436	0.011915	0.671193	386	2	0.018441	0.44878	0.42573	0.735979	12584	2	0.018441
AUP1	6	0.0034655	0.011916	0.671193	387	4	-0.23502	0.53792	0.48779	0.765106	13964	1	-0.23502
DPM3	6	0.0034688	0.011916	0.671193	388	4	-0.25251	0.53597	0.48779	0.765106	13934	1	-0.25251
GOLGA8A	6	0.0035244	0.012236	0.687471	389	3	-0.10595	0.27524	0.29904	0.659937	9691	3	-0.10595
RNF175	6	0.0036438	0.012465	0.689731	390	2	-0.033185	0.49141	0.45474	0.747793	13242	2	-0.033185
FAM131A	6	0.0036545	0.012465	0.689731	391	4	-0.22643	0.95539	0.90594	1	19845	0	-0.22643
NPIPB5	6	0.0036835	0.012465	0.689731	392	4	-0.19034	0.41217	0.38972	0.704735	12065	2	-0.19034
LOC100132247	6	0.0036835	0.012465	0.689731	393	4	-0.19034	0.41217	0.38972	0.704735	12066	2	-0.19034
PDS5A	6	0.003736	0.012465	0.689731	394	4	-0.37601	0.90829	0.83519	0.972926	18790	0	-0.37601
NUCB1	6	0.0037498	0.012465	0.689731	395	4	-0.11559	0.71623	0.64828	0.872122	16109	1	-0.11559
HADHB	6	0.0037836	0.012648	0.696365	396	3	-0.032444	0.089183	0.11743	0.537433	4701	3	-0.032444
PRPS1	6	0.0038093	0.012778	0.701717	397	3	-0.16207	0.84321	0.74054	0.919205	17646	1	-0.16207
SEC14L1	6	0.0038233	0.013152	0.702757	398	4	-0.19579	0.40643	0.38673	0.704353	11979	1	-0.19579
SUV39H1	6	0.0038878	0.013152	0.702757	399	4	-0.2473	0.60652	0.57985	0.836773	14987	1	-0.2473
HBE1	6	0.0039071	0.013152	0.702757	400	3	-0.1283	0.21779	0.24167	0.618134	8341	1	-0.1283
TRAPPC3	6	0.0039102	0.013152	0.702757	401	4	-0.22784	0.95086	0.8982	0.998896	19725	0	-0.22784
HRSP12	6	0.0039291	0.01338	0.702757	402	4	-0.23709	0.99115	0.97706	1	20614	0	-0.23709
SPARC	6	0.0039475	0.013509	0.702757	403	4	-0.21777	0.93423	0.87277	0.987261	19373	0	-0.21777
GAGE10	6	0.0039706	0.013509	0.702757	404	3	-0.020997	0.35892	0.35066	0.672889	11242	2	-0.020997
UBE2F	6	0.0039846	0.013509	0.702757	405	4	-0.16606	0.28615	0.31165	0.672006	9955	2	-0.16606
RPL7	6	0.0039974	0.013509	0.702757	406	3	-0.22575	0.60802	0.58276	0.836773	15007	1	-0.22575
NTNG1	5	0.0040197	0.012593	0.695077	407	3	-0.19667	0.95428	0.90654	1	19804	0	-0.19667
HUS1B	6	0.0040605	0.013591	0.702757	408	2	-0.047102	0.5287	0.48595	0.765106	13832	1	-0.047102
PRRC2A	5	0.0040749	0.012949	0.702757	409	3	-0.1824	0.85601	0.76329	0.929306	17843	1	-0.1824
hsa-mir-661	4	0.0040949	0.0099243	0.613875	410	3	-0.7415	0.88398	0.80404	0.95756	18318	0	-0.7415
VKORC1L1	6	0.0041081	0.013591	0.702757	411	2	-0.13224	0.58513	0.55815	0.822725	14669	1	-0.13224
RASIP1	6	0.0041155	0.01369	0.702757	412	3	-0.17048	0.4139	0.39076	0.704735	12094	1	-0.17048
WDR3	6	0.0041277	0.01369	0.702757	413	4	-0.21977	0.85761	0.75432	0.923698	17877	1	-0.21977
SEC14L2	6	0.0041547	0.013691	0.702757	414	4	-0.29753	0.26667	0.28317	0.641666	9501	2	-0.29753
MYBL1	5	0.0041674	0.013153	0.702757	415	2	-0.005035	0.07288	0.088813	0.476062	3998	2	-0.005035
CITED2	6	0.0042364	0.013924	0.702757	416	3	-0.14432	0.99255	0.98042	1	20644	0	-0.14432
RNPC3	5	0.0042367	0.013153	0.702757	417	2	-0.1879	0.35265	0.32449	0.672889	11152	2	-0.1879
C3orf38	6	0.0042769	0.014023	0.702757	418	2	-0.079435	0.93103	0.86609	0.984436	19293	0	-0.079435
PRAMEF20	6	0.0042952	0.014111	0.702757	419	4	-0.15253	0.90907	0.83519	0.972926	18806	0	-0.15253
PRAMEF21	6	0.0042952	0.014111	0.702757	420	3	-0.053663	0.69577	0.64007	0.86725	15918	1	-0.053663
CALR	6	0.0043094	0.014111	0.702757	421	3	-0.13142	0.12711	0.1575	0.581306	5879	2	-0.13142
POLR2J3	6	0.0043171	0.014585	0.702757	422	4	-0.20908	0.99191	0.97899	1	20630	0	-0.20908
ANXA4	6	0.0043265	0.014585	0.702757	423	4	-0.21486	0.092038	0.11977	0.538457	4812	1	-0.21486
ERI2	6	0.0043364	0.014585	0.702757	424	4	-0.25611	0.99925	0.99863	1	20836	0	-0.25611
PHOX2B	6	0.0043555	0.014723	0.702757	425	4	-0.24144	0.40154	0.38573	0.703999	11919	1	-0.24144
hsa-mir-147b	4	0.00436	0.013827	0.702757	426	2	-0.075557	0.12142	0.15032	0.577689	5697	2	-0.075557
IYD	6	0.0043641	0.014724	0.702757	427	4	-0.13334	0.46494	0.43438	0.738125	12817	2	-0.13334
FAM46A	6	0.0044019	0.014821	0.702757	428	4	-0.20192	0.97025	0.93234	1	20164	0	-0.20192
SUPT4H1	4	0.0044308	0.013827	0.702757	429	2	-0.13248	0.030178	0.038986	0.458098	1983	1	-0.13248
KDM8	5	0.0044342	0.013536	0.702757	430	3	-0.22989	0.94582	0.89388	0.997185	19633	0	-0.22989
SMEK1	6	0.00444	0.014821	0.702757	431	4	-0.17205	0.98527	0.96569	1	20498	0	-0.17205
NXPH2	5	0.0044516	0.013536	0.702757	432	4	-0.12502	0.26609	0.2666	0.630448	9484	1	-0.12502
C16orf62	6	0.0044862	0.014821	0.702757	433	3	-0.30371	0.14933	0.17957	0.595934	6535	1	-0.30371
hsa-mir-6887	4	0.0045023	0.01404	0.702757	434	2	-0.12922	0.85883	0.77156	0.934484	17904	0	-0.12922
APP	6	0.0045111	0.014821	0.702757	435	2	0.012644	0.4293	0.40284	0.714154	12300	2	0.012644
MKNK2	6	0.0045278	0.014821	0.702757	436	3	-0.088738	0.15918	0.19284	0.604208	6810	1	-0.088738
hsa-mir-4467	4	0.0045341	0.014158	0.702757	437	3	-0.46393	0.56777	0.47315	0.757581	14416	1	-0.46393
RILPL2	5	0.0045474	0.013885	0.702757	438	3	-0.35551	0.22757	0.24359	0.618134	8559	1	-0.35551
SPDYE1	6	0.0045771	0.014821	0.702757	439	4	-0.19072	0.36831	0.35502	0.677093	11398	2	-0.19072
SPDYE6	6	0.0045771	0.014821	0.702757	440	4	-0.14583	0.90913	0.83519	0.972926	18808	0	-0.14583
TPM2	6	0.0045904	0.01513	0.702757	441	4	-0.21699	0.68543	0.6318	0.862921	15835	1	-0.21699
GPHA2	6	0.0045977	0.01513	0.702757	442	1	0.11135	0.61997	0.59556	0.845694	15196	2	0.11135
FOXK1	6	0.0046024	0.01513	0.702757	443	3	-0.18678	0.88859	0.79669	0.95222	18397	1	-0.18678
HTN3	3	0.0046093	0.01315	0.702757	444	3	-0.22436	0.99539	0.99344	1	20730	0	-0.22436
NPIPA2	6	0.0046333	0.01513	0.702757	445	4	-0.15498	0.7473	0.66624	0.879023	16425	1	-0.15498
NPIPA3	6	0.0046333	0.01513	0.702757	446	4	-0.15498	0.7473	0.66624	0.879023	16426	1	-0.15498
NPIPA5	6	0.0046333	0.01513	0.702757	447	4	-0.15498	0.82967	0.72124	0.906083	17457	1	-0.15498
LOC642778	6	0.0046333	0.01513	0.702757	448	4	-0.15498	0.7473	0.66624	0.879023	16427	1	-0.15498
LOC100288332	6	0.0046333	0.01513	0.702757	449	4	-0.15498	0.7473	0.66624	0.879023	16428	1	-0.15498
LOC642799	6	0.0046333	0.01513	0.702757	450	4	-0.15498	0.7473	0.66624	0.879023	16430	1	-0.15498
NPIPA1	6	0.0046333	0.01513	0.702757	451	4	-0.15498	0.7473	0.66624	0.879023	16424	1	-0.15498
NPIP	6	0.0046333	0.01513	0.702757	452	4	-0.15498	0.7473	0.66624	0.879023	16429	1	-0.15498
STUB1	6	0.0046452	0.01513	0.702757	453	4	-0.24906	0.078484	0.095483	0.490902	4259	2	-0.24906
GADD45A	6	0.0046478	0.01513	0.702757	454	3	-0.13803	0.99891	0.9981	1	20822	0	-0.13803
C16orf55	6	0.004654	0.01513	0.702757	455	4	-0.29145	0.76682	0.67579	0.883951	16646	1	-0.29145
ATP6V1G1	5	0.0046558	0.014223	0.702757	456	4	-0.28918	0.99842	0.99734	1	20801	0	-0.28918
SCAF8	6	0.004666	0.01513	0.702757	457	4	-0.20321	0.99903	0.99829	1	20824	0	-0.20321
EXOSC6	5	0.004674	0.014224	0.702757	458	2	-0.11502	0.95048	0.9035	1	19719	0	-0.11502
CEACAM16	6	0.004698	0.01513	0.702757	459	2	0.015812	0.70639	0.64551	0.869895	16009	1	0.015812
TEX13B	6	0.0047014	0.01513	0.702757	460	4	-0.23615	0.46742	0.43747	0.738125	12856	1	-0.23615
RP1L1	6	0.0047265	0.01513	0.702757	461	4	-0.19827	0.053083	0.070558	0.458098	3094	2	-0.19827
OR51S1	5	0.0047345	0.014603	0.702757	462	4	-0.1508	0.38904	0.36127	0.687098	11731	1	-0.1508
TADA1	6	0.0047445	0.01513	0.702757	463	4	-0.15302	0.87794	0.77486	0.93531	18202	1	-0.15302
SNX1	5	0.0047587	0.014716	0.702757	464	4	-0.24856	0.90724	0.83128	0.970949	18763	0	-0.24856
URGCP-MRPS24	6	0.0047619	0.015131	0.702757	465	3	-0.15842	0.54543	0.49902	0.774404	14065	1	-0.15842
PRAMEF11	6	0.0047983	0.015131	0.702757	466	1	0.064183	0.47345	0.44074	0.740145	12958	2	0.064183
FAM72D	6	0.0047983	0.015131	0.702757	467	3	-0.072148	0.34189	0.34366	0.672889	10960	2	-0.072148
CES3	6	0.0048973	0.015131	0.702757	468	3	-0.13158	0.88321	0.78438	0.942598	18300	1	-0.13158
UBE2J2	6	0.0049103	0.015131	0.702757	469	3	-0.012781	0.58083	0.54338	0.80794	14590	1	-0.012781
TOR1AIP1	6	0.0049183	0.015233	0.702757	470	4	-0.35292	0.78698	0.69097	0.89261	16897	1	-0.35292
NRAP	6	0.0049487	0.015233	0.702757	471	2	0.034121	0.38879	0.37952	0.70236	11726	2	0.034121
ANAPC11	6	0.0050284	0.015547	0.702757	472	4	-0.2347	0.6342	0.60847	0.85139	15418	1	-0.2347
EFCAB6	6	0.005049	0.015547	0.702757	473	2	-0.070855	0.63188	0.60697	0.85139	15376	1	-0.070855
SH3BGRL	6	0.0050493	0.015548	0.702757	474	4	-0.21986	0.39599	0.38242	0.703344	11840	2	-0.21986
FAM171B	6	0.0050691	0.015548	0.702757	475	4	-0.17253	0.18772	0.2214	0.618134	7571	2	-0.17253
SERPINA4	6	0.0050991	0.015651	0.702757	476	2	0.053799	0.29577	0.32423	0.672889	10165	2	0.053799
ARPC3	6	0.005109	0.015651	0.702757	477	4	-0.3203	0.59736	0.57283	0.831363	14850	1	-0.3203
MSLN	6	0.0051167	0.015651	0.702757	478	4	-0.18607	0.99814	0.99611	1	20792	0	-0.18607
2021-03-08	6	0.0051492	0.015651	0.702757	479	3	-0.097089	0.81659	0.71012	0.898912	17299	1	-0.097089
ACTR2	5	0.0051499	0.015609	0.702757	480	2	-0.078492	0.88196	0.80724	0.958673	18280	0	-0.078492
CUL7	6	0.0051534	0.015651	0.702757	481	3	-0.10435	0.6647	0.62075	0.854686	15679	1	-0.10435
C9orf16	6	0.0051781	0.015651	0.702757	482	4	-0.23046	0.9609	0.91407	1	19954	0	-0.23046
TCHHL1	6	0.0052216	0.015651	0.702757	483	3	-0.091247	0.78197	0.68546	0.889056	16836	1	-0.091247
UGP2	6	0.0052269	0.015651	0.702757	484	3	-0.19099	0.99523	0.98947	1	20725	0	-0.19099
TRAPPC2L	6	0.0052271	0.015651	0.702757	485	4	-0.16793	0.51457	0.47092	0.755901	13607	1	-0.16793
ZNF684	6	0.0052495	0.015651	0.702757	486	1	0.026162	0.77754	0.68546	0.889056	16780	1	0.026162
TCP1	6	0.005253	0.015651	0.702757	487	4	-0.30215	0.81062	0.70878	0.898912	17221	1	-0.30215
WNT4	6	0.0052655	0.01582	0.708913	488	4	-0.25397	0.78065	0.68546	0.889056	16819	1	-0.25397
PPP2R3B_X	6	0.0052875	0.016211	0.723448	489	3	-0.04547	0.21837	0.24167	0.618134	8349	3	-0.04547
PPP2R3B_Y	6	0.0052875	0.016211	0.723448	490	3	-0.04547	0.21837	0.24167	0.618134	8350	3	-0.04547
hsa-mir-454	3	0.0053234	0.013953	0.702757	491	3	-0.38862	0.99468	0.99278	1	20708	0	-0.38862
ZFP69	6	0.0053497	0.016498	0.734756	492	2	0.15947	0.26649	0.28317	0.641666	9497	3	0.15947
PRMT5	6	0.0054052	0.016599	0.737764	493	4	-0.23599	0.96108	0.91407	1	19958	0	-0.23599
NT5DC2	6	0.0054475	0.01688	0.747225	494	4	-0.31442	0.6726	0.6221	0.854686	15734	1	-0.31442
GKN2	6	0.0054599	0.01688	0.747225	495	3	-0.16338	0.60022	0.57283	0.831363	14894	1	-0.16338
CA10	6	0.0055646	0.01743	0.760789	496	4	-0.20631	0.28627	0.31244	0.672889	9957	2	-0.20631
AIM1	6	0.0055687	0.01743	0.760789	497	4	-0.14005	0.99877	0.99786	1	20818	0	-0.14005
TBC1D32	6	0.0055719	0.01743	0.760789	498	3	-0.085989	0.27835	0.30316	0.664824	9765	2	-0.085989
C6orf170	6	0.0055719	0.01743	0.760789	499	3	-0.085989	0.27835	0.30316	0.664824	9764	2	-0.085989
CPXCR1	6	0.0055776	0.01743	0.760789	500	4	-0.17844	0.165	0.1978	0.610711	6976	2	-0.17844
EIF4G2	5	0.0055883	0.022201	0.905904	501	2	-0.15952	0.28552	0.27165	0.633568	9942	2	-0.15952
PES1	6	0.0055919	0.01743	0.760789	502	3	-0.14329	0.2995	0.32627	0.672889	10258	3	-0.14329
SPIN2B	6	0.0056124	0.01743	0.760789	503	3	-0.13552	0.41258	0.38972	0.704735	12072	2	-0.13552
C15orf48	6	0.0057127	0.01756	0.764945	504	4	-0.17584	0.94359	0.88208	0.988596	19573	0	-0.17584
NTF4	6	0.0057363	0.017737	0.771148	505	4	-0.16025	0.57657	0.53911	0.80566	14522	1	-0.16025
FGF19	6	0.0057907	0.017853	0.774659	506	4	-0.14962	0.18772	0.2214	0.618134	7572	2	-0.14962
RHPN2	6	0.0058224	0.017981	0.7756	507	4	-0.15778	0.92567	0.86379	0.984436	19183	0	-0.15778
PCNXL3	6	0.0058316	0.017981	0.7756	508	3	-0.21395	0.97787	0.94789	1	20342	0	-0.21395
CABP5	6	0.0058345	0.017981	0.7756	509	4	-0.24645	0.74445	0.66204	0.8777	16397	1	-0.24645
COPB2	6	0.0058596	0.01831	0.783619	510	4	-0.2893	0.26481	0.28148	0.6412	9453	1	-0.2893
CD302	6	0.0058692	0.01831	0.783619	511	2	-0.040044	0.051831	0.06993	0.458098	3036	1	-0.040044
PCDHAC2	6	0.0059025	0.01831	0.783619	512	3	-0.098514	0.99462	0.98836	1	20704	0	-0.098514
PCDHAC1	6	0.0059025	0.01831	0.783619	513	3	-0.057177	0.95496	0.90594	1	19827	0	-0.057177
OMA1	5	0.0059985	0.023427	0.950614	514	3	-0.19691	0.91956	0.854	0.983871	19040	0	-0.19691
THOC2	5	0.0059988	0.023427	0.950614	515	4	-0.26701	0.99619	0.99388	1	20752	0	-0.26701
SPRR2D	6	0.0060346	0.018877	0.800075	516	4	-0.1345	0.9436	0.88208	0.988596	19575	0	-0.1345
VMP1	6	0.0060544	0.018877	0.800075	517	4	-0.41834	0.99226	0.97972	1	20640	0	-0.41834
TBL1XR1	6	0.0060546	0.018877	0.800075	518	3	-0.14387	0.15813	0.19236	0.604208	6787	1	-0.14387
ARRB2	6	0.0060871	0.018877	0.800075	519	4	-0.26189	0.26939	0.28955	0.648937	9562	2	-0.26189
GALNT11	6	0.0061118	0.018877	0.800075	520	4	-0.16114	0.83186	0.72393	0.907433	17488	1	-0.16114
KRTAP2-4	6	0.0061566	0.019014	0.804322	521	3	0.041866	0.046188	0.06266	0.458098	2774	3	0.041866
COMMD4	6	0.006189	0.019165	0.809125	522	3	-0.11567	0.85429	0.74878	0.923458	17805	1	-0.11567
BMF	6	0.0061999	0.019305	0.810392	523	4	-0.19482	0.99564	0.9911	1	20735	0	-0.19482
ZNF771	6	0.0062015	0.019306	0.810392	524	3	-0.11553	0.80348	0.70053	0.895467	17112	1	-0.11553
CRY2	6	0.0062035	0.019306	0.810392	525	2	0.063908	0.057999	0.07255	0.458098	3322	3	0.063908
F11R	6	0.0062359	0.019443	0.814385	526	3	-0.15369	0.2115	0.2397	0.618134	8185	2	-0.15369
hsa-mir-7844	4	0.0062448	0.019475	0.814385	527	1	0.077792	0.50099	0.4332	0.738125	13391	1	0.077792
PCDHA7	6	0.0062566	0.019766	0.82341	528	3	-0.057177	0.63564	0.60994	0.851647	15456	1	-0.057177
hsa-mir-4496	4	0.0063142	0.019621	0.818906	529	2	-0.049539	0.28273	0.25729	0.618134	9881	2	-0.049539
OR2A2	6	0.0063517	0.020212	0.832474	530	2	-0.014767	0.42482	0.40061	0.712752	12236	1	-0.014767
PPP2R2A	6	0.006388	0.020212	0.832474	531	4	-0.20765	0.99858	0.99746	1	20812	0	-0.20765
ZNF69	5	0.0063999	0.024188	0.974021	532	4	-0.096476	0.24983	0.26097	0.623125	9099	1	-0.096476
COL8A1	6	0.0064069	0.025359	0.974021	533	3	-0.17883	0.48026	0.44923	0.746515	13058	2	-0.17883
AFF3	6	0.0064574	0.025526	0.974021	534	4	-0.1708	0.1885	0.22548	0.618134	7588	1	-0.1708
TBX18	6	0.0064728	0.025723	0.974021	535	4	-0.21666	0.97285	0.9397	1	20228	0	-0.21666
MLLT1	6	0.0065019	0.02588	0.974021	536	2	-0.051671	0.9925	0.98042	1	20642	0	-0.051671
AQP10	6	0.0065758	0.026272	0.974021	537	4	-0.10714	0.59083	0.56488	0.828494	14759	1	-0.10714
SLC7A11	6	0.0065851	0.026272	0.974021	538	4	-0.10934	0.63295	0.60847	0.85139	15394	2	-0.10934
PINK1	5	0.0065903	0.024492	0.974021	539	2	-0.13813	0.95592	0.9095	1	19849	0	-0.13813
SRRM4	6	0.0065918	0.026272	0.974021	540	4	-0.16243	0.89745	0.81049	0.958673	18568	1	-0.16243
COL21A1	5	0.0066002	0.024492	0.974021	541	4	-0.19653	0.97677	0.94994	1	20309	0	-0.19653
DEFA5	6	0.0066261	0.02644	0.974021	542	3	-0.13627	0.82812	0.71845	0.903401	17437	1	-0.13627
MAP1LC3A	6	0.0066311	0.026597	0.974021	543	3	-0.27516	0.54775	0.50081	0.775299	14102	2	-0.27516
FAM69A	6	0.0066411	0.026597	0.974021	544	2	-0.082865	0.8493	0.74466	0.922283	17729	1	-0.082865
OR11L1	6	0.0066521	0.026597	0.974021	545	1	0.063448	0.23671	0.25252	0.618134	8768	3	0.063448
CHST10	5	0.0066628	0.024492	0.974021	546	2	-0.12137	0.96816	0.93572	1	20120	0	-0.12137
STX1B	6	0.0066711	0.026597	0.974021	547	2	0.024969	0.90778	0.83381	0.972926	18774	0	0.024969
NOSIP	6	0.0066904	0.026597	0.974021	548	3	-0.13546	0.3929	0.38242	0.703344	11787	2	-0.13546
DUS2L	6	0.0066968	0.026597	0.974021	549	3	-0.172	0.9818	0.95946	1	20415	0	-0.172
FAM150A	6	0.0066982	0.026597	0.974021	550	4	-0.13522	0.13805	0.1684	0.581897	6182	2	-0.13522
LGR6	6	0.0066986	0.026597	0.974021	551	3	-0.18592	0.88385	0.78579	0.944059	18315	1	-0.18592
BARD1	6	0.0067098	0.026597	0.974021	552	4	-0.40455	0.14366	0.17014	0.581897	6355	1	-0.40455
hsa-mir-6884	4	0.0067124	0.020102	0.831095	553	1	0.055737	0.58987	0.48797	0.765162	14746	1	0.055737
NOMO3	6	0.0068423	0.026765	0.974021	554	4	-0.15491	0.97281	0.9397	1	20224	0	-0.15491
SLC18A1	4	0.0068458	0.020102	0.831095	555	2	-0.10636	0.56436	0.47148	0.755971	14356	1	-0.10636
EPHB3	6	0.0068501	0.026765	0.974021	556	4	-0.19808	0.94407	0.88407	0.990577	19590	0	-0.19808
F7	6	0.0068524	0.026765	0.974021	557	2	-0.090822	0.50873	0.46725	0.755108	13504	2	-0.090822
RPL21	4	0.0069054	0.020102	0.831095	558	3	-0.67666	0.54003	0.4581	0.748484	13991	1	-0.67666
hsa-mir-4519	4	0.0069421	0.020102	0.831095	559	3	-0.38767	0.92769	0.8761	0.987578	19214	0	-0.38767
NANS	6	0.0069593	0.027102	0.974021	560	2	0.16717	0.030213	0.048555	0.458098	1985	3	0.16717
UNC45A	5	0.0069658	0.02482	0.974021	561	2	0.044571	0.51417	0.49928	0.774481	13597	1	0.044571
PTPN2	6	0.0069711	0.027102	0.974021	562	4	-0.28052	0.96951	0.93234	1	20148	0	-0.28052
ROGDI	6	0.0069898	0.027102	0.974021	563	4	-0.15872	0.99526	0.98947	1	20727	0	-0.15872
C1orf86	6	0.0070093	0.027102	0.974021	564	3	-0.1255	0.066466	0.077678	0.458289	3711	2	-0.1255
SIAE	6	0.0070304	0.027102	0.974021	565	3	-0.18021	0.88225	0.78161	0.939991	18286	1	-0.18021
PKM	6	0.0070413	0.027282	0.974021	566	4	-0.29666	0.96671	0.92449	1	20085	0	-0.29666
HIGD1B	5	0.007071	0.02482	0.974021	567	3	-0.16397	0.039836	0.054926	0.458098	2488	2	-0.16397
GARS	6	0.007072	0.027282	0.974021	568	2	-0.11103	0.82715	0.71707	0.90218	17421	1	-0.11103
LOC100132146	6	0.0070926	0.027282	0.974021	569	2	0.12807	0.12552	0.15711	0.581306	5829	3	0.12807
NIPBL	5	0.0071239	0.02514	0.974021	570	4	-0.23837	0.79903	0.6802	0.887066	17055	1	-0.23837
FAM175B	6	0.0071492	0.02751	0.974021	571	4	-0.20847	0.99916	0.9986	1	20833	0	-0.20847
C2orf78	5	0.0071617	0.025296	0.974021	572	3	-0.21535	0.93407	0.87141	0.987261	19369	0	-0.21535
CEBPZ	6	0.0071661	0.02751	0.974021	573	4	-0.27748	0.63492	0.60847	0.85139	15438	1	-0.27748
DSTYK	6	0.007205	0.02751	0.974021	574	4	-0.12985	0.18154	0.21574	0.618134	7391	1	-0.12985
LCP2	6	0.0072237	0.02751	0.974021	575	3	0.0034881	0.019871	0.038595	0.458098	1439	3	0.0034881
CD84	6	0.007235	0.02751	0.974021	576	3	-0.1869	0.37046	0.35988	0.685181	11434	2	-0.1869
GPM6B	6	0.0072375	0.02751	0.974021	577	2	0.11546	0.082458	0.09894	0.493056	4405	3	0.11546
ASF1B	5	0.0072413	0.025615	0.974021	578	3	-0.32383	0.24233	0.25946	0.621203	8924	1	-0.32383
hsa-mir-6888	4	0.0072571	0.020401	0.838714	579	2	-0.2241	0.24057	0.21792	0.618134	8879	1	-0.2241
ZNF860	6	0.0072661	0.02751	0.974021	580	4	-0.17935	0.63298	0.60847	0.85139	15395	1	-0.17935
CWF19L2	5	0.0072962	0.02592	0.974021	581	4	-0.32233	0.21199	0.22893	0.618134	8198	1	-0.32233
FAM32A	6	0.0073097	0.02751	0.974021	582	4	-0.29558	0.9996	0.99928	1	20846	0	-0.29558
FLJ25363	5	0.0073218	0.025921	0.974021	583	2	0.064613	0.12424	0.14761	0.577689	5794	1	0.064613
NBPF3	6	0.0073731	0.027511	0.974021	584	4	-0.21367	0.12629	0.15711	0.581306	5861	2	-0.21367
SLC11A2	5	0.0073829	0.026091	0.974021	585	2	-0.0080342	0.96455	0.93054	1	20036	0	-0.0080342
AGTRAP	6	0.007388	0.027511	0.974021	586	3	-0.1857	0.92531	0.86379	0.984436	19176	0	-0.1857
CT45A4	6	0.0074022	0.027511	0.974021	587	3	-0.080561	0.073275	0.086813	0.474025	4020	1	-0.080561
CT45A5	6	0.0074022	0.027511	0.974021	588	3	0.074984	0.073275	0.086813	0.474025	4022	3	0.074984
CT45A6	6	0.0074022	0.027511	0.974021	589	3	-0.080561	0.073275	0.086813	0.474025	4023	1	-0.080561
CT45A1	6	0.0074022	0.027511	0.974021	590	3	-0.080561	0.073275	0.086813	0.474025	4021	1	-0.080561
CT45A2	6	0.0074022	0.027511	0.974021	591	3	-0.080561	0.073275	0.086813	0.474025	4019	2	-0.080561
CT45A3	6	0.0074022	0.027511	0.974021	592	3	-0.080561	0.073275	0.086813	0.474025	4024	2	-0.080561
GTF3C2	6	0.0074029	0.027511	0.974021	593	4	-0.18898	0.71357	0.64551	0.869895	16081	1	-0.18898
SETX	6	0.0074727	0.027511	0.974021	594	4	-0.26142	0.68694	0.6318	0.862921	15846	1	-0.26142
LOC643037	6	0.0075262	0.027511	0.974021	595	2	0.0034199	0.033372	0.050764	0.458098	2165	3	0.0034199
RNF13	5	0.0075279	0.027018	0.974021	596	4	-0.17712	0.26129	0.26496	0.628881	9374	1	-0.17712
TAF1D	6	0.0075324	0.027719	0.974021	597	4	-0.19956	0.89853	0.8132	0.960269	18590	1	-0.19956
MPST	5	0.007535	0.027181	0.974021	598	3	-0.24855	0.81272	0.69566	0.895467	17254	1	-0.24855
SULT1A2	6	0.007553	0.027719	0.974021	599	3	-0.049362	0.94031	0.88005	0.988596	19503	0	-0.049362
hsa-mir-4321	4	0.0075739	0.020715	0.85003	600	2	-0.16372	0.84611	0.75518	0.924183	17683	0	-0.16372
CCNL1	6	0.007653	0.027719	0.974021	601	2	0.0062444	0.42719	0.40284	0.714154	12272	1	0.0062444
AKAP13	6	0.0076663	0.027719	0.974021	602	4	-0.14467	0.36489	0.35066	0.672889	11335	1	-0.14467
RPL29	6	0.0077168	0.027894	0.974021	603	4	-0.40898	0.60938	0.58276	0.836773	15035	1	-0.40898
AMT	6	0.0077531	0.028077	0.974021	604	2	-0.010461	0.69081	0.63593	0.867059	15876	1	-0.010461
ZNF618	6	0.007778	0.028077	0.974021	605	3	-0.14766	0.94039	0.88005	0.988596	19509	0	-0.14766
XAGE1E	6	0.0077851	0.028077	0.974021	606	3	-0.089222	0.51498	0.47092	0.755901	13616	1	-0.089222
XAGE1C	6	0.0077851	0.028077	0.974021	607	3	-0.10152	0.55812	0.51308	0.784598	14267	1	-0.10152
XAGE1B	6	0.0077851	0.028077	0.974021	608	3	-0.10152	0.55812	0.51308	0.784598	14268	1	-0.10152
XAGE1A	6	0.0077851	0.028077	0.974021	609	3	-0.089222	0.51498	0.47092	0.755901	13618	1	-0.089222
XAGE1D	6	0.0077851	0.028077	0.974021	610	3	-0.089222	0.51498	0.47092	0.755901	13617	1	-0.089222
OR6K3	6	0.0078031	0.028465	0.974021	611	2	0.081005	0.020737	0.038724	0.458098	1490	2	0.081005
TRIM7	5	0.0078031	0.028213	0.974021	612	4	-0.16809	0.81564	0.69716	0.895467	17284	1	-0.16809
TRIM4	6	0.007804	0.028465	0.974021	613	3	-0.23708	0.54737	0.49902	0.774404	14097	2	-0.23708
SLC22A20	6	0.0078094	0.028465	0.974021	614	2	0.025482	0.43596	0.41064	0.722033	12380	2	0.025482
hsa-mir-4475	4	0.0078139	0.020883	0.855325	615	1	-0.066691	0.96459	0.93741	1	20038	0	-0.066691
D2HGDH	6	0.0079044	0.028837	0.974021	616	3	-0.062803	0.041673	0.060669	0.458098	2583	2	-0.062803
TRAPPC5	6	0.0079284	0.028837	0.974021	617	2	0.2213	0.051292	0.069697	0.458098	3013	3	0.2213
QDPR	6	0.0079531	0.028837	0.974021	618	1	0.016626	0.067352	0.078207	0.459431	3742	2	0.016626
hsa-mir-4512	4	0.0079686	0.021381	0.874049	619	3	-0.38633	0.99633	0.9943	1	20754	0	-0.38633
CLPX	6	0.0079936	0.028837	0.974021	620	3	-0.22404	0.38846	0.37952	0.70236	11719	2	-0.22404
SLC47A1	6	0.0080031	0.028837	0.974021	621	1	0.022701	0.069284	0.081429	0.464798	3828	2	0.022701
RANBP6	6	0.0080199	0.029049	0.974021	622	3	-0.075946	0.10877	0.14249	0.570191	5326	1	-0.075946
PTPLAD2	6	0.0080646	0.02905	0.974021	623	2	-0.043138	0.21211	0.2397	0.618134	8201	2	-0.043138
IFNGR1	6	0.0080719	0.02946	0.974021	624	4	-0.26311	0.628	0.60134	0.847345	15322	1	-0.26311
LRRC3C	6	0.0080957	0.02946	0.974021	625	4	-0.39105	0.083036	0.10366	0.505745	4429	1	-0.39105
C12orf23	6	0.0081139	0.029461	0.974021	626	2	-0.036757	0.96932	0.93048	1	20142	0	-0.036757
PML	5	0.0081268	0.029067	0.974021	627	2	0.018556	0.66969	0.5802	0.836773	15715	1	0.018556
TAF7L	6	0.0081581	0.030485	0.974021	628	4	-0.21808	0.96829	0.92788	1	20121	0	-0.21808
CCDC93	6	0.0081633	0.030485	0.974021	629	2	-0.11128	0.67658	0.6221	0.854686	15768	1	-0.11128
CYLD	6	0.0081927	0.030928	0.974021	630	3	-0.14223	0.026585	0.045615	0.458098	1801	2	-0.14223
FAM189A1	6	0.0082031	0.030928	0.974021	631	1	0.042487	0.39384	0.38242	0.703344	11804	2	0.042487
HACE1	6	0.0082294	0.030928	0.974021	632	4	-0.2304	0.9214	0.85792	0.984122	19088	0	-0.2304
KIR2DL4	6	0.0082431	0.030928	0.974021	633	3	-0.03009	0.40153	0.38573	0.703999	11918	2	-0.03009
FNTA	5	0.0082584	0.029613	0.974021	634	1	0.39439	0.067868	0.078158	0.459431	3772	3	0.39439
MTCH1	6	0.0082607	0.030928	0.974021	635	4	-0.13731	0.93405	0.87277	0.987261	19368	0	-0.13731
CCDC81	6	0.0082685	0.030928	0.974021	636	4	-0.14291	0.99482	0.98865	1	20712	0	-0.14291
VPS53	6	0.0082982	0.030928	0.974021	637	4	-0.39842	0.29076	0.31891	0.672889	10063	1	-0.39842
OR6V1	6	0.0082997	0.030928	0.974021	638	4	-0.15528	0.96281	0.91633	1	20000	0	-0.15528
UGGT2	5	0.0083001	0.029613	0.974021	639	3	-0.18082	0.30544	0.28578	0.646508	10408	1	-0.18082
CDKL3	6	0.0083031	0.030928	0.974021	640	1	0.10547	0.2877	0.31428	0.672889	9986	2	0.10547
GFAP	5	0.0083947	0.029805	0.974021	641	3	-0.25697	0.80132	0.68485	0.889056	17085	1	-0.25697
OR8H2	6	0.0084015	0.031587	0.974021	642	3	-0.11636	0.33595	0.33929	0.672889	10865	2	-0.11636
ACSM3	6	0.0084031	0.031587	0.974021	643	1	0.046929	0.054333	0.070764	0.458098	3153	2	0.046929
ZBTB20	5	0.0084253	0.029806	0.974021	644	3	-0.15726	0.7784	0.65696	0.875945	16791	1	-0.15726
PPT1	6	0.0085031	0.031781	0.974021	645	2	0.085174	0.28363	0.30845	0.670042	9895	3	0.085174
AKR1A1	6	0.0085529	0.031982	0.974021	646	4	-0.12194	0.91746	0.8482	0.979021	19002	0	-0.12194
HEXA	6	0.0085807	0.032183	0.974021	647	2	-0.056589	0.79145	0.69371	0.893835	16950	1	-0.056589
FBXO32	6	0.0085817	0.032183	0.974021	648	4	-0.1929	0.98558	0.96641	1	20505	0	-0.1929
RRM1	6	0.008583	0.032183	0.974021	649	4	-0.40303	0.95108	0.90083	1	19734	0	-0.40303
BPIFB1	6	0.0086428	0.032183	0.974021	650	2	0.10995	0.0026904	0.007923	0.388229	293	3	0.10995
MOGAT2	6	0.0086531	0.032183	0.974021	651	1	-0.011204	0.63318	0.60847	0.85139	15400	1	-0.011204
PSMB3	6	0.0087135	0.032183	0.974021	652	2	-0.13622	0.87728	0.77486	0.93531	18193	1	-0.13622
DGKZ	5	0.0087598	0.030794	0.974021	653	2	-0.028221	0.3425	0.31625	0.672889	10972	2	-0.028221
SLC25A15	6	0.0087902	0.032399	0.974021	654	3	-0.1119	0.13109	0.16536	0.581897	5992	2	-0.1119
SFR1	6	0.008803	0.032399	0.974021	655	1	0.17411	0.063841	0.075893	0.458098	3606	2	0.17411
TMEM260	5	0.0088487	0.030794	0.974021	656	3	-0.21178	0.99745	0.99585	1	20778	0	-0.21178
ATL2	6	0.0088589	0.032817	0.974021	657	4	-0.22731	0.99907	0.99839	1	20826	0	-0.22731
PIK3C2A	6	0.0088687	0.032817	0.974021	658	4	-0.2522	0.9954	0.98988	1	20731	0	-0.2522
PBRM1	6	0.0088983	0.032817	0.974021	659	4	-0.19904	0.47077	0.43747	0.738125	12918	2	-0.19904
GSR	6	0.0089029	0.032817	0.974021	660	1	0.11853	0.25663	0.27252	0.633568	9250	3	0.11853
MTHFR	6	0.0089115	0.032817	0.974021	661	4	-0.15237	0.63882	0.61129	0.851647	15482	1	-0.15237
CBFB	5	0.0089251	0.030794	0.974021	662	2	0.053342	0.74905	0.63395	0.865489	16450	1	0.053342
USP15	6	0.0089389	0.032817	0.974021	663	2	0.038586	0.20919	0.23826	0.618134	8126	3	0.038586
ZNF595	6	0.0089446	0.032817	0.974021	664	2	0.1239	0.087593	0.1122	0.527334	4630	3	0.1239
LSMD1	6	0.0089529	0.032817	0.974021	665	4	-0.12409	0.49905	0.45817	0.748484	13364	1	-0.12409
CCDC40	6	0.0089965	0.032817	0.974021	666	4	-0.26001	0.26275	0.27983	0.63997	9398	1	-0.26001
ZNF527	6	0.0090029	0.032817	0.974021	667	1	0.021221	0.92257	0.85905	0.984436	19113	0	0.021221
ARF3	6	0.0090236	0.032817	0.974021	668	3	-0.19078	0.27016	0.28955	0.648937	9581	2	-0.19078
CYP1A1	6	0.009034	0.032817	0.974021	669	3	-0.12106	0.92864	0.86496	0.984436	19233	0	-0.12106
MATR3	6	0.0090367	0.032817	0.974021	670	2	-0.036734	0.76288	0.67579	0.883951	16606	1	-0.036734
ZNF816-ZNF321P	6	0.0090372	0.032817	0.974021	671	4	-0.15817	0.99378	0.98665	1	20674	0	-0.15817
FBXO47	6	0.0090528	0.032817	0.974021	672	2	-0.18881	0.96526	0.91937	1	20053	0	-0.18881
INTS6	6	0.0090596	0.032817	0.974021	673	4	-0.32727	0.99343	0.98454	1	20665	0	-0.32727
CHRNA5	6	0.0091002	0.032817	0.974021	674	3	-0.11354	0.33673	0.33929	0.672889	10877	2	-0.11354
RPA2	5	0.0091442	0.030794	0.974021	675	3	-0.3624	0.96724	0.93519	1	20101	0	-0.3624
ABCE1	6	0.0091647	0.032817	0.974021	676	3	-0.22215	0.58234	0.54929	0.815033	14616	1	-0.22215
PPEF1	6	0.0091784	0.032999	0.974021	677	4	-0.159	0.14346	0.17014	0.581897	6350	1	-0.159
CHST8	6	0.0091858	0.032999	0.974021	678	3	-0.14153	0.97722	0.94687	1	20320	0	-0.14153
EID2	6	0.0091963	0.032999	0.974021	679	3	-0.15075	0.95053	0.89726	0.998057	19722	0	-0.15075
EPB41L4A	6	0.0092163	0.032999	0.974021	680	2	-0.14001	0.72938	0.65654	0.875714	16240	1	-0.14001
GAA	6	0.0092266	0.032999	0.974021	681	3	-0.17489	0.26994	0.28955	0.648937	9576	1	-0.17489
PSMD1	6	0.0092399	0.032999	0.974021	682	4	-0.26947	0.30108	0.32628	0.672889	10301	2	-0.26947
DDTL	6	0.0092777	0.033645	0.974021	683	2	0.060966	0.10769	0.14184	0.570191	5294	3	0.060966
DDT	6	0.0092777	0.033645	0.974021	684	3	-0.080264	0.44136	0.41818	0.729495	12472	2	-0.080264
hsa-mir-3659	4	0.0093152	0.023263	0.947486	685	3	-0.1741	0.97797	0.96384	1	20346	0	-0.1741
NFATC3	6	0.0093535	0.033645	0.974021	686	4	-0.18239	0.589	0.56355	0.827208	14728	2	-0.18239
HGS	5	0.0093832	0.03098	0.974021	687	2	-0.053508	0.9863	0.97355	1	20518	0	-0.053508
YKT6	5	0.0093927	0.03098	0.974021	688	3	-0.23092	0.8182	0.70178	0.896422	17313	1	-0.23092
MAP2K7	6	0.0093975	0.033645	0.974021	689	2	0.028435	0.58987	0.56355	0.827208	14745	1	0.028435
NFATC2IP	6	0.0094025	0.033645	0.974021	690	3	-0.083267	0.84589	0.7419	0.919954	17678	1	-0.083267
SSFA2	6	0.009443	0.033645	0.974021	691	3	-0.17179	0.71982	0.65102	0.872749	16141	1	-0.17179
PSMG1	6	0.0094525	0.033645	0.974021	692	1	0.25406	0.06241	0.07563	0.458098	3540	3	0.25406
HS3ST5	5	0.0094675	0.030981	0.974021	693	3	-0.18485	0.7684	0.64465	0.869895	16672	1	-0.18485
RAB2A	6	0.0094827	0.033645	0.974021	694	4	-0.20871	0.52473	0.47845	0.758923	13782	1	-0.20871
LYPD3	6	0.0095024	0.033645	0.974021	695	3	-0.014507	0.079195	0.096743	0.492184	4286	3	-0.014507
HNRNPU	6	0.0095074	0.033645	0.974021	696	3	-0.24847	0.97577	0.94364	1	20281	0	-0.24847
YTHDC2	6	0.0095145	0.033645	0.974021	697	4	-0.14344	0.61347	0.58416	0.836773	15089	1	-0.14344
CHST7	6	0.0095292	0.033645	0.974021	698	4	-0.14012	0.67062	0.6221	0.854686	15723	1	-0.14012
PSMD4	6	0.0095421	0.033645	0.974021	699	4	-0.35561	0.95503	0.90594	1	19832	0	-0.35561
MED10	6	0.0095477	0.033645	0.974021	700	3	-0.21549	0.99939	0.99892	1	20840	0	-0.21549
PCGF6	6	0.0095646	0.033645	0.974021	701	4	-0.20602	0.71737	0.64965	0.872749	16123	1	-0.20602
PVR	6	0.0095992	0.033645	0.974021	702	4	-0.16757	0.866	0.76251	0.928999	18023	1	-0.16757
STAC3	6	0.0096023	0.033645	0.974021	703	2	-0.0042429	0.0072528	0.01235	0.388229	635	2	-0.0042429
CDKN1B	6	0.009616	0.033645	0.974021	704	2	-0.051458	0.69602	0.64007	0.86725	15920	1	-0.051458
NPR3	6	0.0096218	0.033645	0.974021	705	4	-0.1775	0.19154	0.23043	0.618134	7681	2	-0.1775
OAS3	6	0.0096219	0.033645	0.974021	706	2	0.062116	0.015548	0.036964	0.458098	1221	2	0.062116
IPO5	6	0.0096338	0.033645	0.974021	707	2	0.029212	0.30672	0.33259	0.672889	10428	2	0.029212
STBD1	6	0.009647	0.033645	0.974021	708	4	-0.14721	0.9004	0.82147	0.966755	18629	1	-0.14721
CIB3	6	0.0096523	0.033645	0.974021	709	1	0.11874	0.047615	0.063394	0.458098	2836	3	0.11874
CNR1	6	0.0096576	0.033645	0.974021	710	2	0.097129	0.01208	0.028409	0.458098	985	3	0.097129
RPL4	6	0.0096873	0.033853	0.974021	711	3	0.23323	0.15339	0.18286	0.596784	6657	2	0.23323
CORO7	6	0.0096897	0.033853	0.974021	712	4	-0.17378	0.99932	0.9988	1	20839	0	-0.17378
ERLIN1	6	0.0096992	0.033853	0.974021	713	2	-0.022934	0.75579	0.66897	0.880552	16517	1	-0.022934
SLC16A13	6	0.0097047	0.033853	0.974021	714	3	-0.19359	0.0080974	0.013126	0.388229	689	2	-0.19359
TDRD10	6	0.0097133	0.033853	0.974021	715	4	-0.18099	0.17813	0.21408	0.618134	7302	1	-0.18099
IQCH	6	0.0097521	0.033853	0.974021	716	2	0.11241	0.1309	0.16536	0.581897	5986	3	0.11241
NUCB2	6	0.0097667	0.033853	0.974021	717	4	-0.14524	0.015978	0.037676	0.458098	1249	2	-0.14524
LRRC57	6	0.0097685	0.033853	0.974021	718	4	-0.21793	0.90519	0.82698	0.969563	18715	1	-0.21793
STMN3	6	0.0097756	0.033853	0.974021	719	3	-0.14156	0.42455	0.40061	0.712752	12229	2	-0.14156
CDK13	6	0.0097769	0.033853	0.974021	720	3	0.032857	0.13953	0.16883	0.581897	6225	3	0.032857
hsa-mir-3677	4	0.0097843	0.024	0.970288	721	2	-0.065148	0.7666	0.64815	0.871995	16642	1	-0.065148
CPSF4L	6	0.0097866	0.033853	0.974021	722	3	-0.12269	0.63544	0.60994	0.851647	15451	2	-0.12269
CRTC1	6	0.0098021	0.033853	0.974021	723	2	0.027635	0.66178	0.6194	0.854686	15656	1	0.027635
SMPD1	6	0.0098249	0.033853	0.974021	724	3	-0.15742	0.63205	0.60697	0.85139	15378	1	-0.15742
KDM4B	6	0.0098327	0.033853	0.974021	725	4	-0.12278	0.23365	0.25102	0.618134	8681	1	-0.12278
LIPT1	5	0.0098411	0.031809	0.974021	726	1	0.085924	0.30268	0.28485	0.645063	10339	2	0.085924
PTPN13	6	0.009852	0.033853	0.974021	727	1	0.01738	0.90875	0.83519	0.972926	18801	0	0.01738
NYAP1	6	0.0098804	0.033853	0.974021	728	4	-0.18422	0.98971	0.97407	1	20580	0	-0.18422
HAVCR2	6	0.0099032	0.033853	0.974021	729	3	-0.18476	0.99624	0.99274	1	20753	0	-0.18476
ADAMTS14	6	0.0099073	0.033853	0.974021	730	4	-0.16895	0.63673	0.61129	0.851647	15465	1	-0.16895
ATP9B	6	0.0099101	0.033853	0.974021	731	3	-0.19089	0.78855	0.69236	0.893404	16918	1	-0.19089
MFAP4	6	0.0099274	0.033853	0.974021	732	4	-0.1639	0.99904	0.99829	1	20825	0	-0.1639
ETAA1	5	0.0099315	0.031989	0.974021	733	3	-0.15349	0.57413	0.52641	0.792587	14494	1	-0.15349
FOXD4L1	6	0.0099933	0.033853	0.974021	734	3	-0.1157	0.74234	0.66204	0.8777	16374	1	-0.1157
ARGLU1	6	0.0099959	0.033853	0.974021	735	4	-0.31015	0.97451	0.9414	1	20263	0	-0.31015
hsa-mir-4459	3	0.01004	0.023701	0.959966	736	2	-1.7449	0.80502	0.7097	0.898912	17130	0	-1.7449
AGT	6	0.010048	0.034074	0.974021	737	4	-0.21357	0.62992	0.60134	0.847345	15349	2	-0.21357
MS4A13	6	0.010102	0.034545	0.974021	738	2	-0.035565	0.25186	0.26865	0.633044	9143	2	-0.035565
SPATS2L	6	0.010126	0.034545	0.974021	739	3	0.0028118	0.083382	0.10366	0.505745	4442	3	0.0028118
ANKRD54	6	0.010164	0.034763	0.974021	740	3	-0.13006	0.63661	0.61129	0.851647	15464	1	-0.13006
SORD	5	0.010182	0.033385	0.974021	741	3	-0.16148	0.21292	0.23586	0.618134	8223	1	-0.16148
CREB3L2	6	0.010198	0.034763	0.974021	742	4	-0.28611	0.8037	0.70053	0.895467	17113	1	-0.28611
FUK	6	0.010201	0.034763	0.974021	743	2	0.1324	0.12448	0.15711	0.581306	5801	3	0.1324
GPR180	6	0.010222	0.034763	0.974021	744	3	-0.18134	0.99534	0.98962	1	20729	0	-0.18134
SPDYA	6	0.010236	0.034763	0.974021	745	4	-0.26299	0.92985	0.86609	0.984436	19257	0	-0.26299
AGO1	6	0.010236	0.034763	0.974021	746	2	0.21968	0.073982	0.088313	0.476062	4061	3	0.21968
NUBP2	6	0.010251	0.034763	0.974021	747	2	0.14097	0.83838	0.73086	0.91219	17579	1	0.14097
DCAF4L1	6	0.010284	0.034763	0.974021	748	3	-0.14438	0.99611	0.99234	1	20749	0	-0.14438
COBLL1	6	0.0103	0.034763	0.974021	749	4	-0.13102	0.20756	0.23749	0.618134	8086	1	-0.13102
RNF170	6	0.010351	0.034975	0.974021	750	3	-0.12028	0.18512	0.22015	0.618134	7500	2	-0.12028
SRD5A2	6	0.010367	0.034975	0.974021	751	4	-0.25191	0.88845	0.79669	0.95222	18392	1	-0.25191
PRKCSH	6	0.010376	0.034975	0.974021	752	4	-0.22032	0.83179	0.72393	0.907433	17487	1	-0.22032
ZSCAN32	6	0.010401	0.034975	0.974021	753	3	-0.11928	0.20925	0.23826	0.618134	8128	2	-0.11928
ERCC6L	6	0.010437	0.034976	0.974021	754	3	-0.17787	0.16292	0.19346	0.604208	6927	2	-0.17787
SNX3	6	0.010451	0.034976	0.974021	755	2	-0.051512	0.38205	0.37423	0.697767	11626	1	-0.051512
BDNF	6	0.010464	0.034976	0.974021	756	3	-0.068736	0.22254	0.24234	0.618134	8450	2	-0.068736
GSC2	5	0.010464	0.034172	0.974021	757	3	-0.16643	0.00056625	0.00065135	0.155004	94	1	-0.16643
RNF219	6	0.010467	0.034976	0.974021	758	4	-0.14625	0.92629	0.86379	0.984436	19192	0	-0.14625
FBXL5	6	0.010482	0.034976	0.974021	759	3	-0.12011	0.47119	0.43747	0.738125	12925	1	-0.12011
AQP12B	5	0.010482	0.034172	0.974021	760	3	-0.18848	0.85088	0.75098	0.923698	17753	1	-0.18848
BEX4	6	0.010501	0.035207	0.974021	761	3	-0.050191	0.18309	0.2184	0.618134	7437	2	-0.050191
LRRIQ1	6	0.010536	0.035207	0.974021	762	3	-0.12277	0.98249	0.9607	1	20432	0	-0.12277
BRD2	6	0.010551	0.035207	0.974021	763	2	0.0052629	0.97103	0.93419	1	20185	0	0.0052629
hsa-mir-5683	4	0.010559	0.024538	0.974021	764	2	-0.16513	0.039395	0.046911	0.458098	2466	1	-0.16513
hsa-mir-4517	4	0.01058	0.024538	0.974021	765	1	0.079435	0.2376	0.21566	0.618134	8793	1	0.079435
STAP2	6	0.010587	0.035635	0.974021	766	3	-0.069541	0.57051	0.52833	0.793741	14455	2	-0.069541
INTS7	6	0.010601	0.035635	0.974021	767	3	-0.17837	0.88942	0.79942	0.954698	18412	1	-0.17837
PSMB9	6	0.010608	0.035872	0.974021	768	3	-0.19763	0.87233	0.76802	0.931418	18125	1	-0.19763
hsa-mir-874	4	0.010611	0.024538	0.974021	769	3	-0.28872	0.82841	0.73655	0.916224	17441	0	-0.28872
SRL	6	0.010611	0.035872	0.974021	770	3	-0.076795	0.95475	0.90594	1	19821	0	-0.076795
CDC7	6	0.010612	0.035872	0.974021	771	3	-0.22988	0.60802	0.58276	0.836773	15009	1	-0.22988
ITGAL	6	0.010617	0.035872	0.974021	772	3	-0.11645	0.89019	0.80078	0.955864	18421	1	-0.11645
IFNA16	5	0.010624	0.034391	0.974021	773	3	-0.15431	0.23429	0.25463	0.618134	8690	1	-0.15431
SAFB2	6	0.010646	0.035872	0.974021	774	4	-0.18288	0.17256	0.20655	0.618134	7171	2	-0.18288
CSGALNACT2	6	0.010651	0.035872	0.974021	775	1	0.22353	0.008376	0.013299	0.388229	712	5	0.22353
RFESD	6	0.010684	0.035872	0.974021	776	2	-0.24265	0.83139	0.72393	0.907433	17480	1	-0.24265
GLRA4	6	0.010697	0.035872	0.974021	777	3	-0.0032476	0.12826	0.16149	0.581897	5915	2	-0.0032476
ZEB2	6	0.010699	0.035872	0.974021	778	3	-0.085728	0.72086	0.65102	0.872749	16152	1	-0.085728
ASNA1	6	0.010725	0.035872	0.974021	779	4	-0.22887	0.47157	0.43857	0.739289	12932	1	-0.22887
ZNF146	6	0.01074	0.035872	0.974021	780	4	-0.1767	0.96585	0.92009	1	20068	0	-0.1767
ARMC12	6	0.01075	0.035872	0.974021	781	2	0.021544	0.17706	0.20954	0.618134	7277	3	0.021544
TRMT11	6	0.010751	0.035872	0.974021	782	3	-0.082672	0.20364	0.23626	0.618134	8002	3	-0.082672
NRBF2	6	0.010783	0.035872	0.974021	783	4	-0.14987	0.97772	0.94789	1	20335	0	-0.14987
RASL11B	6	0.010793	0.035872	0.974021	784	3	-0.13799	0.027397	0.046038	0.458098	1834	1	-0.13799
PLIN5	6	0.0108	0.035872	0.974021	785	4	-0.18673	0.27831	0.30316	0.664824	9762	2	-0.18673
CCDC180	6	0.0108	0.035872	0.974021	786	2	0.1311	0.070996	0.084191	0.469533	3903	3	0.1311
hsa-mir-331	4	0.010813	0.024736	0.974021	787	3	-0.17909	0.98247	0.97115	1	20431	0	-0.17909
CHEK1	6	0.010821	0.035872	0.974021	788	3	-0.30644	0.97141	0.93542	1	20194	0	-0.30644
PCSK1N	6	0.010849	0.035872	0.974021	789	3	-0.098783	0.96893	0.9292	1	20133	0	-0.098783
CX3CL1	6	0.010854	0.035872	0.974021	790	3	-0.089564	0.85643	0.75295	0.923698	17853	1	-0.089564
ARPC1B	6	0.010895	0.035872	0.974021	791	4	-0.18887	0.75026	0.66624	0.879023	16459	1	-0.18887
FAM200A	6	0.010902	0.035872	0.974021	792	3	-0.14322	0.14313	0.17014	0.581897	6337	1	-0.14322
MARK2	6	0.01095	0.035872	0.974021	793	3	-0.17268	0.89755	0.81049	0.958673	18570	1	-0.17268
NT5C2	6	0.010968	0.03611	0.975638	794	4	-0.1594	0.98454	0.96459	1	20483	0	-0.1594
VEGFB	6	0.010978	0.03611	0.975638	795	3	-0.019976	0.072182	0.085633	0.473597	3957	3	-0.019976
COL8A2	6	0.010994	0.03611	0.975638	796	2	-0.17845	0.74068	0.66204	0.8777	16357	1	-0.17845
WIZ	6	0.01105	0.036835	0.984347	797	3	-0.058637	0.47655	0.44182	0.740468	13008	2	-0.058637
MPV17L2	6	0.011083	0.037319	0.984347	798	4	-0.18158	0.09357	0.12173	0.540608	4873	2	-0.18158
NUDT19	6	0.011087	0.037319	0.984347	799	4	-0.15892	0.44316	0.41921	0.729495	12504	2	-0.15892
LOXL4	6	0.01109	0.037319	0.984347	800	3	-0.027575	0.14725	0.17569	0.587211	6470	3	-0.027575
GP2	6	0.0111	0.037319	0.984347	801	2	0.036451	0.79602	0.69917	0.895467	17018	1	0.036451
VWA3A	6	0.011102	0.037319	0.984347	802	4	-0.14125	0.77133	0.6799	0.887066	16712	1	-0.14125
MAPK3	6	0.011127	0.037319	0.984347	803	4	-0.13551	0.99493	0.9888	1	20715	0	-0.13551
OLFM2	4	0.011146	0.025312	0.974021	804	3	-0.14008	0.8597	0.77678	0.936596	17917	0	-0.14008
POU3F4	6	0.011149	0.037319	0.984347	805	1	9.9995e-05	0.45818	0.43332	0.738125	12705	2	9.9995e-05
C12orf79	6	0.011199	0.037319	0.984347	806	2	-0.0077365	0.11851	0.14953	0.577689	5615	3	-0.0077365
RPL24	5	0.011232	0.035524	0.974021	807	3	-0.20249	0.95094	0.9043	1	19728	0	-0.20249
ZNF549	6	0.011274	0.037553	0.984347	808	4	-0.29631	0.59036	0.56355	0.827208	14755	1	-0.29631
UHRF1BP1L	6	0.011292	0.037553	0.984347	809	4	-0.13236	0.96441	0.91864	1	20028	0	-0.13236
hsa-mir-1268a	4	0.011313	0.026054	0.974021	810	2	-0.23077	0.10368	0.13576	0.566173	5187	2	-0.23077
RUFY2	6	0.011318	0.037553	0.984347	811	3	-0.10052	0.73796	0.6593	0.8777	16325	1	-0.10052
hsa-mir-4668	4	0.01132	0.026055	0.974021	812	2	-0.20176	0.92992	0.88022	0.988596	19262	0	-0.20176
VAMP7_X	6	0.011324	0.037553	0.984347	813	2	-0.047087	0.95316	0.90424	1	19776	0	-0.047087
VAMP7_Y	6	0.011324	0.037553	0.984347	814	2	-0.047087	0.95316	0.90424	1	19777	0	-0.047087
TMEM120A	6	0.011325	0.037553	0.984347	815	2	-0.051991	0.9955	0.99037	1	20734	0	-0.051991
YLPM1	6	0.01139	0.037553	0.984347	816	4	-0.27496	0.6459	0.61266	0.852629	15531	1	-0.27496
ZBTB47	6	0.011399	0.037553	0.984347	817	1	0.08008	0.38649	0.3767	0.701828	11693	2	0.08008
CAMTA2	6	0.011418	0.037553	0.984347	818	4	-0.16919	0.010451	0.014926	0.388888	871	2	-0.16919
COMMD9	6	0.01143	0.038048	0.984347	819	4	-0.13969	0.9169	0.8482	0.979021	18988	0	-0.13969
ADRA1D	6	0.011449	0.038297	0.984347	820	2	-0.047278	0.59699	0.57148	0.831363	14842	2	-0.047278
DESI1	6	0.011499	0.038297	0.984347	821	3	-0.14959	0.41086	0.38872	0.704643	12047	1	-0.14959
hsa-mir-939	4	0.011503	0.026661	0.974021	822	3	-0.62689	0.96266	0.93013	1	19992	0	-0.62689
SREBF1	5	0.011524	0.036199	0.976839	823	3	-0.28617	0.18482	0.21215	0.618134	7486	2	-0.28617
KRTAP9-1	6	0.011548	0.038748	0.984347	824	3	-0.21744	0.9306	0.86609	0.984436	19280	0	-0.21744
ERO1LB	6	0.011548	0.038748	0.984347	825	1	0.1155	0.24781	0.25784	0.618134	9053	3	0.1155
UNK	6	0.011558	0.038748	0.984347	826	3	-0.102	0.017268	0.038252	0.458098	1304	1	-0.102
PRAF2	6	0.011616	0.038748	0.984347	827	4	-0.19246	0.63987	0.61129	0.851647	15490	1	-0.19246
YY1	6	0.011641	0.038748	0.984347	828	4	-0.39413	0.99978	0.99958	1	20855	0	-0.39413
COPS7B	6	0.011648	0.038748	0.984347	829	1	0.031592	0.77991	0.68546	0.889056	16809	1	0.031592
FAM98A	6	0.011652	0.038748	0.984347	830	3	-0.17624	0.60585	0.57985	0.836773	14976	1	-0.17624
SPIC	5	0.011671	0.036638	0.984347	831	3	-0.5853	0.99088	0.98386	1	20610	0	-0.5853
IL9R_Y	6	0.01168	0.038748	0.984347	832	4	-0.095839	0.96605	0.92009	1	20073	0	-0.095839
IL9R_X	6	0.01168	0.038748	0.984347	833	4	-0.095839	0.96605	0.92009	1	20072	0	-0.095839
FDFT1	6	0.011695	0.038748	0.984347	834	3	-0.10174	0.029755	0.048421	0.458098	1957	2	-0.10174
hsa-mir-1288	4	0.011718	0.027224	0.974021	835	2	-0.10171	0.66653	0.54411	0.808967	15697	1	-0.10171
IL6ST	6	0.011748	0.038985	0.984347	836	2	0.1233	0.30103	0.32628	0.672889	10300	3	0.1233
hsa-mir-3689c	3	0.011759	0.025419	0.974021	837	2	-0.21114	0.98551	0.97961	1	20502	0	-0.21114
DDX54	6	0.011764	0.038985	0.984347	838	2	0.0099576	0.90595	0.82837	0.969563	18735	1	0.0099576
NUDT11	6	0.011783	0.038986	0.984347	839	2	-0.04394	0.067756	0.079311	0.459512	3767	2	-0.04394
KLK2	6	0.011802	0.038986	0.984347	840	3	-0.10009	0.70395	0.64007	0.86725	15983	1	-0.10009
RBMY1E	6	0.011834	0.039224	0.984347	841	3	-0.070541	0.99143	0.97756	1	20622	0	-0.070541
RBMY1D	6	0.011834	0.039224	0.984347	842	3	-0.070541	0.99143	0.97756	1	20623	0	-0.070541
MARVELD3	6	0.011848	0.039482	0.984347	843	3	-0.0096434	0.77606	0.68412	0.889056	16767	1	-0.0096434
C1orf112	6	0.011852	0.039482	0.984347	844	4	-0.16322	0.97208	0.93728	1	20210	0	-0.16322
BAZ1A	6	0.011904	0.039482	0.984347	845	4	-0.14963	0.99268	0.98107	1	20650	0	-0.14963
FKBP5	6	0.011912	0.039482	0.984347	846	4	-0.20025	0.92119	0.85671	0.983871	19083	0	-0.20025
KRTCAP3	6	0.011925	0.039482	0.984347	847	3	-0.13215	0.46512	0.43438	0.738125	12819	2	-0.13215
TFE3	6	0.011927	0.039482	0.984347	848	2	0.022472	0.89053	0.80218	0.955864	18427	1	0.022472
KRT33A	6	0.011943	0.039482	0.984347	849	4	-0.1825	0.98504	0.96496	1	20492	0	-0.1825
CER1	6	0.011947	0.039482	0.984347	850	3	-0.089156	0.62213	0.59697	0.84584	15231	1	-0.089156
SCAF11	6	0.011948	0.039482	0.984347	851	4	-0.14075	0.01563	0.037046	0.458098	1226	1	-0.14075
POLDIP3	5	0.011966	0.036872	0.984347	852	3	-0.28695	0.66477	0.5771	0.835622	15680	1	-0.28695
OGFOD2	6	0.011992	0.039483	0.984347	853	4	-0.14522	0.37195	0.36321	0.689178	11458	1	-0.14522
TRAP1	6	0.011997	0.039483	0.984347	854	1	0.042285	0.8579	0.75432	0.923698	17886	1	0.042285
TMEM141	6	0.012026	0.039483	0.984347	855	2	-0.0028814	0.16335	0.19346	0.604208	6938	1	-0.0028814
TENM1	6	0.012097	0.039483	0.984347	856	1	0.087802	0.12459	0.15711	0.581306	5808	2	0.087802
GTF3C4	5	0.012103	0.037121	0.984347	857	3	-0.49126	0.10513	0.12308	0.544827	5229	2	-0.49126
VN1R4	6	0.012136	0.039736	0.984347	858	3	-0.19317	0.98441	0.96386	1	20477	0	-0.19317
AMH	6	0.012147	0.040304	0.984347	859	1	0.096919	0.44827	0.42573	0.735979	12572	2	0.096919
WDR43	6	0.012181	0.040555	0.984347	860	4	-0.71708	0.51464	0.47092	0.755901	13609	1	-0.71708
GPA33	6	0.012204	0.040555	0.984347	861	2	-0.098672	0.62597	0.59842	0.84584	15295	2	-0.098672
LRRC4	6	0.012246	0.040556	0.984347	862	3	0.03712	0.15976	0.19284	0.604208	6833	3	0.03712
OR2L5	6	0.012254	0.040556	0.984347	863	4	-0.1322	0.85488	0.75016	0.923458	17819	1	-0.1322
TCIRG1	6	0.012278	0.040799	0.984347	864	4	-0.29308	0.72664	0.6538	0.874586	16220	1	-0.29308
YWHAQ	6	0.012296	0.040799	0.984347	865	1	0.045102	0.051833	0.06993	0.458098	3037	2	0.045102
ZNF267	6	0.012297	0.040799	0.984347	866	2	-0.22439	0.11593	0.14891	0.577689	5538	2	-0.22439
MDC1	6	0.01231	0.0408	0.984347	867	4	-0.19467	0.80911	0.70739	0.898912	17195	1	-0.19467
SLC16A8	6	0.012343	0.041078	0.984347	868	4	-0.13631	0.77779	0.68546	0.889056	16782	1	-0.13631
CCNO	6	0.01235	0.041078	0.984347	869	3	-0.047483	0.089154	0.11743	0.537433	4698	2	-0.047483
SV2C	6	0.012383	0.041079	0.984347	870	4	-0.17922	0.29342	0.32243	0.672889	10123	1	-0.17922
SPATA9	6	0.012403	0.041328	0.984347	871	4	-0.18998	0.93714	0.87489	0.987261	19442	0	-0.18998
RBFOX1	6	0.012446	0.041329	0.984347	872	3	-0.056533	0.9048	0.82698	0.969563	18706	1	-0.056533
POLR3K	6	0.012457	0.041329	0.984347	873	2	0.15401	0.19709	0.23393	0.618134	7830	3	0.15401
CHUK	5	0.012467	0.037379	0.984347	874	3	-0.64419	0.33101	0.31291	0.672889	10788	1	-0.64419
FMOD	6	0.01247	0.041329	0.984347	875	3	-0.095075	0.49026	0.45361	0.747449	13218	1	-0.095075
AAGAB	6	0.012475	0.041329	0.984347	876	4	-0.25892	0.80587	0.70326	0.897996	17146	1	-0.25892
CLEC4E	6	0.012498	0.041872	0.987621	877	4	-0.15814	0.82279	0.71566	0.901704	17369	1	-0.15814
FYN	6	0.012514	0.041872	0.987621	878	3	0.02558	0.018583	0.038458	0.458098	1369	3	0.02558
HRG	6	0.012534	0.041872	0.987621	879	3	-0.030661	0.10681	0.14184	0.570191	5273	3	-0.030661
SYNJ2	6	0.012584	0.041872	0.987621	880	3	-0.031851	0.48908	0.45361	0.747449	13201	1	-0.031851
LDHAL6A	6	0.012607	0.041872	0.987621	881	4	-0.13794	0.27976	0.30316	0.664824	9801	1	-0.13794
WDR7	6	0.01267	0.041872	0.987621	882	4	-0.22954	0.73345	0.65793	0.876542	16297	1	-0.22954
HOXA6	6	0.012685	0.042147	0.989717	883	4	-0.20088	0.96943	0.9311	1	20146	0	-0.20088
COPB1	6	0.012723	0.042683	0.989717	884	4	-0.20747	0.975	0.94141	1	20270	0	-0.20747
hsa-mir-4741	4	0.012743	0.030468	0.974021	885	2	-0.073921	0.74437	0.61845	0.854686	16396	1	-0.073921
PSME2	6	0.012744	0.042683	0.989717	886	4	-0.18666	0.49897	0.45817	0.748484	13362	1	-0.18666
CTSB	6	0.012774	0.042683	0.989717	887	3	-0.14061	0.89758	0.81049	0.958673	18571	1	-0.14061
MSS51	6	0.012774	0.042683	0.989717	888	4	-0.15787	0.29879	0.32627	0.672889	10244	1	-0.15787
EPHA10	6	0.012782	0.042683	0.989717	889	3	-0.11864	0.90375	0.82563	0.968942	18680	1	-0.11864
RPS5	6	0.012827	0.042684	0.989717	890	3	-0.22794	0.96428	0.91864	1	20027	0	-0.22794
ACSBG1	6	0.012838	0.042684	0.989717	891	4	-0.15634	0.98771	0.96985	1	20545	0	-0.15634
C19orf66	6	0.012854	0.042684	0.989717	892	3	-0.19958	0.96271	0.91633	1	19995	0	-0.19958
UQCRHL	6	0.012861	0.042684	0.989717	893	2	-0.026057	0.48547	0.45141	0.747449	13153	1	-0.026057
CYB5B	6	0.012888	0.042684	0.989717	894	4	-0.13649	0.91658	0.8482	0.979021	18981	0	-0.13649
CEP104	6	0.012939	0.04297	0.993206	895	2	0.10083	0.028134	0.046251	0.458098	1866	2	0.10083
HMOX2	6	0.012958	0.04297	0.993206	896	3	-0.11501	0.56282	0.51924	0.788487	14334	2	-0.11501
SRP19	5	0.012965	0.03834	0.984347	897	3	-0.15749	0.97125	0.9406	1	20191	0	-0.15749
TAPBPL	6	0.012997	0.04297	0.993206	898	2	0.010719	0.89576	0.80907	0.958673	18531	1	0.010719
APBB2	6	0.013023	0.043261	0.998878	899	3	-0.11743	0.37895	0.3718	0.69584	11565	1	-0.11743
CASQ2	5	0.013055	0.038341	0.984347	900	3	-0.1584	0.65779	0.5725	0.831363	15624	1	-0.1584
ATP13A4	6	0.01312	0.043546	0.999164	901	2	0.10425	0.27538	0.29904	0.659937	9696	3	0.10425
MAPKAPK2	6	0.013161	0.043546	0.999164	902	4	-0.13838	0.5904	0.56355	0.827208	14756	2	-0.13838
hsa-mir-4799	4	0.013196	0.031449	0.974021	903	3	-0.28847	0.56926	0.47641	0.758819	14435	1	-0.28847
SPATA4	6	0.013216	0.043774	0.999164	904	4	-0.18094	0.81781	0.71012	0.898912	17309	1	-0.18094
PPIL3	5	0.01325	0.038611	0.984347	905	3	-0.08975	0.64859	0.56625	0.829221	15555	1	-0.08975
ID2	6	0.013267	0.044035	0.999164	906	4	-0.12564	0.10666	0.14184	0.570191	5269	1	-0.12564
KCTD15	6	0.013272	0.044035	0.999164	907	3	-0.11258	0.61885	0.59264	0.843793	15182	1	-0.11258
CAPN14	5	0.013291	0.038611	0.984347	908	2	0.18339	0.12977	0.155	0.581306	5957	3	0.18339
CHST4	6	0.013326	0.044035	0.999164	909	2	0.038752	0.13037	0.16536	0.581897	5968	2	0.038752
HOXA1	5	0.013333	0.038611	0.984347	910	1	0.14775	0.16324	0.19471	0.6069	6936	3	0.14775
LIX1L	5	0.013349	0.038611	0.984347	911	3	-0.15237	0.0027868	0.0074766	0.388229	300	1	-0.15237
CTCF	6	0.013353	0.044035	0.999164	912	2	0.016788	0.6145	0.58557	0.838184	15107	2	0.016788
NTF3	5	0.013417	0.038612	0.984347	913	2	-0.053529	0.80471	0.68641	0.88934	17126	1	-0.053529
hsa-mir-4781	4	0.01346	0.031707	0.974021	914	3	-0.22221	0.99737	0.99557	1	20777	0	-0.22221
2021-03-06	6	0.013471	0.044267	0.999164	915	2	0.032781	0.76301	0.67579	0.883951	16608	1	0.032781
SFT2D1	6	0.013473	0.044267	0.999164	916	4	-0.17999	0.46451	0.43438	0.738125	12812	1	-0.17999
NCR1	6	0.013477	0.044267	0.999164	917	4	-0.11034	0.9957	0.9911	1	20737	0	-0.11034
NAA35	6	0.013512	0.044563	0.999164	918	4	-0.12728	0.97179	0.93664	1	20203	0	-0.12728
SOD1	6	0.013551	0.044817	0.999164	919	3	-0.39053	0.018533	0.038458	0.458098	1363	2	-0.39053
C3orf72	6	0.013566	0.044817	0.999164	920	2	-0.09693	0.93926	0.87904	0.988596	19480	0	-0.09693
TAS2R5	6	0.013575	0.044817	0.999164	921	2	0.0084605	0.61204	0.58416	0.836773	15075	1	0.0084605
CCDC105	5	0.013617	0.039139	0.984347	922	3	-0.26008	0.48607	0.45157	0.747449	13159	1	-0.26008
ANAPC5	5	0.013665	0.039139	0.984347	923	3	-0.51568	0.93215	0.86948	0.986033	19317	0	-0.51568
DDX46	6	0.01374	0.045668	0.999164	924	3	-0.16446	0.94862	0.89639	0.997899	19683	0	-0.16446
CPXM2	6	0.01379	0.045668	0.999164	925	1	-0.059968	0.67852	0.6221	0.854686	15784	1	-0.059968
BRF1	6	0.013798	0.045669	0.999164	926	2	0.070145	0.52108	0.47536	0.757581	13733	2	0.070145
TKTL2	6	0.013818	0.045669	0.999164	927	4	-0.11034	0.60473	0.57985	0.836773	14961	1	-0.11034
SYT17	6	0.013826	0.045669	0.999164	928	3	-0.027305	0.41185	0.38972	0.704735	12061	1	-0.027305
C9orf24	6	0.01384	0.045669	0.999164	929	3	-0.06587	0.36223	0.35066	0.672889	11305	1	-0.06587
PTPN1	6	0.013854	0.045669	0.999164	930	4	-0.13475	0.893	0.80493	0.957573	18475	1	-0.13475
KRTAP1-5	6	0.013876	0.045669	0.999164	931	2	0.0297	0.2418	0.25473	0.618134	8911	2	0.0297
C19orf44	6	0.01389	0.045669	0.999164	932	2	-0.070156	0.98719	0.96882	1	20535	0	-0.070156
hsa-mir-3180-1	4	0.013926	0.032513	0.974021	933	2	-0.3193	0.74566	0.61845	0.854686	16412	1	-0.3193
EHD3	6	0.013932	0.045979	0.999164	934	2	0.037357	0.59865	0.57283	0.831363	14872	2	0.037357
ANG	6	0.013939	0.045979	0.999164	935	4	-0.16879	0.040214	0.060129	0.458098	2503	2	-0.16879
MIS18BP1	6	0.013946	0.046242	0.999164	936	2	-0.092441	0.50702	0.46725	0.755108	13483	1	-0.092441
MOGAT1	6	0.01396	0.046242	0.999164	937	2	-0.14301	0.637	0.61129	0.851647	15468	1	-0.14301
EPB42	6	0.013964	0.046242	0.999164	938	4	-0.13009	0.0067313	0.011594	0.388229	600	2	-0.13009
MON1B	6	0.013967	0.046243	0.999164	939	4	-0.12823	0.51858	0.47535	0.757581	13679	1	-0.12823
IDH3A	6	0.013972	0.046243	0.999164	940	3	-0.094082	0.94472	0.88506	0.990577	19603	0	-0.094082
UGT2B28	6	0.013978	0.046243	0.999164	941	4	-0.11944	0.98993	0.97491	1	20588	0	-0.11944
NECAB1	6	0.013989	0.046495	0.999164	942	1	0.14749	0.026893	0.045819	0.458098	1814	4	0.14749
ATP6AP1	6	0.014014	0.046495	0.999164	943	3	-0.4164	0.19693	0.23393	0.618134	7827	2	-0.4164
PGLYRP2	5	0.014032	0.039652	0.984347	944	2	-0.11666	0.846	0.7463	0.92317	17680	1	-0.11666
EIF1AX	5	0.014132	0.039652	0.984347	945	3	-0.4091	0.73935	0.62616	0.857424	16342	1	-0.4091
MARVELD2	5	0.014132	0.039652	0.984347	946	3	-0.28513	0.95788	0.91451	1	19886	0	-0.28513
BCAS2	6	0.014164	0.047612	0.999164	947	4	-0.21181	0.97068	0.93419	1	20176	0	-0.21181
DEFB112	6	0.014194	0.047613	0.999164	948	3	-0.084973	0.29664	0.32423	0.672889	10189	2	-0.084973
AACS	6	0.0142	0.047613	0.999164	949	2	-0.016698	0.47012	0.43747	0.738125	12905	1	-0.016698
TRIM43B	6	0.014227	0.047929	0.999164	950	4	-0.1466	0.16914	0.19954	0.610711	7069	2	-0.1466
PKDCC	6	0.014232	0.047929	0.999164	951	3	0.019683	0.097421	0.1283	0.553128	4996	2	0.019683
UGT1A1	6	0.014238	0.047929	0.999164	952	2	-0.068101	0.34756	0.34796	0.672889	11065	1	-0.068101
HIST2H3D	6	0.014266	0.048239	0.999164	953	4	-0.16952	0.30462	0.32914	0.672889	10391	1	-0.16952
TUBB1	6	0.014303	0.048239	0.999164	954	4	-0.1201	0.91271	0.8431	0.978189	18891	0	-0.1201
C8orf74	6	0.014305	0.048239	0.999164	955	4	-0.10023	0.95051	0.89726	0.998057	19720	0	-0.10023
FBXO38	6	0.014325	0.048239	0.999164	956	3	-0.082806	0.027151	0.045819	0.458098	1828	1	-0.082806
TAF4	6	0.014357	0.048239	0.999164	957	2	0.06117	0.09963	0.13016	0.553486	5053	3	0.06117
LPIN2	6	0.014373	0.048823	0.999164	958	3	-0.13789	0.98509	0.96496	1	20494	0	-0.13789
TRPS1	6	0.014413	0.048823	0.999164	959	4	-0.12916	0.76392	0.67579	0.883951	16620	1	-0.12916
FNTB	6	0.014446	0.048823	0.999164	960	2	0.048586	0.50116	0.46056	0.751046	13394	1	0.048586
VPS18	6	0.014463	0.048823	0.999164	961	3	-0.38744	0.99972	0.9995	1	20853	0	-0.38744
FBXL13	6	0.014486	0.048823	0.999164	962	3	-0.17383	0.6998	0.64007	0.86725	15948	1	-0.17383
TIMM22	5	0.014489	0.039929	0.984347	963	3	-0.37706	0.51571	0.49928	0.774481	13630	1	-0.37706
ZNF764	5	0.014494	0.039929	0.984347	964	2	0.14578	0.020451	0.033996	0.458098	1474	2	0.14578
C6orf106	6	0.014521	0.048823	0.999164	965	2	-0.02887	0.56691	0.52533	0.792587	14399	2	-0.02887
HMGCL	5	0.014536	0.039929	0.984347	966	1	0.045724	0.42655	0.39466	0.708023	12262	2	0.045724
ZFAT	6	0.014536	0.048823	0.999164	967	2	0.02268	0.19814	0.23452	0.618134	7853	3	0.02268
MPP2	6	0.014547	0.048823	0.999164	968	4	-0.19037	0.6952	0.63872	0.86725	15909	1	-0.19037
C2orf27A	6	0.014568	0.048823	0.999164	969	4	-0.28088	0.67537	0.6221	0.854686	15754	1	-0.28088
FAM20C	6	0.014576	0.048823	0.999164	970	3	-0.19491	0.44411	0.41921	0.729495	12523	2	-0.19491
NXT2	6	0.014636	0.049735	0.999164	971	3	-0.19091	0.93703	0.87489	0.987261	19429	0	-0.19091
ST20	6	0.014639	0.049735	0.999164	972	4	-0.26891	0.33129	0.33758	0.672889	10794	1	-0.26891
ECT2L	5	0.014648	0.039929	0.984347	973	3	-0.10178	0.26717	0.2666	0.630448	9511	1	-0.10178
SSX4	6	0.014685	0.049994	0.999164	974	1	-0.040588	0.8387	0.73086	0.91219	17585	1	-0.040588
SKP1	6	0.014721	0.049994	0.999164	975	3	-0.17386	0.71367	0.64551	0.869895	16083	1	-0.17386
C6orf7	6	0.014723	0.049994	0.999164	976	3	-0.14286	0.69279	0.63872	0.86725	15886	1	-0.14286
TRAF3	6	0.014761	0.049995	0.999164	977	4	-0.13881	0.7612	0.67304	0.883951	16581	1	-0.13881
PPFIBP2	6	0.014785	0.049995	0.999164	978	3	-0.11069	0.23633	0.25252	0.618134	8760	2	-0.11069
WDR11	6	0.014789	0.050609	0.999164	979	4	-0.17029	0.70517	0.64279	0.869895	15998	1	-0.17029
hsa-mir-4487	3	0.014791	0.034348	0.974021	980	1	-0.014461	0.76812	0.66545	0.879023	16669	0	-0.014461
ZG16	6	0.014831	0.051248	0.999164	981	2	-0.10662	0.98777	0.96985	1	20547	0	-0.10662
FH	6	0.014835	0.051248	0.999164	982	3	-0.14735	0.48254	0.45032	0.746515	13099	1	-0.14735
AP2M1	6	0.014853	0.051248	0.999164	983	4	-0.27577	0.64024	0.6113	0.851647	15493	1	-0.27577
MS4A6A	6	0.014862	0.051248	0.999164	984	4	-0.13453	0.54657	0.49902	0.774404	14082	1	-0.13453
CD28	6	0.014884	0.051248	0.999164	985	2	-0.032035	0.26835	0.28777	0.647593	9543	1	-0.032035
NHP2	6	0.014934	0.051249	0.999164	986	1	-0.0038967	0.73773	0.6593	0.8777	16323	1	-0.0038967
USP17L10	6	0.014938	0.051249	0.999164	987	4	-0.14015	0.2374	0.25252	0.618134	8788	1	-0.14015
CCDC158	6	0.014976	0.051249	0.999164	988	2	-0.023257	0.93254	0.86718	0.984436	19332	0	-0.023257
ING3	6	0.014982	0.051249	0.999164	989	4	-0.1954	0.94923	0.89639	0.997899	19692	0	-0.1954
LRRTM4	6	0.014997	0.051249	0.999164	990	3	-0.079027	0.95972	0.91172	1	19929	0	-0.079027
FAM72B	6	0.01503	0.051504	0.999164	991	3	-0.065154	0.52016	0.47536	0.757581	13713	1	-0.065154
DEFB125	6	0.015033	0.051504	0.999164	992	1	0.23591	0.0046774	0.0097801	0.388229	455	4	0.23591
CHCHD7	6	0.015056	0.051806	0.999164	993	3	-0.18232	0.97018	0.93234	1	20163	0	-0.18232
SLC22A14	6	0.015058	0.051806	0.999164	994	4	-0.11905	0.31671	0.33338	0.672889	10558	1	-0.11905
CAPZA1	6	0.015078	0.051806	0.999164	995	3	-0.19233	0.36433	0.35066	0.672889	11327	1	-0.19233
KCNH4	5	0.015109	0.040428	0.984347	996	2	-0.2423	0.38845	0.36127	0.687098	11718	2	-0.2423
FKBP1A	6	0.015127	0.051807	0.999164	997	4	-0.18969	0.93433	0.87277	0.987261	19376	0	-0.18969
LRRC43	6	0.015139	0.052127	0.999164	998	4	-0.188	0.13711	0.1684	0.581897	6152	2	-0.188
FBXL8	6	0.015166	0.052127	0.999164	999	3	-0.13965	0.2581	0.27413	0.634883	9288	2	-0.13965
C2CD4B	6	0.015191	0.052127	0.999164	1000	3	-0.13984	0.73497	0.65793	0.876542	16306	1	-0.13984
DLAT	5	0.015191	0.040428	0.984347	1001	3	-0.17184	0.37833	0.34631	0.672889	11555	2	-0.17184
SULT1B1	6	0.015195	0.052127	0.999164	1002	3	-0.13816	0.23373	0.25102	0.618134	8683	2	-0.13816
SLC2A3	6	0.015202	0.052127	0.999164	1003	3	-0.070038	0.98629	0.96713	1	20516	0	-0.070038
hsa-mir-7706	3	0.015214	0.03541	0.974021	1004	1	0.070241	0.83822	0.75588	0.924364	17572	0	0.070241
TEKT4	5	0.015246	0.040699	0.984347	1005	3	-0.27529	0.077742	0.095226	0.490902	4224	2	-0.27529
RNF2	6	0.015261	0.052128	0.999164	1006	3	-0.11302	0.94742	0.89455	0.997369	19663	0	-0.11302
ACN9	5	0.015282	0.040699	0.984347	1007	3	-0.14212	0.9278	0.86446	0.984436	19220	0	-0.14212
IFIT1B	6	0.015282	0.052128	0.999164	1008	2	0.009969	0.63778	0.61129	0.851647	15475	1	0.009969
DUS3L	6	0.01529	0.052128	0.999164	1009	2	0.033159	0.9133	0.84437	0.978314	18904	0	0.033159
FANCB	6	0.015306	0.052397	0.999164	1010	4	-0.23743	0.3425	0.34366	0.672889	10971	1	-0.23743
VPS41	4	0.015331	0.036073	0.975638	1011	3	-0.25975	0.97829	0.96419	1	20352	0	-0.25975
CUX2	6	0.015332	0.052397	0.999164	1012	1	0.0075081	0.92278	0.86145	0.984436	19121	0	0.0075081
C11orf73	6	0.015349	0.052737	0.999164	1013	2	-0.060129	0.97621	0.94418	1	20289	0	-0.060129
EID1	6	0.015356	0.052737	0.999164	1014	4	-0.10812	0.91777	0.84939	0.979671	19007	0	-0.10812
KDM4E	6	0.015385	0.052737	0.999164	1015	4	-0.13409	0.19478	0.23285	0.618134	7772	1	-0.13409
CEP70	6	0.015386	0.052737	0.999164	1016	2	-0.020506	0.91411	0.84437	0.978314	18926	0	-0.020506
TRERF1	5	0.015397	0.040699	0.984347	1017	3	-0.21047	0.5815	0.52942	0.795053	14606	1	-0.21047
LMBR1L	6	0.015431	0.053341	0.999164	1018	1	0.21942	0.0098757	0.014727	0.388888	828	3	0.21942
HERC6	5	0.015435	0.040699	0.984347	1019	3	-0.25315	0.97818	0.95357	1	20349	0	-0.25315
BAG4	6	0.015481	0.053341	0.999164	1020	1	0.086882	0.51045	0.46846	0.755108	13535	2	0.086882
ERAP1	6	0.01549	0.053341	0.999164	1021	3	-0.10902	0.94491	0.88606	0.991036	19610	0	-0.10902
GPR176	6	0.01553	0.053341	0.999164	1022	2	0.09867	0.22521	0.24445	0.618134	8506	2	0.09867
C11orf84	6	0.015533	0.053341	0.999164	1023	4	-0.15511	0.70178	0.64007	0.86725	15965	1	-0.15511
ENDOV	6	0.015533	0.053341	0.999164	1024	4	-0.24116	0.50173	0.46173	0.752061	13400	1	-0.24116
EXT2	6	0.015555	0.053341	0.999164	1025	4	-0.19001	0.86112	0.75432	0.923698	17941	1	-0.19001
JAM3	6	0.01558	0.053341	0.999164	1026	2	0.11211	0.13868	0.1684	0.581897	6202	3	0.11211
SH2B2	6	0.015586	0.053341	0.999164	1027	3	-0.073698	0.93064	0.86609	0.984436	19282	0	-0.073698
MTTP	6	0.015616	0.053341	0.999164	1028	4	-0.13069	0.68357	0.6262	0.857424	15820	1	-0.13069
ST6GALNAC3	6	0.015623	0.053341	0.999164	1029	4	-0.18778	0.95072	0.89819	0.998896	19724	0	-0.18778
hsa-mir-3689a	4	0.015648	0.037049	0.984347	1030	1	0.037364	0.84948	0.75795	0.926175	17731	0	0.037364
RPN1	6	0.01568	0.053341	0.999164	1031	2	0.02808	0.57899	0.5421	0.807733	14564	2	0.02808
MAB21L3	5	0.015681	0.040699	0.984347	1032	2	-0.14469	0.50739	0.48759	0.765106	13488	1	-0.14469
OXNAD1	5	0.015685	0.040699	0.984347	1033	3	-0.21014	0.38795	0.36127	0.687098	11710	1	-0.21014
SPRR2B	6	0.015704	0.053341	0.999164	1034	4	-0.16804	0.028085	0.046145	0.458098	1864	2	-0.16804
SPRR2A	6	0.015704	0.053341	0.999164	1035	4	-0.16804	0.85105	0.74741	0.923458	17757	1	-0.16804
GCNT2	5	0.015709	0.040699	0.984347	1036	3	-0.21077	0.3736	0.33752	0.672889	11480	2	-0.21077
OAF	6	0.015727	0.053341	0.999164	1037	4	-0.14518	0.51765	0.47343	0.757581	13661	1	-0.14518
N4BP2L2	6	0.015729	0.053341	0.999164	1038	2	0.14999	0.080739	0.098603	0.493056	4340	2	0.14999
TMEM167A	6	0.015731	0.053341	0.999164	1039	3	-0.071978	0.2706	0.29046	0.650701	9592	1	-0.071978
RBM42	6	0.015732	0.053341	0.999164	1040	4	-0.25494	0.992	0.97924	1	20632	0	-0.25494
ATP8B1	3	0.015737	0.035411	0.974021	1041	1	-0.3295	0.98556	0.97984	1	20503	0	-0.3295
GTF2H1	6	0.015829	0.053341	0.999164	1042	4	-0.15022	0.94324	0.88208	0.988596	19567	0	-0.15022
RNF167	6	0.015832	0.053341	0.999164	1043	3	-0.14755	0.50989	0.46846	0.755108	13526	2	-0.14755
PCDH10	6	0.015858	0.053622	0.999164	1044	3	-0.066497	0.064618	0.076663	0.458098	3635	1	-0.066497
HPD	6	0.015882	0.054265	0.999164	1045	4	-0.15911	0.94791	0.89543	0.997899	19674	0	-0.15911
ATXN2	4	0.015933	0.037626	0.984347	1046	3	-0.25923	0.98532	0.97634	1	20500	0	-0.25923
HHLA3	5	0.015939	0.040699	0.984347	1047	2	-0.20981	0.99839	0.99725	1	20800	0	-0.20981
ZNF48	4	0.01597	0.040861	0.984347	1048	3	-0.15528	0.1985	0.19918	0.610711	7864	1	-0.15528
NCF1	6	0.015996	0.054625	0.999164	1049	3	-0.14168	0.4339	0.41064	0.722033	12356	2	-0.14168
IGSF6	6	0.016027	0.054625	0.999164	1050	3	-0.22335	0.93939	0.87904	0.988596	19482	0	-0.22335
ITGAE	6	0.01603	0.054625	0.999164	1051	4	-0.12485	0.89631	0.80907	0.958673	18547	1	-0.12485
FUZ	6	0.016077	0.054625	0.999164	1052	2	-0.12092	0.17934	0.21456	0.618134	7329	1	-0.12092
HCRTR2	5	0.01609	0.040699	0.984347	1053	2	0.18587	0.060277	0.069221	0.458098	3435	3	0.18587
ABHD4	6	0.016106	0.054626	0.999164	1054	4	-0.21098	0.99921	0.9986	1	20835	0	-0.21098
KIAA0556	6	0.016127	0.054626	0.999164	1055	2	-0.094723	0.94382	0.88208	0.988596	19580	0	-0.094723
WDR44	6	0.016129	0.054626	0.999164	1056	3	-0.10788	0.72924	0.65654	0.875714	16239	1	-0.10788
DYNC1I2	6	0.016136	0.054626	0.999164	1057	3	-0.16803	0.2604	0.27818	0.637946	9351	1	-0.16803
BCAP31	6	0.016147	0.054626	0.999164	1058	4	-0.19934	0.6258	0.59842	0.84584	15293	1	-0.19934
COG5	5	0.016152	0.040972	0.984347	1059	1	0.088859	0.86992	0.78761	0.945494	18079	0	0.088859
TMEM199	6	0.016193	0.054626	0.999164	1060	4	-0.32684	0.99732	0.99417	1	20775	0	-0.32684
PRAMEF18	6	0.016213	0.054626	0.999164	1061	4	-0.13783	0.61817	0.59264	0.843793	15161	2	-0.13783
MMP15	6	0.016226	0.054626	0.999164	1062	3	-0.04052	0.76083	0.67304	0.883951	16577	1	-0.04052
GPR75	5	0.016229	0.040972	0.984347	1063	3	-0.14052	0.63099	0.55858	0.822725	15358	1	-0.14052
PROM2	6	0.016263	0.054976	0.999164	1064	4	-0.20051	0.726	0.65243	0.873099	16210	1	-0.20051
SMR3A	6	0.016309	0.054976	0.999164	1065	4	-0.24536	0.95112	0.90083	1	19735	0	-0.24536
RBM17	6	0.01631	0.054976	0.999164	1066	2	0.13075	0.52573	0.47845	0.758923	13794	2	0.13075
HK1	5	0.016317	0.040972	0.984347	1067	2	-0.10721	0.19168	0.21989	0.618134	7687	2	-0.10721
MPC1	6	0.016318	0.054976	0.999164	1068	4	-0.11915	0.59	0.56355	0.827208	14749	1	-0.11915
CRNKL1	6	0.016325	0.054976	0.999164	1069	2	-0.00070938	0.91947	0.8555	0.983871	19039	0	-0.00070938
SYTL2	6	0.016356	0.054976	0.999164	1070	3	-0.10754	0.83866	0.73086	0.91219	17582	1	-0.10754
LOXL1	6	0.016363	0.054976	0.999164	1071	2	-0.082387	0.32564	0.33586	0.672889	10704	2	-0.082387
ZNF682	6	0.016396	0.054976	0.999164	1072	4	-0.19892	0.76481	0.67579	0.883951	16627	1	-0.19892
COMMD10	6	0.016416	0.054976	0.999164	1073	3	-0.2122	0.51934	0.47535	0.757581	13692	1	-0.2122
CERS2	6	0.016425	0.054976	0.999164	1074	2	-0.074044	0.29182	0.32166	0.672889	10088	1	-0.074044
CDH9	6	0.01643	0.054976	0.999164	1075	4	-0.19512	0.82049	0.71152	0.898912	17344	1	-0.19512
PLEC	5	0.016459	0.04127	0.984347	1076	2	0.070448	0.90265	0.8276	0.969563	18665	0	0.070448
TSC2	6	0.016469	0.054976	0.999164	1077	3	-0.062481	0.96356	0.91786	1	20012	0	-0.062481
SPC25	6	0.016474	0.054976	0.999164	1078	1	0.078778	0.25519	0.27172	0.633568	9219	2	0.078778
CIDEC	5	0.016524	0.04127	0.984347	1079	1	0.047696	0.25424	0.26336	0.627384	9199	2	0.047696
hsa-mir-129-1	4	0.016559	0.041826	0.987621	1080	2	-0.10519	0.80469	0.71057	0.898912	17125	0	-0.10519
RAE1	6	0.01656	0.054976	0.999164	1081	2	-0.18211	0.99524	0.98947	1	20726	0	-0.18211
ITGAD	6	0.016601	0.054976	0.999164	1082	4	-0.10317	0.99845	0.99717	1	20807	0	-0.10317
EIF3CL	6	0.016602	0.054976	0.999164	1083	3	-0.084026	0.90607	0.82837	0.969563	18740	1	-0.084026
EIF3C	6	0.016602	0.054976	0.999164	1084	3	-0.09338	0.90607	0.82837	0.969563	18739	1	-0.09338
hsa-mir-365a	4	0.016612	0.041826	0.987621	1085	3	-0.17274	0.77849	0.66806	0.880552	16793	1	-0.17274
AKR1B10	6	0.016614	0.054976	0.999164	1086	4	-0.16121	0.54008	0.49088	0.767693	13993	2	-0.16121
FGD5	6	0.016623	0.054976	0.999164	1087	1	-0.0076239	0.76759	0.67579	0.883951	16658	1	-0.0076239
TYW3	6	0.016642	0.054976	0.999164	1088	4	-0.17419	0.93488	0.87277	0.987261	19391	0	-0.17419
TULP2	6	0.016646	0.054976	0.999164	1089	4	-0.13129	0.99205	0.97924	1	20633	0	-0.13129
SMS	6	0.016653	0.054976	0.999164	1090	3	-0.063498	0.4794	0.44819	0.746515	13042	2	-0.063498
NR2C2	5	0.01669	0.041565	0.987621	1091	2	0.053595	0.68746	0.58779	0.8401	15850	1	0.053595
FXR1	6	0.016698	0.054976	0.999164	1092	2	0.02138	0.27376	0.2972	0.659203	9664	3	0.02138
DUSP19	6	0.016722	0.054976	0.999164	1093	2	0.0033334	0.30981	0.33259	0.672889	10474	2	0.0033334
KRT75	6	0.016748	0.054976	0.999164	1094	3	0.018979	0.23987	0.25326	0.618134	8858	3	0.018979
KCTD19	6	0.016772	0.054976	0.999164	1095	2	-0.066617	0.85284	0.74878	0.923458	17781	1	-0.066617
H2AFJ	6	0.016802	0.054976	0.999164	1096	4	-0.14848	0.98901	0.97237	1	20566	0	-0.14848
LRRC29	6	0.016822	0.054976	0.999164	1097	2	0.049882	0.59388	0.56749	0.829379	14806	2	0.049882
SPOPL	6	0.016823	0.054976	0.999164	1098	4	-0.18042	0.91574	0.84696	0.979021	18959	0	-0.18042
PRCC	6	0.016854	0.054976	0.999164	1099	2	0.024768	0.41623	0.39177	0.704735	12123	2	0.024768
NLN	6	0.016854	0.054976	0.999164	1100	2	0.03408	0.58116	0.54464	0.809694	14600	2	0.03408
HDLBP	6	0.016854	0.054976	0.999164	1101	2	-0.032776	0.73779	0.6593	0.8777	16324	1	-0.032776
hsa-mir-1538	4	0.01686	0.045072	0.999164	1102	3	-0.17457	0.97418	0.95819	1	20254	0	-0.17457
WDR81	6	0.016871	0.054976	0.999164	1103	3	-0.077622	0.84882	0.7433	0.921062	17714	1	-0.077622
TMEM186	6	0.016877	0.054976	0.999164	1104	3	-0.074516	0.36084	0.35066	0.672889	11276	2	-0.074516
CLEC1B	5	0.016938	0.042343	0.989717	1105	1	0.16563	0.10325	0.12148	0.540373	5171	3	0.16563
SRSF12	6	0.016971	0.055252	0.999164	1106	1	0.092455	0.082782	0.10331	0.505745	4420	3	0.092455
PRX	6	0.01699	0.055252	0.999164	1107	4	-0.14375	0.45489	0.43114	0.738125	12664	2	-0.14375
UBL7	6	0.017038	0.055252	0.999164	1108	4	-0.24699	0.52451	0.47845	0.758923	13779	2	-0.24699
ZNF107	6	0.017059	0.055252	0.999164	1109	3	-0.17822	0.96521	0.91937	1	20051	0	-0.17822
SLC9B2	5	0.017063	0.042343	0.989717	1110	2	-0.01906	0.098936	0.11764	0.537433	5038	1	-0.01906
ACTR6	6	0.01707	0.055252	0.999164	1111	1	-0.021498	0.98908	0.97295	1	20568	0	-0.021498
GPR107	6	0.017081	0.055252	0.999164	1112	4	-0.19489	0.97372	0.94028	1	20247	0	-0.19489
BEND6	6	0.017083	0.055252	0.999164	1113	4	-0.17796	0.27469	0.2972	0.659203	9678	2	-0.17796
MID2	6	0.017086	0.055252	0.999164	1114	4	-0.16118	0.6491	0.61402	0.85305	15560	1	-0.16118
GRM6	6	0.017143	0.055252	0.999164	1115	2	0.017444	0.56247	0.51924	0.788487	14328	2	0.017444
ANKRD39	5	0.017187	0.042343	0.989717	1116	1	0.22237	0.036253	0.052066	0.458098	2296	3	0.22237
TAL1	6	0.017215	0.055252	0.999164	1117	3	-0.097365	0.16568	0.1978	0.610711	6990	2	-0.097365
MIA2	6	0.01722	0.055252	0.999164	1118	3	-0.10225	0.31517	0.33259	0.672889	10538	2	-0.10225
SLC25A21	6	0.017236	0.055252	0.999164	1119	3	-0.13022	0.27931	0.30316	0.664824	9791	2	-0.13022
ST18	6	0.017242	0.055252	0.999164	1120	4	-0.22679	0.97148	0.93603	1	20195	0	-0.22679
ASF1A	5	0.017248	0.042343	0.989717	1121	3	-0.16372	0.96707	0.93519	1	20099	0	-0.16372
CFP	6	0.01726	0.055252	0.999164	1122	4	-0.15199	0.1274	0.1575	0.581306	5889	2	-0.15199
DCP2	6	0.01727	0.055252	0.999164	1123	4	-0.19478	0.84779	0.7433	0.921062	17703	1	-0.19478
PRCP	6	0.017318	0.055252	0.999164	1124	2	0.04374	0.62844	0.60134	0.847345	15327	1	0.04374
TLE3	6	0.01735	0.055252	0.999164	1125	4	-0.17735	0.93298	0.86943	0.986033	19340	0	-0.17735
ENPP7	6	0.017354	0.055252	0.999164	1126	3	-0.10342	0.6042	0.5783	0.836633	14948	2	-0.10342
NEB	6	0.017414	0.055252	0.999164	1127	2	-0.042474	0.93391	0.87167	0.987261	19364	0	-0.042474
VAC14	6	0.01748	0.055252	0.999164	1128	3	-0.14019	0.78532	0.68957	0.891437	16881	1	-0.14019
MGA	6	0.017516	0.055252	0.999164	1129	3	-0.11392	0.9939	0.98665	1	20679	0	-0.11392
ZNF567	6	0.017566	0.055252	0.999164	1130	2	-0.02058	0.020786	0.038725	0.458098	1493	2	-0.02058
ASTN2	6	0.017609	0.055252	0.999164	1131	3	-0.10974	0.97425	0.94085	1	20256	0	-0.10974
PRICKLE1	6	0.017616	0.055252	0.999164	1132	2	-0.090653	0.59832	0.57283	0.831363	14869	1	-0.090653
TUBA1A	5	0.017619	0.042645	0.989717	1133	2	0.13679	0.054044	0.067613	0.458098	3138	3	0.13679
COL6A1	6	0.01763	0.055252	0.999164	1134	3	-0.11903	0.60073	0.57283	0.831363	14897	2	-0.11903
ZCCHC18	6	0.017634	0.055252	0.999164	1135	3	-0.039828	0.4738	0.44074	0.740145	12967	2	-0.039828
hsa-mir-636	4	0.017656	0.046264	0.999164	1136	3	-0.61319	0.99578	0.9937	1	20741	0	-0.61319
DPM1	6	0.017703	0.055252	0.999164	1137	3	-0.069932	0.79585	0.69917	0.895467	17014	1	-0.069932
WNT11	6	0.017715	0.055252	0.999164	1138	1	0.015639	0.23623	0.25252	0.618134	8755	2	0.015639
CPA4	6	0.017719	0.055252	0.999164	1139	3	-0.16714	0.76333	0.67579	0.883951	16615	1	-0.16714
hsa-mir-325	4	0.01772	0.04709	0.999164	1140	1	0.021617	0.63462	0.51932	0.788487	15430	1	0.021617
SPATA5	6	0.017729	0.055252	0.999164	1141	4	-0.25508	0.93688	0.87489	0.987261	19425	0	-0.25508
GPR137B	6	0.017742	0.055252	0.999164	1142	2	-0.08342	0.32379	0.33586	0.672889	10677	1	-0.08342
PRELID1	6	0.017753	0.055252	0.999164	1143	4	-0.33245	0.12139	0.1512	0.577689	5696	2	-0.33245
NPHP4	6	0.017759	0.055252	0.999164	1144	4	-0.16861	0.59043	0.56355	0.827208	14757	2	-0.16861
BET1L	6	0.017765	0.055252	0.999164	1145	1	0.10568	0.29885	0.32627	0.672889	10248	1	0.10568
FAM104A	6	0.017797	0.055252	0.999164	1146	3	-0.049868	0.54782	0.50081	0.775299	14103	2	-0.049868
KLC2	6	0.017811	0.055252	0.999164	1147	3	-0.22939	0.99337	0.98435	1	20661	0	-0.22939
SMIM21	6	0.017814	0.055252	0.999164	1148	1	0.075436	0.083988	0.10366	0.505745	4471	3	0.075436
LRCH1	6	0.017817	0.055252	0.999164	1149	4	-0.16218	0.93364	0.87167	0.987261	19357	0	-0.16218
RBM8A	6	0.017821	0.055252	0.999164	1150	2	-0.10566	0.6877	0.63454	0.865816	15851	1	-0.10566
ZNF710	6	0.017823	0.055252	0.999164	1151	4	-0.18209	0.041332	0.060668	0.458098	2568	1	-0.18209
OR8G2	6	0.017844	0.055252	0.999164	1152	3	-0.11755	0.76416	0.67579	0.883951	16622	1	-0.11755
RNF130	6	0.017864	0.055252	0.999164	1153	3	-0.13758	0.87038	0.76802	0.931418	18087	1	-0.13758
OR5D18	6	0.017876	0.055252	0.999164	1154	2	-0.069499	0.96044	0.91331	1	19943	0	-0.069499
GIT1	6	0.017913	0.055252	0.999164	1155	2	-0.026782	0.38501	0.37423	0.697767	11680	1	-0.026782
ZNF597	6	0.017934	0.055252	0.999164	1156	4	-0.16008	0.76753	0.67579	0.883951	16656	1	-0.16008
HPCA	6	0.017958	0.055252	0.999164	1157	4	-0.16516	0.60515	0.57985	0.836773	14964	1	-0.16516
C3orf17	6	0.017963	0.055252	0.999164	1158	2	0.072403	0.22506	0.24445	0.618134	8504	3	0.072403
LRRC14	6	0.017969	0.055252	0.999164	1159	4	-0.24942	0.51182	0.46846	0.755108	13557	1	-0.24942
ATP6V0A2	6	0.018012	0.055597	0.999164	1160	2	0.029525	0.96266	0.91633	1	19993	0	0.029525
NCDN	6	0.018048	0.055597	0.999164	1161	3	-0.17118	0.414	0.39076	0.704735	12096	1	-0.17118
DUSP22	6	0.018056	0.055597	0.999164	1162	4	-0.17792	0.92564	0.86379	0.984436	19181	0	-0.17792
UNC93B1	6	0.018095	0.055598	0.999164	1163	4	-0.12245	0.94782	0.89455	0.997369	19670	0	-0.12245
HMGB3	6	0.018112	0.055598	0.999164	1164	2	0.11395	0.46722	0.43747	0.738125	12851	2	0.11395
THG1L	6	0.018114	0.055598	0.999164	1165	3	-0.10308	0.15504	0.18711	0.604208	6690	2	-0.10308
ALDH16A1	6	0.01815	0.055598	0.999164	1166	3	-0.12032	0.82925	0.71984	0.904939	17447	1	-0.12032
UBD	6	0.018161	0.055598	0.999164	1167	3	-0.17222	0.4824	0.45032	0.746515	13094	2	-0.17222
TAF13	6	0.018163	0.055598	0.999164	1168	3	-0.10868	0.9454	0.8871	0.991538	19628	0	-0.10868
GHRL	6	0.018184	0.055947	0.999164	1169	3	-0.16408	0.73095	0.65654	0.875714	16265	1	-0.16408
POPDC3	6	0.01819	0.055947	0.999164	1170	4	-0.16069	0.99878	0.9979	1	20819	0	-0.16069
PACSIN2	5	0.018191	0.043979	0.999164	1171	3	-0.20994	0.99523	0.99196	1	20724	0	-0.20994
ADRB1	6	0.018216	0.055947	0.999164	1172	2	0.011307	0.44088	0.41818	0.729495	12467	1	0.011307
KIF13B	6	0.01826	0.055947	0.999164	1173	2	-0.030043	0.567	0.52533	0.792587	14403	2	-0.030043
KRT31	6	0.018327	0.056592	0.999164	1174	3	-0.16508	0.43186	0.40838	0.721216	12331	2	-0.16508
FAM21A	6	0.018331	0.056592	0.999164	1175	4	-0.13079	0.36036	0.35066	0.672889	11265	2	-0.13079
OVOL2	5	0.018337	0.043979	0.999164	1176	3	-0.23154	0.60937	0.53863	0.805241	15034	1	-0.23154
CD58	6	0.01836	0.056592	0.999164	1177	2	-0.042903	0.93968	0.87904	0.988596	19487	0	-0.042903
SMG1	6	0.018387	0.056592	0.999164	1178	4	-0.14367	0.92345	0.86145	0.984436	19138	0	-0.14367
CHRAC1	6	0.018391	0.056592	0.999164	1179	3	-0.16512	0.51429	0.46968	0.755799	13602	1	-0.16512
MED17	6	0.018459	0.056592	0.999164	1180	1	0.20837	0.25317	0.27095	0.63356	9172	2	0.20837
SSX5	6	0.018473	0.056592	0.999164	1181	4	-0.16409	0.96653	0.923	1	20081	0	-0.16409
hsa-mir-3177	3	0.018482	0.039771	0.984347	1182	2	-0.14626	0.95421	0.93164	1	19802	0	-0.14626
AMTN	6	0.018508	0.056592	0.999164	1183	2	-0.013644	0.29654	0.32423	0.672889	10187	2	-0.013644
ZNF569	5	0.018542	0.043979	0.999164	1184	3	-0.18805	0.31198	0.2867	0.646664	10498	1	-0.18805
CDH16	6	0.018558	0.056592	0.999164	1185	2	-0.039672	0.83435	0.72678	0.90928	17523	1	-0.039672
NEMF	6	0.018575	0.056592	0.999164	1186	2	-0.023385	0.54997	0.50204	0.775299	14129	1	-0.023385
APITD1-CORT	6	0.018579	0.056592	0.999164	1187	3	-0.13147	0.64371	0.6113	0.851647	15516	1	-0.13147
APITD1	6	0.018579	0.056592	0.999164	1188	3	-0.065918	0.54643	0.49902	0.774404	14079	2	-0.065918
ALG3	5	0.018583	0.043979	0.999164	1189	2	-0.2781	0.99567	0.99298	1	20736	0	-0.2781
SALL4	6	0.018607	0.057239	0.999164	1190	2	-0.056576	0.33138	0.33758	0.672889	10796	2	-0.056576
OR4K1	6	0.018607	0.057239	0.999164	1191	2	0.088516	0.14266	0.16971	0.581897	6319	3	0.088516
MUC22	6	0.018615	0.057239	0.999164	1192	2	0.12521	0.16667	0.19889	0.610711	7010	3	0.12521
IFNL3	6	0.018617	0.057239	0.999164	1193	3	-0.059293	0.83926	0.73224	0.912887	17592	1	-0.059293
HLTF	6	0.018624	0.057239	0.999164	1194	4	-0.14525	0.85059	0.74601	0.92317	17748	1	-0.14525
PRSS23	5	0.018666	0.04428	0.999164	1195	3	-0.12968	0.86812	0.78325	0.941649	18056	0	-0.12968
TULP4	6	0.018674	0.057239	0.999164	1196	3	-0.10769	0.90986	0.83519	0.972926	18819	0	-0.10769
ECM1	5	0.018682	0.04428	0.999164	1197	2	-0.17707	0.2366	0.25463	0.618134	8764	1	-0.17707
EIF1	6	0.018695	0.057239	0.999164	1198	3	-0.2411	0.3509	0.34796	0.672889	11123	2	-0.2411
UBL5	5	0.018701	0.04428	0.999164	1199	3	-0.53981	0.7371	0.62461	0.857177	16319	1	-0.53981
BAIAP2	6	0.018706	0.057239	0.999164	1200	2	0.012863	0.035534	0.057704	0.458098	2269	2	0.012863
PCDH11X	6	0.018723	0.057239	0.999164	1201	4	-0.12306	0.43768	0.41286	0.725173	12414	2	-0.12306
RRS1	6	0.01873	0.057239	0.999164	1202	3	-0.26066	0.59882	0.57283	0.831363	14874	2	-0.26066
DNAI1	6	0.018756	0.057239	0.999164	1203	2	0.088424	0.47107	0.43747	0.738125	12921	1	0.088424
RHD	6	0.018779	0.057239	0.999164	1204	2	0.025918	0.40975	0.38872	0.704643	12031	2	0.025918
DMRT1	6	0.018791	0.057239	0.999164	1205	2	0.17256	0.34831	0.34796	0.672889	11073	2	0.17256
KRTAP10-6	6	0.018822	0.057239	0.999164	1206	3	-0.12364	0.27873	0.30316	0.664824	9775	1	-0.12364
SIRT4	6	0.018846	0.057531	0.999164	1207	4	-0.15077	0.58058	0.54338	0.80794	14587	2	-0.15077
S1PR5	6	0.018854	0.057531	0.999164	1208	3	-0.22873	0.57163	0.52833	0.793741	14469	2	-0.22873
KIF15	6	0.018855	0.057531	0.999164	1209	1	-0.079812	0.072427	0.086232	0.474025	3968	2	-0.079812
hsa-mir-4448	4	0.018899	0.049946	0.999164	1210	2	-0.82066	0.97834	0.96419	1	20353	0	-0.82066
XYLT2	6	0.018922	0.057531	0.999164	1211	3	-0.20261	0.71216	0.64551	0.869895	16063	1	-0.20261
SFMBT2	6	0.018964	0.057532	0.999164	1212	4	-0.10404	0.99614	0.99255	1	20751	0	-0.10404
CAB39	6	0.018992	0.057532	0.999164	1213	4	-0.1919	0.99952	0.99907	1	20843	0	-0.1919
NCOA4	6	0.019004	0.057532	0.999164	1214	3	-0.16016	0.39292	0.38242	0.703344	11788	2	-0.16016
PCYT1A	6	0.019009	0.057532	0.999164	1215	2	0.10774	0.93941	0.87904	0.988596	19484	0	0.10774
SSPO	6	0.019017	0.057532	0.999164	1216	2	-0.018062	0.35196	0.34796	0.672889	11140	2	-0.018062
DEFB134	5	0.019027	0.044812	0.999164	1217	2	-0.086253	0.097722	0.11764	0.537433	5006	2	-0.086253
KLHL34	6	0.019065	0.057532	0.999164	1218	3	-0.016252	0.42194	0.39953	0.712752	12202	2	-0.016252
PLCE1	6	0.019066	0.057532	0.999164	1219	4	-0.1859	0.99734	0.99417	1	20776	0	-0.1859
DSC2	6	0.019066	0.057532	0.999164	1220	4	-0.15321	0.91526	0.84566	0.978614	18952	0	-0.15321
KIAA1107	6	0.01909	0.057828	1	1221	2	-0.067538	0.34728	0.34796	0.672889	11055	1	-0.067538
SRSF10	6	0.019103	0.057828	1	1222	1	0.16922	0.014785	0.036567	0.458098	1166	2	0.16922
SLC25A51	6	0.019131	0.058174	1	1223	3	-0.062684	0.46158	0.43438	0.738125	12761	1	-0.062684
hsa-mir-617	4	0.01915	0.049946	0.999164	1224	3	-0.26461	0.79016	0.68781	0.890602	16937	1	-0.26461
STX6	6	0.019152	0.058175	1	1225	3	-0.23729	0.63821	0.61129	0.851647	15477	1	-0.23729
DEF6	6	0.019188	0.058487	1	1226	3	-0.11448	0.88326	0.78438	0.942598	18302	1	-0.11448
SH3BP1	6	0.019199	0.058487	1	1227	4	-0.13438	0.032065	0.049491	0.458098	2098	2	-0.13438
WDR17	6	0.019201	0.058487	1	1228	4	-0.12907	0.4257	0.40061	0.712752	12249	1	-0.12907
C1orf173	6	0.019202	0.058487	1	1229	1	0.15652	0.026576	0.045615	0.458098	1799	2	0.15652
C7orf31	6	0.019252	0.059129	1	1230	2	0.12639	0.030741	0.048944	0.458098	2012	3	0.12639
SEC22C	5	0.019302	0.046026	0.999164	1231	3	-0.10685	0.689	0.58779	0.8401	15864	1	-0.10685
DLC1	6	0.019305	0.059129	1	1232	2	-0.04183	0.45751	0.43332	0.738125	12697	2	-0.04183
OR2S2	6	0.019322	0.05913	1	1233	4	-0.12652	0.19877	0.23452	0.618134	7873	1	-0.12652
NINJ1	6	0.019342	0.05913	1	1234	2	0.052292	0.28592	0.3109	0.670969	9949	2	0.052292
hsa-mir-6075	4	0.019365	0.049946	0.999164	1235	3	-0.22333	0.65209	0.53427	0.801246	15582	1	-0.22333
RAB27A	6	0.019375	0.05913	1	1236	2	-0.032283	0.32861	0.33672	0.672889	10749	2	-0.032283
BPIFB4	6	0.0194	0.05949	1	1237	1	0.16435	0.088129	0.1165	0.537433	4659	4	0.16435
CCDC60	5	0.019402	0.046026	0.999164	1238	2	-0.069031	0.92989	0.86649	0.984436	19259	0	-0.069031
PAXIP1	6	0.01944	0.059807	1	1239	2	-0.058725	0.52137	0.47536	0.757581	13736	2	-0.058725
NUDT2	6	0.01945	0.059807	1	1240	2	-0.018345	0.093895	0.12598	0.553128	4884	2	-0.018345
METTL21C	6	0.019489	0.059807	1	1241	2	-0.021497	0.44054	0.41595	0.728093	12462	1	-0.021497
VAPB	6	0.019503	0.059807	1	1242	3	-0.11635	0.72798	0.65517	0.875714	16232	1	-0.11635
ZNF496	6	0.019546	0.059808	1	1243	4	-0.18695	0.9403	0.88005	0.988596	19502	0	-0.18695
hsa-mir-4323	4	0.019553	0.050704	0.999164	1244	2	-0.084752	0.92291	0.8613	0.984436	19127	0	-0.084752
PGM2L1	6	0.019555	0.059808	1	1245	2	-0.016884	0.14306	0.17014	0.581897	6336	2	-0.016884
MBD6	6	0.019589	0.059808	1	1246	4	-0.22091	0.056877	0.072138	0.458098	3272	1	-0.22091
DLG1	6	0.019628	0.059808	1	1247	3	-0.15162	0.80989	0.70878	0.898912	17205	1	-0.15162
CXorf49B	6	0.019644	0.06017	1	1248	4	-0.15995	0.70437	0.64141	0.868688	15989	1	-0.15995
CXorf49	6	0.019644	0.06017	1	1249	4	-0.15995	0.70437	0.64141	0.868688	15988	1	-0.15995
CXorf27	6	0.019648	0.06017	1	1250	2	0.021131	0.047779	0.063394	0.458098	2849	2	0.021131
MIA	6	0.019648	0.06017	1	1251	3	-0.15861	0.19504	0.23393	0.618134	7776	2	-0.15861
ZSCAN2	6	0.019669	0.06017	1	1252	2	0.066035	0.3816	0.3718	0.69584	11621	2	0.066035
RPS2	6	0.019678	0.06017	1	1253	3	-0.063957	0.95099	0.89907	0.999617	19732	0	-0.063957
PYCR2	6	0.019697	0.06017	1	1254	2	0.019035	0.4119	0.38972	0.704735	12062	2	0.019035
hsa-mir-515-1	3	0.01973	0.045683	0.999164	1255	1	-0.011218	0.71428	0.61697	0.854172	16091	0	-0.011218
hsa-mir-515-2	3	0.01973	0.045683	0.999164	1256	1	-0.011218	0.71428	0.61697	0.854172	16090	0	-0.011218
SF3B14	6	0.01974	0.06048	1	1257	4	-0.2047	0.99683	0.99323	1	20768	0	-0.2047
SPTBN5	6	0.019747	0.06048	1	1258	2	0.038107	0.16253	0.19346	0.604208	6915	2	0.038107
SCT	6	0.01975	0.06048	1	1259	4	-0.12099	0.049952	0.069323	0.458098	2953	1	-0.12099
ANKZF1	6	0.019763	0.06048	1	1260	3	-0.10449	0.62252	0.59697	0.84584	15237	1	-0.10449
CGB	6	0.019822	0.06048	1	1261	4	-0.11253	0.95942	0.91171	1	19918	0	-0.11253
CGB2	6	0.019822	0.06048	1	1262	4	-0.11253	0.95942	0.91171	1	19917	0	-0.11253
CGB8	6	0.019822	0.06048	1	1263	4	-0.11253	0.95942	0.91171	1	19919	0	-0.11253
SLC25A41	5	0.019832	0.04634	0.999164	1264	2	0.0059124	0.058238	0.068985	0.458098	3334	2	0.0059124
DHRS11	6	0.019846	0.06048	1	1265	1	-0.012891	0.93908	0.87904	0.988596	19473	0	-0.012891
SHF	6	0.019846	0.06048	1	1266	4	-0.15806	0.98346	0.96272	1	20451	0	-0.15806
GREB1	6	0.019849	0.06048	1	1267	3	-0.1087	0.92463	0.86145	0.984436	19164	0	-0.1087
OLFM1	6	0.019895	0.06048	1	1268	1	0.063491	0.16924	0.19954	0.610711	7075	2	0.063491
MT1M	6	0.019915	0.06048	1	1269	4	-0.11019	0.86184	0.75432	0.923698	17957	1	-0.11019
ELF5	6	0.019937	0.06048	1	1270	2	-0.015733	0.67581	0.6221	0.854686	15759	1	-0.015733
PEX14	6	0.019945	0.06048	1	1271	2	0.10765	0.14178	0.16971	0.581897	6296	3	0.10765
TSPYL1	6	0.01995	0.06048	1	1272	4	-0.21272	0.53225	0.48779	0.765106	13880	2	-0.21272
VN1R5	6	0.019955	0.06048	1	1273	4	-0.12523	0.96587	0.92009	1	20069	0	-0.12523
BCAR1	6	0.01996	0.06048	1	1274	4	-0.13645	0.86848	0.76386	0.929306	18060	1	-0.13645
SIK2	5	0.019974	0.050746	0.999164	1275	3	-0.17351	0.12412	0.14717	0.577689	5790	1	-0.17351
ARHGDIG	6	0.019999	0.06048	1	1276	2	-0.10144	0.89046	0.80218	0.955864	18426	1	-0.10144
CYSLTR1	6	0.020044	0.061428	1	1277	2	0.026044	0.88014	0.77617	0.935962	18252	1	0.026044
IFFO2	6	0.020132	0.062167	1	1278	3	-0.034897	0.14774	0.17569	0.587211	6486	1	-0.034897
PEMT	6	0.020149	0.062167	1	1279	3	-0.10892	0.82716	0.71707	0.90218	17422	1	-0.10892
CHRD	6	0.02019	0.062167	1	1280	3	-0.16059	0.97795	0.94789	1	20345	0	-0.16059
SULF2	6	0.020192	0.062167	1	1281	2	0.0081289	0.46107	0.43438	0.738125	12751	2	0.0081289
LYRM5	6	0.020213	0.062167	1	1282	3	-0.088606	0.13764	0.1684	0.581897	6173	2	-0.088606
TAF1B	5	0.020228	0.051068	0.999164	1283	3	-0.28694	0.91614	0.84859	0.979159	18967	0	-0.28694
RAP1GAP2	6	0.02023	0.062167	1	1284	3	-0.058477	0.86804	0.76386	0.929306	18053	1	-0.058477
MLLT10	6	0.020231	0.062167	1	1285	2	-0.13076	0.24675	0.25784	0.618134	9034	2	-0.13076
MAP3K6	6	0.020234	0.062167	1	1286	3	-0.034668	0.14254	0.16971	0.581897	6316	3	-0.034668
ASCC2	6	0.020242	0.062167	1	1287	3	-0.12099	0.055803	0.071726	0.458098	3223	2	-0.12099
PPP1R8	6	0.020257	0.062167	1	1288	3	-0.2765	0.62676	0.59986	0.847345	15304	1	-0.2765
ITGAX	6	0.020362	0.062167	1	1289	3	-0.10748	0.63769	0.61129	0.851647	15473	1	-0.10748
KRTAP2-3	6	0.02037	0.062167	1	1290	3	-0.15591	0.046188	0.06266	0.458098	2772	2	-0.15591
POLR2D	6	0.02039	0.062167	1	1291	2	-0.25903	0.55495	0.5095	0.782181	14216	1	-0.25903
USP28	5	0.0204	0.051068	0.999164	1292	3	-0.13897	0.33231	0.31291	0.672889	10813	2	-0.13897
hsa-mir-1306	4	0.020474	0.052635	0.999164	1293	3	-0.28703	0.7794	0.66806	0.880552	16805	1	-0.28703
MT1F	6	0.020489	0.062167	1	1294	2	0.052497	0.22455	0.24445	0.618134	8492	3	0.052497
FGF16	6	0.020494	0.062167	1	1295	3	-0.055928	0.34479	0.34367	0.672889	11005	2	-0.055928
ZNF800	6	0.020498	0.062167	1	1296	2	0.028477	0.82453	0.71566	0.901704	17387	1	0.028477
UROC1	6	0.020516	0.062167	1	1297	3	-0.014696	0.33869	0.34185	0.672889	10909	1	-0.014696
ZNF829	6	0.020582	0.062167	1	1298	3	-0.23875	0.80433	0.70053	0.895467	17121	1	-0.23875
C16orf93	6	0.020616	0.062472	1	1299	3	-0.09855	0.22046	0.24167	0.618134	8407	2	-0.09855
ZCCHC14	6	0.020649	0.062472	1	1300	3	-0.14765	0.7253	0.65243	0.873099	16207	1	-0.14765
CCDC54	6	0.020694	0.062472	1	1301	3	-0.0917	0.76799	0.67579	0.883951	16667	1	-0.0917
hsa-mir-4509-3	4	0.020699	0.053753	0.999164	1302	3	-0.16368	0.96861	0.94637	1	20126	0	-0.16368
hsa-mir-4509-1	4	0.020699	0.053753	0.999164	1303	3	-0.16368	0.96861	0.94637	1	20127	0	-0.16368
WASL	6	0.020705	0.062472	1	1304	3	-0.12935	0.053996	0.070764	0.458098	3135	2	-0.12935
RUVBL1	6	0.020756	0.062472	1	1305	3	-0.17941	0.52327	0.47723	0.758923	13758	2	-0.17941
ILF3	6	0.02078	0.062472	1	1306	3	-0.093555	0.52732	0.48285	0.765022	13818	2	-0.093555
BRS3	6	0.020786	0.062472	1	1307	2	0.031511	0.14985	0.17957	0.595934	6552	3	0.031511
SMARCD3	5	0.020835	0.051736	0.999164	1308	3	-0.2494	0.99607	0.99379	1	20748	0	-0.2494
ZNF470	6	0.020836	0.062798	1	1309	3	0.023519	0.67275	0.6221	0.854686	15736	1	0.023519
OR4K15	6	0.020885	0.062799	1	1310	1	0.09116	0.54196	0.4934	0.770254	14018	2	0.09116
OR4F29	6	0.021009	0.063117	1	1311	2	-0.03533	0.48312	0.45032	0.746515	13113	2	-0.03533
OR4F21	6	0.021009	0.063117	1	1312	2	-0.03533	0.48312	0.45032	0.746515	13115	2	-0.03533
OR4F16	6	0.021009	0.063117	1	1313	2	-0.03533	0.48312	0.45032	0.746515	13116	2	-0.03533
OR4F3	6	0.021009	0.063117	1	1314	2	-0.03533	0.48312	0.45032	0.746515	13112	2	-0.03533
hsa-mir-3935	4	0.021027	0.054448	0.999164	1315	1	-0.050625	0.46265	0.4199	0.730581	12775	1	-0.050625
GPR113	6	0.021223	0.063816	1	1316	2	-0.014002	0.081747	0.098939	0.493056	4377	2	-0.014002
SOBP	6	0.021274	0.063816	1	1317	2	-0.0029412	0.9534	0.90424	1	19780	0	-0.0029412
RAMP3	6	0.021283	0.063816	1	1318	3	-0.025425	0.18316	0.2184	0.618134	7439	2	-0.025425
hsa-mir-186	4	0.021291	0.054809	0.999164	1319	2	-0.20627	0.97102	0.95155	1	20183	0	-0.20627
C17orf75	6	0.021317	0.063817	1	1320	3	-0.11298	0.74771	0.66624	0.879023	16434	1	-0.11298
RBM38	6	0.021352	0.063817	1	1321	3	-0.13968	0.25482	0.27172	0.633568	9210	1	-0.13968
CLTA	6	0.021368	0.064158	1	1322	2	0.14194	0.01831	0.038385	0.458098	1353	3	0.14194
FOXP4	6	0.021429	0.064158	1	1323	1	0.088996	0.7699	0.67719	0.885091	16690	1	0.088996
IFT88	5	0.021441	0.056922	0.999164	1324	2	0.080955	0.46371	0.41859	0.729495	12797	1	0.080955
SERPINA1	6	0.02147	0.064158	1	1325	2	-0.085268	0.98121	0.95822	1	20408	0	-0.085268
CENPB	5	0.021472	0.056922	0.999164	1326	3	-0.17934	0.88347	0.80724	0.958673	18311	0	-0.17934
CLIP4	6	0.021479	0.064158	1	1327	3	-0.018151	0.087684	0.1165	0.537433	4634	2	-0.018151
ARHGEF37	6	0.021498	0.064158	1	1328	3	-0.14991	0.70962	0.64551	0.869895	16040	1	-0.14991
ZNF768	6	0.021504	0.064158	1	1329	3	-0.11881	0.91722	0.8482	0.979021	18999	0	-0.11881
ZYG11B	6	0.021528	0.064158	1	1330	2	0.02452	0.8781	0.77486	0.93531	18205	1	0.02452
FAM170A	6	0.021577	0.064158	1	1331	1	0.25273	0.04079	0.060391	0.458098	2532	3	0.25273
CCDC17	6	0.021603	0.064158	1	1332	3	-0.074027	0.50649	0.46606	0.755108	13475	1	-0.074027
DNAJB9	6	0.021607	0.064158	1	1333	3	-0.088911	0.45758	0.43332	0.738125	12698	2	-0.088911
OCLN	6	0.021624	0.064158	1	1334	2	-0.039755	0.61169	0.58416	0.836773	15071	1	-0.039755
C3orf79	5	0.021647	0.056922	0.999164	1335	2	-0.094526	0.074	0.093148	0.484583	4064	1	-0.094526
ALDH3A1	6	0.02165	0.064159	1	1336	2	0.13671	0.15509	0.18711	0.604208	6693	3	0.13671
HS2ST1	6	0.021652	0.064159	1	1337	3	-0.15582	0.79609	0.69917	0.895467	17021	1	-0.15582
CD44	5	0.02167	0.056922	0.999164	1338	2	-0.066108	0.43972	0.40175	0.714154	12448	1	-0.066108
FAM213B	6	0.021684	0.064159	1	1339	2	-0.022199	0.047107	0.063206	0.458098	2817	2	-0.022199
hsa-mir-5009	4	0.021721	0.055975	0.999164	1340	2	-0.10702	0.62049	0.50781	0.782053	15208	1	-0.10702
DCTN1	5	0.021762	0.056922	0.999164	1341	2	-0.0038321	0.89099	0.81257	0.959838	18437	0	-0.0038321
SCRT1	6	0.02177	0.064159	1	1342	2	-0.031323	0.16173	0.19346	0.604208	6888	2	-0.031323
hsa-mir-151a	4	0.02179	0.055975	0.999164	1343	3	-0.33465	0.95022	0.90763	1	19713	0	-0.33465
ZDHHC21	5	0.021812	0.056922	0.999164	1344	2	-0.13487	0.63361	0.55858	0.822725	15407	1	-0.13487
ISG15	6	0.021873	0.064159	1	1345	3	-0.10165	0.99647	0.99283	1	20757	0	-0.10165
PTPN18	4	0.021879	0.055975	0.999164	1346	2	-0.11779	0.26981	0.24476	0.618134	9574	1	-0.11779
MST4	6	0.021882	0.064159	1	1347	2	-0.02032	0.19474	0.23285	0.618134	7770	2	-0.02032
GFRA4	5	0.021894	0.056922	0.999164	1348	2	-0.0638	0.97445	0.94567	1	20262	0	-0.0638
TSPAN2	6	0.02191	0.064159	1	1349	3	-0.1693	0.18854	0.22548	0.618134	7591	2	-0.1693
ATP7B	5	0.021944	0.056922	0.999164	1350	3	-0.11324	0.72042	0.61087	0.851647	16148	1	-0.11324
PBX4	6	0.021968	0.065193	1	1351	2	-0.017499	0.92749	0.86496	0.984436	19212	0	-0.017499
SLITRK4	5	0.021977	0.056922	0.999164	1352	1	0.15465	0.077614	0.095226	0.490902	4217	3	0.15465
ATP6V0B	5	0.022002	0.056922	0.999164	1353	3	-0.2719	0.84344	0.74011	0.919205	17650	1	-0.2719
MGAT5	6	0.022059	0.065193	1	1354	3	-0.10456	0.87578	0.77349	0.93531	18174	1	-0.10456
PLP1	6	0.022106	0.065193	1	1355	2	0.043352	0.48672	0.45249	0.747449	13165	2	0.043352
TIMM21	6	0.022167	0.065193	1	1356	3	-0.055715	0.96073	0.91331	1	19947	0	-0.055715
TLR7	6	0.022187	0.065573	1	1357	3	-0.13241	0.33178	0.33843	0.672889	10801	1	-0.13241
hsa-mir-1238	4	0.022225	0.057182	0.999164	1358	2	-0.11781	0.37033	0.35042	0.672889	11431	1	-0.11781
TXN	6	0.022269	0.065574	1	1359	1	-0.013477	0.77484	0.68412	0.889056	16748	1	-0.013477
FOS	6	0.022368	0.065954	1	1360	1	-0.0092294	0.73233	0.65655	0.875714	16280	1	-0.0092294
POLR2F	6	0.022375	0.065954	1	1361	2	-0.088753	0.94815	0.89639	0.997899	19677	0	-0.088753
CD40	6	0.022392	0.065954	1	1362	3	-0.11759	0.051129	0.069697	0.458098	3003	2	-0.11759
ENY2	6	0.022418	0.065954	1	1363	2	-0.09463	0.6329	0.60847	0.85139	15391	1	-0.09463
HIST1H2BH	6	0.022418	0.065954	1	1364	3	-0.069189	0.05896	0.073965	0.458098	3361	2	-0.069189
GRAMD3	6	0.022427	0.065954	1	1365	3	-0.14947	0.21775	0.24167	0.618134	8340	2	-0.14947
SLC22A25	6	0.022435	0.065954	1	1366	3	-0.18857	0.55143	0.50385	0.777664	14154	1	-0.18857
CBLB	6	0.022488	0.065954	1	1367	2	-0.023233	0.5255	0.47845	0.758923	13791	1	-0.023233
SERPINH1	6	0.022509	0.065954	1	1368	3	-0.15301	0.11467	0.14454	0.570983	5502	2	-0.15301
TNFRSF6B	6	0.022516	0.065954	1	1369	1	0.10687	0.033967	0.051257	0.458098	2194	2	0.10687
CDC123	6	0.022525	0.065954	1	1370	3	-0.20894	0.60855	0.58276	0.836773	15017	1	-0.20894
SIAH1	5	0.022554	0.056922	0.999164	1371	2	-0.11178	0.75377	0.63698	0.86725	16503	1	-0.11178
CLCA4	6	0.022566	0.065954	1	1372	2	0.11254	0.081886	0.09894	0.493056	4381	3	0.11254
MAT2A	6	0.022575	0.065954	1	1373	2	-0.28679	0.72614	0.65243	0.873099	16213	1	-0.28679
SYTL3	6	0.022614	0.065954	1	1374	3	-0.24247	0.54401	0.49777	0.774141	14048	1	-0.24247
DNAJB6	6	0.022652	0.065954	1	1375	3	-0.1904	0.94027	0.88005	0.988596	19501	0	-0.1904
hsa-mir-570	4	0.022654	0.057546	0.999164	1376	2	-0.29591	0.92509	0.8685	0.985479	19169	0	-0.29591
GTF2F1	5	0.022697	0.057468	0.999164	1377	2	0.0065138	0.35546	0.32553	0.672889	11187	2	0.0065138
MCM6	6	0.022714	0.065954	1	1378	1	0.13835	0.23758	0.25252	0.618134	8792	3	0.13835
TBX20	5	0.022718	0.057468	0.999164	1379	2	-0.09886	0.16047	0.1931	0.604208	6856	2	-0.09886
FAM69B	6	0.022733	0.065954	1	1380	3	-0.057091	0.58096	0.54338	0.80794	14596	2	-0.057091
LRRN4CL	6	0.022813	0.065954	1	1381	2	0.18765	0.084225	0.10404	0.506662	4486	3	0.18765
NADKD1	6	0.022875	0.066304	1	1382	3	-0.061192	0.29846	0.32527	0.672889	10235	1	-0.061192
SSX3	6	0.022885	0.066304	1	1383	3	-0.17016	0.4245	0.40061	0.712752	12227	2	-0.17016
SCN9A	6	0.02289	0.066304	1	1384	2	0.012546	0.75272	0.66624	0.879023	16484	1	0.012546
RSF1	6	0.022911	0.066304	1	1385	2	-0.038118	0.43675	0.41064	0.722033	12396	1	-0.038118
ATP2B1	5	0.022943	0.057468	0.999164	1386	2	-0.074541	0.88392	0.80724	0.958673	18317	0	-0.074541
CEP350	6	0.022956	0.066304	1	1387	3	-0.095795	0.55616	0.51129	0.782828	14237	1	-0.095795
SEMA3F	6	0.022961	0.066304	1	1388	1	0.065853	0.12895	0.16149	0.581897	5939	2	0.065853
TECTA	6	0.02299	0.066304	1	1389	3	-0.061025	0.066901	0.077678	0.458289	3723	2	-0.061025
LOC100507462	5	0.023042	0.057468	0.999164	1390	3	-0.11581	0.84555	0.7463	0.92317	17672	1	-0.11581
AMPD2	6	0.023073	0.066304	1	1391	3	-0.086609	0.72223	0.65102	0.872749	16174	1	-0.086609
AMY1A	6	0.023084	0.066304	1	1392	3	-0.096221	0.58881	0.56355	0.827208	14724	2	-0.096221
AMY1B	6	0.023084	0.066304	1	1393	3	-0.096221	0.58881	0.56355	0.827208	14723	2	-0.096221
AMY1C	6	0.023084	0.066304	1	1394	2	0.11788	0.58881	0.56355	0.827208	14722	2	0.11788
AMY2B	6	0.023084	0.066304	1	1395	2	0.18598	0.077719	0.091124	0.476769	4223	4	0.18598
POLR2J2	6	0.023096	0.066304	1	1396	3	-0.15892	0.64954	0.61402	0.85305	15565	1	-0.15892
ZNF671	6	0.023102	0.066304	1	1397	2	-0.023068	0.9317	0.86718	0.984436	19306	0	-0.023068
hsa-mir-6879	4	0.023107	0.059637	1	1398	2	-0.18092	0.25657	0.22622	0.618134	9248	1	-0.18092
TMEM247	6	0.023114	0.066304	1	1399	3	-0.12318	0.32146	0.33586	0.672889	10643	1	-0.12318
hsa-mir-3156-3	4	0.023129	0.059637	1	1400	2	-0.31421	0.99274	0.98937	1	20651	0	-0.31421
hsa-mir-365b	4	0.023149	0.059637	1	1401	2	-0.058352	0.21652	0.20664	0.618134	8309	2	-0.058352
PMM2	6	0.023155	0.0667	1	1402	3	-0.10579	0.56972	0.52658	0.792587	14440	1	-0.10579
CHMP6	6	0.023208	0.0667	1	1403	2	-0.037651	0.77484	0.68412	0.889056	16747	1	-0.037651
SNRPE	6	0.023211	0.0667	1	1404	3	-0.52914	0.72094	0.65102	0.872749	16153	1	-0.52914
RAB9A	6	0.023216	0.0667	1	1405	2	-0.076301	0.9193	0.8555	0.983871	19036	0	-0.076301
hsa-mir-449c	4	0.023249	0.059637	1	1406	3	-0.16649	0.99297	0.98984	1	20655	0	-0.16649
C2orf27B	6	0.023282	0.0667	1	1407	2	0.017821	0.93039	0.86609	0.984436	19274	0	0.017821
RAB40B	6	0.023322	0.0667	1	1408	2	-0.05424	0.62911	0.60134	0.847345	15336	1	-0.05424
CEP170B	6	0.023409	0.0667	1	1409	3	-0.11048	0.874	0.77076	0.933964	18142	1	-0.11048
SARNP	6	0.023455	0.0667	1	1410	2	0.035247	0.065169	0.076663	0.458098	3656	2	0.035247
GCC2	6	0.023491	0.0667	1	1411	2	-0.02838	0.15756	0.19177	0.604208	6766	1	-0.02838
HSPB11	6	0.023507	0.066701	1	1412	3	-0.12268	0.81169	0.70878	0.898912	17234	1	-0.12268
TMEM81	6	0.023553	0.066701	1	1413	1	0.039061	0.74064	0.66204	0.8777	16356	1	0.039061
hsa-mir-4524b	4	0.023585	0.059983	1	1414	3	-0.14758	0.17516	0.17931	0.595934	7239	1	-0.14758
PRSS37	6	0.023652	0.066701	1	1415	1	-0.038756	0.66636	0.62075	0.854686	15694	1	-0.038756
ZCCHC16	6	0.023679	0.066701	1	1416	3	-0.044261	0.11333	0.14385	0.570191	5464	2	-0.044261
SLC2A1	6	0.023701	0.066701	1	1417	2	0.035741	0.51102	0.46846	0.755108	13543	2	0.035741
RPA1	6	0.023722	0.066701	1	1418	3	-0.35647	0.85795	0.75432	0.923698	17889	1	-0.35647
GSTM1	6	0.02374	0.066701	1	1419	3	-0.10515	0.99844	0.99717	1	20806	0	-0.10515
CLCNKB	6	0.0238	0.066701	1	1420	2	-0.030736	0.10837	0.14249	0.570191	5317	2	-0.030736
PLEKHG2	6	0.023899	0.071097	1	1421	3	-0.13244	0.00098132	0.0011768	0.155004	141	1	-0.13244
PIK3R5	5	0.023909	0.059287	1	1422	3	-0.28084	0.8587	0.76634	0.931418	17902	1	-0.28084
RP9	6	0.023928	0.071097	1	1423	2	0.087561	0.15669	0.19177	0.604208	6742	3	0.087561
C17orf51	6	0.023946	0.071097	1	1424	3	-0.070076	0.42732	0.40284	0.714154	12274	1	-0.070076
LEP	6	0.023948	0.071097	1	1425	2	0.061647	0.21619	0.24167	0.618134	8301	2	0.061647
MAPK8IP2	5	0.023995	0.059287	1	1426	2	0.12554	0.039181	0.054746	0.458098	2457	3	0.12554
TMED6	5	0.024036	0.059287	1	1427	1	0.11685	0.29634	0.27783	0.637946	10179	2	0.11685
RAG1	6	0.024139	0.071097	1	1428	3	-0.092802	0.86407	0.75842	0.926335	17991	1	-0.092802
hsa-mir-2682	4	0.024172	0.065137	1	1429	3	-0.21415	0.20736	0.20136	0.612691	8084	1	-0.21415
CRLF2_Y	6	0.024219	0.071485	1	1430	2	-0.036483	0.34652	0.34796	0.672889	11035	2	-0.036483
CRLF2_X	6	0.024219	0.071485	1	1431	2	-0.036483	0.34652	0.34796	0.672889	11036	2	-0.036483
ECSCR	6	0.024224	0.071485	1	1432	3	-0.076742	0.62783	0.60134	0.847345	15320	2	-0.076742
SPNS3	6	0.024233	0.071485	1	1433	3	-0.18209	0.12349	0.15631	0.581306	5775	2	-0.18209
IQCF5	6	0.024242	0.071485	1	1434	2	-0.054495	0.02951	0.04842	0.458098	1942	2	-0.054495
hsa-mir-8067	4	0.024246	0.065515	1	1435	2	-0.098788	0.22773	0.21155	0.618134	8563	1	-0.098788
POLD3	6	0.024276	0.071485	1	1436	3	-0.16495	0.6527	0.61535	0.85305	15587	1	-0.16495
NR1H2	6	0.024287	0.071485	1	1437	2	-0.034684	0.75288	0.66624	0.879023	16487	1	-0.034684
PSMD5	6	0.024293	0.071485	1	1438	1	0.027499	0.22503	0.24445	0.618134	8502	2	0.027499
TGDS	5	0.024352	0.060431	1	1439	3	-0.095399	0.96488	0.93175	1	20045	0	-0.095399
TTC21A	6	0.024392	0.071485	1	1440	2	0.025776	0.60831	0.58276	0.836773	15012	2	0.025776
hsa-mir-4648	4	0.024438	0.065515	1	1441	3	-0.1679	0.091669	0.1217	0.540608	4801	1	-0.1679
VPS54	6	0.024441	0.071485	1	1442	2	-0.038626	0.57698	0.54037	0.806799	14529	1	-0.038626
ELF2	6	0.024523	0.071485	1	1443	3	-0.14354	0.057122	0.072139	0.458098	3287	2	-0.14354
C16orf59	6	0.024531	0.071485	1	1444	2	-0.11538	0.70602	0.64551	0.869895	16005	1	-0.11538
GOLPH3	6	0.024589	0.072107	1	1445	2	-0.031899	0.73451	0.65793	0.876542	16302	1	-0.031899
ACADM	5	0.024591	0.061022	1	1446	2	0.00033855	0.3053	0.28578	0.646508	10407	1	0.00033855
TSKS	5	0.024612	0.061022	1	1447	1	-0.029145	0.5615	0.52031	0.78966	14312	1	-0.029145
CMTM4	6	0.024631	0.072497	1	1448	3	-0.11647	0.92991	0.86609	0.984436	19261	0	-0.11647
KCNT2	6	0.024721	0.072901	1	1449	3	-0.12262	0.09459	0.12652	0.553128	4908	1	-0.12262
EPN1	6	0.02474	0.072901	1	1450	3	-0.17214	0.97232	0.9385	1	20215	0	-0.17214
CACNA1B	6	0.024757	0.072901	1	1451	3	-0.13747	0.41936	0.39722	0.710689	12167	1	-0.13747
MRPL16	6	0.024758	0.072901	1	1452	3	-0.18609	0.36565	0.35502	0.677093	11353	1	-0.18609
SRSF1	6	0.024786	0.072901	1	1453	2	0.20197	0.62319	0.59697	0.84584	15252	2	0.20197
hsa-mir-3689d-2	4	0.024791	0.068782	1	1454	2	-0.1756	0.96896	0.94768	1	20134	0	-0.1756
PNMA3	5	0.024807	0.061986	1	1455	3	-0.19698	0.97774	0.95177	1	20336	0	-0.19698
OBSCN	6	0.024836	0.072901	1	1456	2	0.0077027	0.44072	0.41595	0.728093	12464	2	0.0077027
MTMR10	6	0.024885	0.072901	1	1457	2	0.03735	0.39554	0.38242	0.703344	11833	2	0.03735
STMN2	6	0.024886	0.072901	1	1458	3	-0.13888	0.59829	0.57283	0.831363	14868	1	-0.13888
DNAJC14	5	0.024899	0.062332	1	1459	2	-0.021283	0.39529	0.36872	0.69566	11829	2	-0.021283
BCCIP	6	0.024922	0.072901	1	1460	3	-0.33432	0.33894	0.34276	0.672889	10916	2	-0.33432
HFM1	6	0.024949	0.072901	1	1461	2	0.15446	0.24614	0.25784	0.618134	9021	3	0.15446
SDPR	6	0.024976	0.072901	1	1462	2	-0.011694	0.27628	0.29904	0.659937	9720	2	-0.011694
PPP1R15A	6	0.025012	0.072901	1	1463	3	-0.17539	0.16842	0.19954	0.610711	7046	1	-0.17539
RTP4	6	0.025013	0.072901	1	1464	2	-0.03923	0.48015	0.44923	0.746515	13057	2	-0.03923
SLC8A1	6	0.025022	0.072901	1	1465	3	-0.16649	0.26351	0.28148	0.6412	9421	2	-0.16649
CEACAM19	5	0.025064	0.062332	1	1466	2	-0.11103	0.89201	0.81257	0.959838	18453	0	-0.11103
ACTR3B	6	0.025077	0.072901	1	1467	2	0.011209	0.55077	0.50204	0.775299	14141	2	0.011209
SMAD5	6	0.025082	0.072901	1	1468	2	0.043499	0.13386	0.16655	0.581897	6071	2	0.043499
OR52N5	6	0.025086	0.072901	1	1469	3	-0.082215	0.96619	0.92229	1	20077	0	-0.082215
KRTAP19-2	6	0.025181	0.077327	1	1470	2	0.075104	0.28407	0.31012	0.670969	9908	2	0.075104
FMNL1	6	0.025205	0.077327	1	1471	2	-0.024679	0.69294	0.63872	0.86725	15887	1	-0.024679
PURB	6	0.02523	0.077327	1	1472	2	0.1077	0.30385	0.32833	0.672889	10371	3	0.1077
OR5AN1	5	0.025257	0.062675	1	1473	3	-0.18543	0.78704	0.67086	0.882453	16898	1	-0.18543
CASP9	6	0.025311	0.077327	1	1474	3	-0.062257	0.16305	0.19346	0.604208	6933	1	-0.062257
ADAM15	6	0.025331	0.077327	1	1475	3	-0.046336	0.72924	0.65654	0.875714	16238	1	-0.046336
BAP1	6	0.025333	0.077327	1	1476	2	-0.051546	0.99022	0.97546	1	20598	0	-0.051546
TBC1D5	6	0.025378	0.077327	1	1477	2	0.087041	0.23935	0.25326	0.618134	8840	3	0.087041
hsa-mir-3929	4	0.025401	0.07085	1	1478	3	-0.60004	0.74437	0.61845	0.854686	16395	1	-0.60004
hsa-mir-548ac	4	0.025413	0.07085	1	1479	1	0.11701	0.15146	0.16648	0.581897	6597	1	0.11701
CYB5D2	6	0.025427	0.077327	1	1480	2	-0.018233	0.55983	0.51615	0.786338	14292	2	-0.018233
TMEM170A	6	0.025447	0.077327	1	1481	3	-0.18248	0.96495	0.91864	1	20048	0	-0.18248
MIF4GD	6	0.025508	0.077327	1	1482	3	-0.17313	0.76778	0.67579	0.883951	16665	1	-0.17313
ZIC3	6	0.025526	0.077327	1	1483	2	-0.020078	0.40975	0.38872	0.704643	12030	1	-0.020078
OR51L1	6	0.025526	0.077327	1	1484	3	-0.17052	0.9938	0.98665	1	20676	0	-0.17052
SNX9	6	0.025535	0.077327	1	1485	2	-0.11457	0.922	0.85792	0.984122	19098	0	-0.11457
hsa-mir-3921	4	0.025539	0.071334	1	1486	2	-0.047474	0.25665	0.22622	0.618134	9252	2	-0.047474
CHST13	6	0.025575	0.077327	1	1487	1	0.0061803	0.90368	0.82563	0.968942	18678	1	0.0061803
ZNF280C	6	0.025591	0.077327	1	1488	3	-0.090807	0.71141	0.64551	0.869895	16056	1	-0.090807
NPAT	5	0.025598	0.063787	1	1489	1	0.1413	0.37245	0.33752	0.672889	11467	2	0.1413
RUNX3	6	0.025624	0.077327	1	1490	2	0.055946	0.2574	0.27412	0.634883	9276	3	0.055946
RASAL3	6	0.025628	0.077327	1	1491	3	0.016419	0.48982	0.45361	0.747449	13213	2	0.016419
HPCAL1	5	0.025722	0.06439	1	1492	1	0.278	0.021215	0.03862	0.458098	1523	3	0.278
KRTAP6-3	6	0.025723	0.077327	1	1493	1	0.10324	0.13207	0.16572	0.581897	6028	3	0.10324
FGF22	6	0.025757	0.077327	1	1494	2	0.039591	0.73955	0.66204	0.8777	16343	1	0.039591
RAB3IL1	6	0.025765	0.077327	1	1495	3	-0.1215	0.61878	0.59264	0.843793	15181	1	-0.1215
AKR1C3	6	0.025765	0.077327	1	1496	3	-0.10125	0.38019	0.3718	0.69584	11587	2	-0.10125
CSTF3	6	0.025765	0.077327	1	1497	3	-0.34073	0.9933	0.98435	1	20660	0	-0.34073
OR51A7	5	0.025782	0.06439	1	1498	3	-0.17192	0.60189	0.53709	0.804423	14916	1	-0.17192
KIF21A	5	0.025821	0.06439	1	1499	2	-0.19425	0.87998	0.80312	0.956514	18245	0	-0.19425
ACY3	6	0.025826	0.077327	1	1500	2	7.9458e-05	0.71124	0.64551	0.869895	16054	1	7.9458e-05
DCAF13	6	0.025868	0.077327	1	1501	3	-0.077584	0.032501	0.049858	0.458098	2123	3	-0.077584
APOA4	6	0.025873	0.077327	1	1502	3	-0.14993	0.97625	0.94418	1	20293	0	-0.14993
UBXN6	6	0.025893	0.077327	1	1503	3	-0.10787	0.020935	0.038903	0.458098	1501	1	-0.10787
METTL16	6	0.025937	0.077327	1	1504	3	-0.34146	0.22589	0.2458	0.618134	8519	2	-0.34146
COMMD5	6	0.025969	0.077327	1	1505	3	-0.15118	0.83476	0.72678	0.90928	17530	1	-0.15118
TRIM72	6	0.02597	0.077327	1	1506	2	0.043163	0.80859	0.70596	0.898912	17187	1	0.043163
hsa-let-7a-1	4	0.025973	0.072244	1	1507	1	-0.030614	0.77307	0.65979	0.8777	16732	1	-0.030614
RHOT2	6	0.026016	0.077327	1	1508	3	-0.068669	0.28811	0.31521	0.672889	9995	2	-0.068669
KCNJ18	6	0.026018	0.077327	1	1509	2	0.068527	0.19829	0.23452	0.618134	7858	3	0.068527
RAB11FIP3	6	0.026035	0.077327	1	1510	2	-0.065426	0.98665	0.96817	1	20522	0	-0.065426
PNLIPRP2	6	0.026072	0.077327	1	1511	2	0.039409	0.47157	0.43857	0.739289	12931	2	0.039409
ABCB4	5	0.02613	0.065177	1	1512	3	-0.20097	0.77412	0.65233	0.873099	16741	1	-0.20097
SCML2	6	0.026166	0.078353	1	1513	1	0.061046	0.086174	0.11054	0.527208	4569	3	0.061046
BEND4	6	0.026193	0.078353	1	1514	2	-0.073285	0.93715	0.87489	0.987261	19443	0	-0.073285
ZC3H12A	6	0.026194	0.078353	1	1515	3	-0.11357	0.71649	0.64965	0.872749	16111	1	-0.11357
ABCG8	6	0.026265	0.078353	1	1516	1	0.011012	0.31188	0.33259	0.672889	10496	2	0.011012
CCDC61	6	0.026296	0.078353	1	1517	3	-0.038496	0.5013	0.46056	0.751046	13396	2	-0.038496
ITPKB	5	0.026296	0.065178	1	1518	2	-0.16046	0.48151	0.44447	0.743274	13079	2	-0.16046
THBS4	5	0.026321	0.065562	1	1519	3	-0.11504	0.94229	0.88441	0.990577	19546	0	-0.11504
hsa-mir-6080	4	0.026344	0.075633	1	1520	3	-0.33639	0.22755	0.21155	0.618134	8558	1	-0.33639
RGPD3	5	0.026345	0.065562	1	1521	3	-0.14022	0.80269	0.68641	0.88934	17100	1	-0.14022
NRXN1	6	0.026363	0.078353	1	1522	2	-0.051311	0.62633	0.59842	0.84584	15300	2	-0.051311
MTMR9	6	0.026426	0.079005	1	1523	3	-0.1026	0.58353	0.55561	0.822444	14640	1	-0.1026
KIAA0391	5	0.026427	0.065562	1	1524	2	-0.13253	0.9864	0.97355	1	20520	0	-0.13253
SNX2	6	0.026459	0.079005	1	1525	3	-0.16848	0.87361	0.7694	0.932627	18140	1	-0.16848
RGL4	6	0.026511	0.079005	1	1526	1	0.219	0.0040671	0.0093933	0.388229	405	4	0.219
SLC35E4	6	0.02656	0.079005	1	1527	1	-0.027487	0.57766	0.5421	0.807733	14546	2	-0.027487
CEP68	6	0.026567	0.079005	1	1528	2	0.058374	0.20802	0.23826	0.618134	8101	3	0.058374
INO80E	5	0.026625	0.065966	1	1529	3	-0.18059	0.99911	0.99845	1	20830	0	-0.18059
hsa-mir-1272	4	0.026626	0.076124	1	1530	3	-0.14089	0.68835	0.55739	0.822725	15859	1	-0.14089
UBE3A	4	0.026648	0.076124	1	1531	3	-0.20523	0.47935	0.42331	0.735804	13041	1	-0.20523
hsa-mir-6859-3	4	0.026658	0.076124	1	1532	3	-0.40385	0.76323	0.64316	0.869895	16613	1	-0.40385
hsa-mir-6859-1	4	0.026658	0.076124	1	1533	3	-0.40385	0.76323	0.64316	0.869895	16611	1	-0.40385
MND1	6	0.026658	0.079005	1	1534	1	0.049648	0.46261	0.43438	0.738125	12773	2	0.049648
hsa-mir-4481	4	0.026696	0.076124	1	1535	1	0.046704	0.2858	0.25921	0.620889	9946	1	0.046704
CPNE1	6	0.026698	0.079005	1	1536	2	-0.091538	0.87534	0.77213	0.934484	18167	1	-0.091538
ZBTB16	6	0.026702	0.079005	1	1537	3	-0.078406	0.16066	0.19346	0.604208	6864	2	-0.078406
SFPQ	6	0.026708	0.079005	1	1538	1	0.15795	0.27527	0.29904	0.659937	9692	2	0.15795
DNAL1	3	0.026754	0.051947	0.999164	1539	2	-0.25067	0.32506	0.27607	0.637292	10691	1	-0.25067
PEAR1	6	0.026757	0.079005	1	1540	1	0.11901	0.22132	0.24167	0.618134	8421	3	0.11901
GPR31	6	0.026773	0.079005	1	1541	2	-0.020659	0.67177	0.6221	0.854686	15731	1	-0.020659
IFITM10	5	0.026789	0.065966	1	1542	2	0.03067	0.034768	0.051072	0.458098	2234	2	0.03067
TMPRSS15	6	0.026806	0.079005	1	1543	3	-0.009437	0.89153	0.80218	0.955864	18446	1	-0.009437
ARHGAP27	6	0.026855	0.079005	1	1544	2	-0.10787	0.62266	0.59697	0.84584	15240	1	-0.10787
MCF2	5	0.026899	0.065966	1	1545	2	-0.1007	0.97834	0.95357	1	20354	0	-0.1007
KCNJ10	6	0.026905	0.079005	1	1546	2	-0.051571	0.55113	0.50204	0.775299	14147	1	-0.051571
MEIS3	4	0.026927	0.076604	1	1547	1	0.13336	0.19068	0.19147	0.604208	7656	2	0.13336
TMEM130	6	0.026954	0.079005	1	1548	2	0.10194	0.2465	0.25784	0.618134	9027	3	0.10194
SMAD9	6	0.026971	0.079005	1	1549	3	-0.11385	0.98045	0.95649	1	20392	0	-0.11385
CASC3	6	0.026988	0.079005	1	1550	3	-0.12325	0.99026	0.97546	1	20601	0	-0.12325
EQTN	6	0.02699	0.079005	1	1551	2	0.19136	0.3606	0.35066	0.672889	11270	2	0.19136
HPCAL4	5	0.027063	0.065966	1	1552	3	-0.22766	0.9441	0.8887	0.992422	19592	0	-0.22766
PABPN1L	6	0.027096	0.079005	1	1553	3	-0.11599	0.61387	0.58416	0.836773	15098	2	-0.11599
RNF128	6	0.027101	0.079005	1	1554	3	-0.13361	0.76701	0.67579	0.883951	16650	1	-0.13361
NRG2	6	0.027103	0.079005	1	1555	3	-0.12084	0.57819	0.5421	0.807733	14554	1	-0.12084
KCNK3	6	0.027127	0.079005	1	1556	2	-0.0021696	0.19722	0.23393	0.618134	7831	2	-0.0021696
MYF6	4	0.027144	0.077124	1	1557	2	-0.17477	0.95226	0.91159	1	19763	0	-0.17477
BEST2	6	0.027151	0.079005	1	1558	3	-0.086552	0.83068	0.72259	0.907361	17470	1	-0.086552
TCF7	6	0.02723	0.079005	1	1559	3	-0.036436	0.16025	0.19284	0.604208	6851	2	-0.036436
LAMTOR1	5	0.027249	0.065966	1	1560	3	-0.16958	0.91637	0.84859	0.979159	18975	0	-0.16958
EDA	6	0.027321	0.079005	1	1561	2	-0.095103	0.81102	0.70878	0.898912	17229	1	-0.095103
hsa-mir-378d-2	4	0.027322	0.077124	1	1562	2	-0.16206	0.56829	0.47641	0.758819	14423	1	-0.16206
MORF4L2	6	0.027354	0.079005	1	1563	2	-0.12285	0.47018	0.43747	0.738125	12906	1	-0.12285
DNAJA3	6	0.027357	0.079005	1	1564	3	-0.23341	0.62848	0.60134	0.847345	15329	1	-0.23341
SRGAP1	5	0.027364	0.065966	1	1565	2	-0.15523	0.34323	0.31721	0.672889	10981	2	-0.15523
NAT6	6	0.02737	0.079005	1	1566	3	-0.13563	0.51756	0.47343	0.757581	13659	1	-0.13563
MRRF	6	0.027387	0.079671	1	1567	3	-0.18413	0.81258	0.71012	0.898912	17248	1	-0.18413
hsa-mir-4725	4	0.027411	0.077124	1	1568	2	-0.034657	0.7612	0.6382	0.86725	16582	1	-0.034657
INSL6	6	0.027495	0.079671	1	1569	3	-0.056822	0.46957	0.43747	0.738125	12891	2	-0.056822
TMEM151B	6	0.027515	0.079671	1	1570	3	-0.13373	0.051639	0.06993	0.458098	3028	1	-0.13373
USP53	6	0.027548	0.079672	1	1571	3	-0.22914	0.42099	0.39722	0.710689	12189	1	-0.22914
VPS51	6	0.027548	0.079672	1	1572	3	-0.30346	0.53485	0.48779	0.765106	13917	1	-0.30346
GHITM	6	0.027566	0.079672	1	1573	3	-0.046422	0.51811	0.47535	0.757581	13666	2	-0.046422
RPS24	6	0.02763	0.079672	1	1574	2	-0.06164	0.10474	0.14121	0.570191	5224	1	-0.06164
FBXO45	6	0.027653	0.079672	1	1575	3	-0.0048739	0.81555	0.71012	0.898912	17283	1	-0.0048739
ABCA7	6	0.027673	0.079672	1	1576	2	0.064016	0.69607	0.64007	0.86725	15921	1	0.064016
KLHL7	6	0.027725	0.080109	1	1577	2	0.0015091	0.58083	0.54338	0.80794	14589	2	0.0015091
hsa-mir-410	4	0.027747	0.077125	1	1578	3	-0.42176	0.92742	0.8761	0.987578	19211	0	-0.42176
RPL37A	5	0.027792	0.068007	1	1579	2	0.11382	0.48203	0.44447	0.743274	13090	1	0.11382
CDK5	6	0.027806	0.080109	1	1580	2	0.1737	0.012446	0.033905	0.458098	1007	4	0.1737
KIAA1377	6	0.027812	0.080109	1	1581	3	-0.10924	0.93502	0.87383	0.987261	19392	0	-0.10924
HRK	6	0.027816	0.080109	1	1582	3	-0.096341	0.75373	0.66624	0.879023	16502	1	-0.096341
JAM2	6	0.027832	0.080109	1	1583	3	-0.14315	0.55383	0.5095	0.782181	14192	2	-0.14315
hsa-mir-668	4	0.027847	0.077125	1	1584	1	0.043781	0.3897	0.37145	0.69584	11737	2	0.043781
hsa-mir-5093	4	0.02791	0.077125	1	1585	3	-0.21092	0.85987	0.77678	0.936596	17921	0	-0.21092
MUTYH	6	0.028046	0.080796	1	1586	2	0.1096	0.18943	0.227	0.618134	7621	3	0.1096
ATP6V1B2	6	0.028065	0.080796	1	1587	3	-0.03583	0.41287	0.38972	0.704735	12077	2	-0.03583
MYLK3	6	0.028098	0.080796	1	1588	3	-0.13497	0.58795	0.56103	0.825438	14708	2	-0.13497
MRPL48	5	0.028161	0.069335	1	1589	3	-0.31246	0.18393	0.21215	0.618134	7456	1	-0.31246
SLC25A34	6	0.028228	0.080796	1	1590	2	0.05717	0.21963	0.24167	0.618134	8387	2	0.05717
GPC2	5	0.028244	0.069336	1	1591	3	-0.097078	0.61343	0.54332	0.80794	15087	1	-0.097078
CWF19L1	5	0.02825	0.069336	1	1592	3	-0.25076	0.64075	0.56472	0.828428	15496	1	-0.25076
hsa-mir-15b	4	0.028274	0.077612	1	1593	1	0.072552	0.89327	0.81222	0.95979	18482	0	0.072552
EPB41L3	6	0.028282	0.080796	1	1594	3	-0.25776	0.88899	0.79669	0.95222	18405	1	-0.25776
IGLL1	5	0.028314	0.069336	1	1595	2	-0.087993	0.58912	0.53096	0.797097	14731	1	-0.087993
FCGR3B	5	0.028337	0.069336	1	1596	3	-0.17753	0.8871	0.80988	0.958673	18374	0	-0.17753
KCTD16	6	0.028411	0.080796	1	1597	2	-0.12634	0.68591	0.6318	0.862921	15838	1	-0.12634
ERBB2IP	6	0.028415	0.080796	1	1598	3	-0.19314	0.5151	0.47092	0.755901	13622	2	-0.19314
LRRC61	6	0.028474	0.080796	1	1599	2	-0.075195	0.50864	0.46725	0.755108	13501	2	-0.075195
CNIH3	6	0.028474	0.080796	1	1600	3	-0.094694	0.32163	0.33586	0.672889	10645	2	-0.094694
BNIP3L	6	0.028478	0.080796	1	1601	3	-0.31357	0.77396	0.68275	0.889056	16739	1	-0.31357
PRLR	6	0.028519	0.080796	1	1602	3	-0.19591	0.00012585	0.00031833	0.150476	28	1	-0.19591
OR6C2	6	0.028527	0.080796	1	1603	2	-0.024319	0.78455	0.68823	0.890602	16870	1	-0.024319
IL16	6	0.028551	0.080796	1	1604	2	-0.046485	0.59508	0.57013	0.831363	14823	2	-0.046485
OLR1	6	0.028577	0.080796	1	1605	1	0.064177	0.80582	0.70326	0.897996	17142	1	0.064177
MEN1	6	0.028585	0.080796	1	1606	2	0.023135	0.14729	0.17569	0.587211	6474	2	0.023135
C1orf100	6	0.028587	0.080796	1	1607	3	-0.29548	0.24361	0.25554	0.618134	8952	2	-0.29548
VPS37D	6	0.028626	0.080796	1	1608	1	0.091217	0.82117	0.71152	0.898912	17349	1	0.091217
RDH10	6	0.028675	0.080796	1	1609	3	-0.027309	0.18184	0.21574	0.618134	7401	1	-0.027309
FMO2	5	0.028758	0.071444	1	1610	3	-0.16199	0.39797	0.37081	0.69584	11869	2	-0.16199
PRY2	6	0.028772	0.080796	1	1611	3	-0.080096	0.53148	0.48779	0.765106	13870	2	-0.080096
PRY	6	0.028772	0.080796	1	1612	3	-0.080096	0.53148	0.48779	0.765106	13869	2	-0.080096
ADPRHL2	6	0.028793	0.080796	1	1613	3	-0.12465	0.12799	0.1575	0.581306	5905	2	-0.12465
USP3	6	0.028822	0.080796	1	1614	2	0.010643	0.45775	0.43332	0.738125	12699	2	0.010643
TP53TG3D	5	0.028847	0.071444	1	1615	3	-0.15397	0.39994	0.37502	0.699115	11901	1	-0.15397
ZBED6	6	0.028856	0.080796	1	1616	2	0.097254	0.21378	0.24167	0.618134	8239	3	0.097254
PNPLA3	6	0.028866	0.080796	1	1617	2	0.11068	0.063162	0.075631	0.458098	3573	3	0.11068
IL19	6	0.028871	0.080796	1	1618	1	0.034689	0.95882	0.91093	1	19902	0	0.034689
ZNF287	6	0.028872	0.080796	1	1619	3	-0.10762	0.84586	0.7419	0.919954	17677	1	-0.10762
CD47	5	0.028904	0.071444	1	1620	2	-0.087602	0.090529	0.11113	0.527208	4756	1	-0.087602
KAT5	5	0.028922	0.071444	1	1621	1	-0.10315	0.51697	0.50246	0.775894	13648	1	-0.10315
LSM14B	6	0.028934	0.080796	1	1622	3	-0.031352	0.032682	0.049858	0.458098	2130	2	-0.031352
ITFG1	6	0.02897	0.080796	1	1623	2	0.022458	0.96293	0.91633	1	20001	0	0.022458
CTPS2	5	0.029004	0.071887	1	1624	2	-0.080639	0.55442	0.51878	0.78848	14204	1	-0.080639
SLC26A1	6	0.029006	0.081483	1	1625	3	-0.09235	0.8462	0.7419	0.919954	17685	1	-0.09235
COMMD8	6	0.029019	0.081483	1	1626	3	-0.029185	0.30191	0.32731	0.672889	10323	2	-0.029185
CMTM2	6	0.029061	0.081483	1	1627	2	-0.06227	0.49033	0.45361	0.747449	13220	2	-0.06227
NR4A3	6	0.029068	0.081483	1	1628	1	0.14251	0.0098901	0.01476	0.388888	829	4	0.14251
PLGLB2	6	0.029198	0.081484	1	1629	3	-0.097695	0.84143	0.73361	0.913601	17620	1	-0.097695
ACSL5	6	0.029248	0.081484	1	1630	3	-0.23859	0.81611	0.71012	0.898912	17294	1	-0.23859
HLA-C	5	0.029258	0.072359	1	1631	2	0.00093698	0.84386	0.74166	0.919954	17657	1	0.00093698
PDCD10	6	0.029293	0.081484	1	1632	3	-0.19754	0.24551	0.25705	0.618134	9002	1	-0.19754
TIMM9	6	0.029313	0.081876	1	1633	2	0.11106	0.014536	0.036566	0.458098	1147	3	0.11106
UPP2	6	0.029368	0.081876	1	1634	2	-0.14821	0.50929	0.46725	0.755108	13517	2	-0.14821
RPSA	6	0.029368	0.081876	1	1635	2	-0.052777	0.46572	0.43438	0.738125	12826	2	-0.052777
SLC2A2	6	0.029412	0.081876	1	1636	1	0.21415	0.087419	0.1122	0.527334	4622	4	0.21415
TMSB15B	5	0.029414	0.072995	1	1637	1	0.014287	0.81417	0.69566	0.895467	17271	1	0.014287
hsa-mir-5088	3	0.029422	0.054209	0.999164	1638	1	0.0098534	0.68524	0.57766	0.836314	15834	1	0.0098534
LIN52	5	0.029468	0.072996	1	1639	2	-0.17122	0.46845	0.42675	0.737625	12871	1	-0.17122
CENPC	4	0.029473	0.08045	1	1640	2	0.039239	0.16224	0.16906	0.581897	6907	2	0.039239
FSTL3	6	0.02951	0.081876	1	1641	1	0.056177	0.77807	0.68546	0.889056	16788	1	0.056177
SMIM8	5	0.02952	0.072996	1	1642	2	-0.079003	0.90328	0.8276	0.969563	18671	0	-0.079003
NCAM1	6	0.029559	0.081876	1	1643	1	0.10562	0.14342	0.17014	0.581897	6347	3	0.10562
SLC35G5	6	0.029608	0.082287	1	1644	1	-0.010581	0.45054	0.42894	0.738125	12605	1	-0.010581
CMC2	5	0.029622	0.073489	1	1645	2	-0.040949	0.38425	0.35369	0.677093	11665	1	-0.040949
MT1A	6	0.029651	0.082287	1	1646	3	-0.23547	0.56976	0.52658	0.792587	14442	2	-0.23547
CLDN14	6	0.029657	0.082287	1	1647	2	-0.19333	0.80461	0.70053	0.895467	17123	1	-0.19333
TACR1	6	0.029683	0.082287	1	1648	3	-0.082279	0.1886	0.22548	0.618134	7594	3	-0.082279
ATP1B3	6	0.029706	0.082287	1	1649	1	0.17007	0.19389	0.23151	0.618134	7746	3	0.17007
MOCS2	6	0.029706	0.082287	1	1650	3	-0.15724	0.69652	0.64007	0.86725	15926	1	-0.15724
DENND6B	6	0.029726	0.082287	1	1651	2	-0.037626	0.11443	0.14419	0.570191	5495	2	-0.037626
TMEM120B	6	0.029728	0.082287	1	1652	3	-0.13217	0.92103	0.85671	0.983871	19080	0	-0.13217
MESP2	6	0.029755	0.082287	1	1653	1	0.062912	0.023349	0.039422	0.458098	1636	2	0.062912
NOB1	6	0.029761	0.082287	1	1654	2	0.33556	0.023491	0.039514	0.458098	1643	3	0.33556
LRRC37A	6	0.029787	0.082287	1	1655	3	-0.18526	0.99964	0.99936	1	20851	0	-0.18526
HIC2	6	0.029795	0.082287	1	1656	3	-0.11757	0.98465	0.96496	1	20486	0	-0.11757
JRKL	6	0.029827	0.082287	1	1657	3	-0.080208	0.16013	0.19284	0.604208	6847	2	-0.080208
PLIN1	6	0.029832	0.082287	1	1658	3	-0.028419	0.4588	0.43332	0.738125	12715	2	-0.028419
KLHL40	6	0.029838	0.082287	1	1659	3	-0.036073	0.44215	0.41921	0.729495	12489	2	-0.036073
BIRC5	6	0.029844	0.082288	1	1660	2	2.0278e-08	0.2829	0.30771	0.669293	9882	2	2.0278e-08
HHEX	6	0.029854	0.082288	1	1661	1	0.14701	0.092335	0.12019	0.538995	4823	3	0.14701
DNAJC17	6	0.029907	0.082288	1	1662	3	0.0784	0.19931	0.23452	0.618134	7895	3	0.0784
OPN1MW2	6	0.029977	0.082288	1	1663	3	-0.121	0.90277	0.82284	0.967387	18668	1	-0.121
OPN1MW	6	0.029977	0.082288	1	1664	3	-0.121	0.90277	0.82284	0.967387	18667	1	-0.121
SNX27	6	0.030006	0.082288	1	1665	3	-0.17667	0.59995	0.57283	0.831363	14891	2	-0.17667
HCK	6	0.030099	0.082728	1	1666	2	0.046892	0.076338	0.090467	0.476062	4161	2	0.046892
ZIC2	6	0.030108	0.082728	1	1667	3	-0.1006	0.91053	0.83652	0.973226	18834	0	-0.1006
KIF6	5	0.030167	0.079229	1	1668	2	-0.020414	0.20349	0.22626	0.618134	7995	2	-0.020414
HES3	6	0.0302	0.082728	1	1669	3	-0.0066896	0.43757	0.41064	0.722033	12412	2	-0.0066896
hsa-mir-4646	3	0.030237	0.05421	0.999164	1670	1	0.045907	0.70107	0.59593	0.84584	15961	0	0.045907
DPF3	6	0.030246	0.082728	1	1671	2	-0.00024567	0.42836	0.40284	0.714154	12289	1	-0.00024567
MAL2	6	0.030279	0.082729	1	1672	2	-0.093843	0.11305	0.14385	0.570191	5453	2	-0.093843
AGXT	6	0.030391	0.082729	1	1673	3	-0.05479	0.27353	0.2972	0.659203	9652	2	-0.05479
IFRD1	6	0.030407	0.082729	1	1674	3	-0.18451	0.97456	0.9414	1	20264	0	-0.18451
RPL22	5	0.030438	0.079684	1	1675	2	-0.12751	0.84165	0.74011	0.919205	17625	1	-0.12751
ANXA3	6	0.030442	0.082729	1	1676	1	0.011038	0.85339	0.74878	0.923458	17792	1	0.011038
GNPTG	5	0.030493	0.079684	1	1677	3	-0.3175	0.85894	0.7679	0.931418	17907	1	-0.3175
MYL5	6	0.030517	0.083156	1	1678	2	-0.11493	0.88886	0.79669	0.95222	18403	1	-0.11493
hsa-mir-3135b	4	0.030532	0.082114	1	1679	3	-0.6175	0.37061	0.35042	0.672889	11438	1	-0.6175
ZNF19	5	0.030544	0.079684	1	1680	3	-0.15051	0.721	0.61242	0.852629	16155	1	-0.15051
hsa-mir-4769	3	0.030581	0.05421	0.999164	1681	2	-0.58859	0.38257	0.31439	0.672889	11634	1	-0.58859
RFXAP	6	0.03059	0.083156	1	1682	1	0.20497	0.12871	0.16149	0.581897	5932	3	0.20497
GSE1	5	0.030601	0.079684	1	1683	1	0.10154	0.19814	0.2248	0.618134	7852	3	0.10154
PNMA1	6	0.030637	0.083156	1	1684	2	0.035135	0.45465	0.43114	0.738125	12660	2	0.035135
ARHGAP21	6	0.030647	0.083156	1	1685	2	0.53762	0.00033291	0.0005673	0.155004	65	4	0.53762
CCR6	6	0.03067	0.083156	1	1686	3	-0.12128	0.81057	0.70878	0.898912	17219	1	-0.12128
GIGYF2	6	0.030696	0.083156	1	1687	3	-0.22339	0.71749	0.64965	0.872749	16125	1	-0.22339
GINM1	6	0.030732	0.083156	1	1688	3	-0.13592	0.98952	0.97379	1	20578	0	-0.13592
CXorf21	6	0.030737	0.083156	1	1689	2	-0.057224	0.8101	0.70878	0.898912	17211	1	-0.057224
PCDH7	6	0.030809	0.083156	1	1690	3	-0.11835	0.97375	0.94028	1	20249	0	-0.11835
OSGEP	5	0.030815	0.08326	1	1691	2	-0.20409	0.74548	0.63083	0.862318	16408	1	-0.20409
KATNAL1	6	0.030835	0.083156	1	1692	2	0.12101	0.18346	0.21891	0.618134	7446	3	0.12101
CCT5	6	0.030836	0.083156	1	1693	3	-0.19656	0.99838	0.99697	1	20799	0	-0.19656
EEPD1	6	0.030856	0.083156	1	1694	2	-0.084401	0.92233	0.85792	0.984122	19107	0	-0.084401
FLYWCH2	6	0.030884	0.083156	1	1695	2	0.02022	0.063856	0.075893	0.458098	3607	1	0.02022
RET	6	0.030933	0.083157	1	1696	3	-0.014378	0.1627	0.19346	0.604208	6919	3	-0.014378
KIAA0100	6	0.030996	0.083157	1	1697	2	-0.024959	0.88018	0.77617	0.935962	18253	1	-0.024959
NAT16	6	0.031026	0.083157	1	1698	2	-0.15551	0.77136	0.6799	0.887066	16713	1	-0.15551
ZNF142	6	0.031031	0.083157	1	1699	1	0.0038611	0.93097	0.86609	0.984436	19290	0	0.0038611
hsa-mir-4463	4	0.031061	0.083496	1	1700	2	0.10026	0.0086929	0.022398	0.458098	743	2	0.10026
hsa-mir-6821	4	0.031062	0.083496	1	1701	3	-0.19578	0.49755	0.42984	0.738125	13335	1	-0.19578
MAP2K6	6	0.03108	0.083157	1	1702	2	0.047181	0.5662	0.52533	0.792587	14386	2	0.047181
SPACA1	6	0.031129	0.083157	1	1703	1	0.10514	0.012207	0.033685	0.458098	993	3	0.10514
SENP2	6	0.031178	0.083157	1	1704	1	0.31252	0.010395	0.014925	0.388888	867	4	0.31252
MVD	6	0.031224	0.083157	1	1705	3	-0.1292	0.5363	0.48779	0.765106	13938	1	-0.1292
LAMC2	6	0.031276	0.083157	1	1706	1	0.15729	0.52028	0.47536	0.757581	13718	2	0.15729
LOC100130370	6	0.031298	0.083157	1	1707	3	-0.11681	0.17784	0.2136	0.618134	7295	2	-0.11681
TAS2R19	6	0.031337	0.083157	1	1708	2	-0.014202	0.87489	0.77213	0.934484	18159	1	-0.014202
HNRNPL	6	0.03135	0.083157	1	1709	3	-0.28278	0.91358	0.84437	0.978314	18911	0	-0.28278
BMP1	6	0.031356	0.083157	1	1710	3	-0.097026	0.64764	0.61402	0.85305	15546	1	-0.097026
MAGOHB	6	0.031472	0.083563	1	1711	2	0.053914	0.87508	0.77213	0.934484	18162	1	0.053914
NEUROG1	5	0.031498	0.08384	1	1712	3	-0.092932	0.99264	0.98624	1	20647	0	-0.092932
SLC6A18	6	0.031521	0.083563	1	1713	1	-0.020989	0.63808	0.61129	0.851647	15476	1	-0.020989
RAN	6	0.031568	0.083563	1	1714	3	-0.12739	0.63546	0.60994	0.851647	15452	2	-0.12739
FOXL2	6	0.031568	0.083563	1	1715	3	-0.041897	0.23224	0.2503	0.618134	8654	2	-0.041897
LRAT	6	0.03157	0.083563	1	1716	3	-0.18554	0.96681	0.92449	1	20088	0	-0.18554
EXOC1	6	0.031576	0.083563	1	1717	3	-0.16015	0.33891	0.34276	0.672889	10915	1	-0.16015
RPL41	4	0.031673	0.083497	1	1718	2	-0.26194	0.68072	0.55077	0.816484	15800	1	-0.26194
LOC100130451	6	0.031673	0.083563	1	1719	3	-0.10019	0.71681	0.64965	0.872749	16114	1	-0.10019
CHRNE	6	0.031687	0.083563	1	1720	3	-0.17243	0.91291	0.8431	0.978189	18897	0	-0.17243
hsa-mir-4520b	3	0.031728	0.057507	0.999164	1721	1	0.083282	0.014255	0.021462	0.458098	1123	2	0.083282
TAS1R2	6	0.031731	0.083564	1	1722	3	-0.13297	0.94107	0.88005	0.988596	19519	0	-0.13297
C12orf49	5	0.031747	0.083841	1	1723	2	-0.16852	0.99843	0.99734	1	20802	0	-0.16852
SLC30A4	5	0.031761	0.083841	1	1724	2	0.070619	0.1841	0.21215	0.618134	7462	2	0.070619
TASP1	5	0.031767	0.083841	1	1725	3	-0.11417	0.3652	0.32881	0.672889	11344	1	-0.11417
HTRA1	6	0.031775	0.083564	1	1726	3	-0.069733	0.25541	0.27172	0.633568	9224	2	-0.069733
SLC38A9	6	0.031806	0.083564	1	1727	3	-0.11409	0.18207	0.21641	0.618134	7410	2	-0.11409
NUSAP1	6	0.031807	0.083564	1	1728	3	-0.094698	0.32691	0.33672	0.672889	10724	2	-0.094698
KCTD6	6	0.03182	0.083564	1	1729	3	-0.14356	0.035192	0.057704	0.458098	2251	1	-0.14356
EIF4H	6	0.031828	0.083564	1	1730	3	-0.11042	0.35849	0.35066	0.672889	11234	2	-0.11042
CCBP2	6	0.03184	0.083564	1	1731	3	-0.069743	0.92441	0.86145	0.984436	19161	0	-0.069743
ACKR2	6	0.03184	0.083564	1	1732	1	0.0020152	0.21553	0.24167	0.618134	8288	2	0.0020152
FAM179A	6	0.031859	0.083564	1	1733	3	-0.086837	0.69537	0.63872	0.86725	15912	1	-0.086837
DNASE1L1	6	0.031903	0.083564	1	1734	3	-0.11036	0.93714	0.87489	0.987261	19441	0	-0.11036
SREBF2	6	0.031913	0.083564	1	1735	2	-0.021351	0.97988	0.95374	1	20377	0	-0.021351
RAB18	6	0.031936	0.083564	1	1736	3	-0.071035	0.046383	0.06266	0.458098	2780	2	-0.071035
NHP2L1	6	0.031961	0.083564	1	1737	3	-0.39822	0.86636	0.76251	0.928999	18027	1	-0.39822
RRAGD	6	0.031962	0.083564	1	1738	1	0.029689	0.38659	0.37762	0.70236	11694	2	0.029689
NFRKB	6	0.03197	0.083564	1	1739	3	-0.15729	0.91463	0.84566	0.978614	18936	0	-0.15729
NXPH1	6	0.031975	0.083564	1	1740	3	-0.033462	0.38211	0.37423	0.697767	11628	1	-0.033462
SLC16A9	6	0.032011	0.083564	1	1741	2	0.033843	0.1809	0.21574	0.618134	7371	2	0.033843
SLC5A3	6	0.03202	0.083564	1	1742	3	-0.18338	0.81313	0.71012	0.898912	17258	1	-0.18338
hsa-mir-7158	3	0.032085	0.061354	1	1743	1	0.38545	0.02833	0.037689	0.458098	1879	2	0.38545
PTP4A1	5	0.032095	0.084457	1	1744	3	-0.15939	0.995	0.99108	1	20717	0	-0.15939
ABCB9	6	0.032109	0.084009	1	1745	2	0.10785	0.14764	0.17569	0.587211	6483	2	0.10785
ENPP5	6	0.032158	0.084009	1	1746	1	0.21497	0.024571	0.039876	0.458098	1694	4	0.21497
NFYC	6	0.032207	0.084009	1	1747	3	-0.17077	0.93911	0.87904	0.988596	19475	0	-0.17077
hsa-mir-590	3	0.032257	0.061355	1	1748	1	0.022882	0.88585	0.82344	0.96788	18345	0	0.022882
RGS11	6	0.032279	0.084009	1	1749	2	-0.0025019	0.80756	0.70596	0.898912	17173	1	-0.0025019
SUPT16H	6	0.032302	0.084009	1	1750	3	-0.14268	0.0045475	0.0097358	0.388229	443	1	-0.14268
TAP2	6	0.032305	0.084009	1	1751	2	0.05364	0.60141	0.57283	0.831363	14910	2	0.05364
ARL11	6	0.03236	0.084009	1	1752	3	-0.072519	0.52573	0.47845	0.758923	13795	1	-0.072519
TBL1Y	6	0.032377	0.084009	1	1753	3	-0.030043	0.1799	0.21507	0.618134	7341	2	-0.030043
C1orf87	6	0.032391	0.084009	1	1754	3	-0.20947	0.031962	0.04949	0.458098	2090	2	-0.20947
SEC61B	6	0.032401	0.084009	1	1755	3	-0.056991	0.58324	0.55389	0.820392	14635	2	-0.056991
EIF2AK4	6	0.032452	0.084009	1	1756	2	0.16873	0.17707	0.20954	0.618134	7278	3	0.16873
TET2	6	0.032493	0.084009	1	1757	2	-0.11011	0.72812	0.65517	0.875714	16233	1	-0.11011
LOC100505478	6	0.032501	0.084009	1	1758	2	0.081617	0.29757	0.32423	0.672889	10212	3	0.081617
CARS	6	0.032546	0.084009	1	1759	3	-0.16128	0.85277	0.74878	0.923458	17780	1	-0.16128
RFWD3	6	0.032549	0.084009	1	1760	3	-0.17305	0.92143	0.85792	0.984122	19090	0	-0.17305
HOXD9	6	0.032595	0.084009	1	1761	2	-0.0036477	0.14744	0.17569	0.587211	6479	2	-0.0036477
RPLP1	6	0.032624	0.084009	1	1762	2	-0.11818	0.21486	0.24167	0.618134	8267	3	-0.11818
REXO1L1	6	0.032624	0.084009	1	1763	2	0.013311	0.7753	0.68412	0.889056	16757	1	0.013311
HIST1H2BM	6	0.032657	0.084009	1	1764	2	-0.059558	0.70186	0.64007	0.86725	15966	1	-0.059558
GNL3	6	0.032661	0.084009	1	1765	3	-0.016357	0.2661	0.28317	0.641666	9485	2	-0.016357
HNF1B	6	0.032687	0.084009	1	1766	2	0.089	0.58595	0.55815	0.822725	14683	2	0.089
TRIM68	6	0.032697	0.084009	1	1767	1	0.14999	0.29189	0.32166	0.672889	10091	2	0.14999
UPF3A	6	0.032738	0.084009	1	1768	3	-0.2099	0.99404	0.98682	1	20689	0	-0.2099
HTR1F	6	0.032759	0.084009	1	1769	2	0.059587	0.26605	0.28317	0.641666	9483	2	0.059587
FBXL17	6	0.03279	0.084009	1	1770	2	-0.027406	0.90094	0.82147	0.966755	18635	1	-0.027406
ZNF862	5	0.032819	0.089577	1	1771	3	-0.10313	0.99418	0.98862	1	20695	0	-0.10313
GLO1	6	0.032862	0.084009	1	1772	2	-0.05821	0.96688	0.92519	1	20092	0	-0.05821
C1orf85	6	0.03294	0.084687	1	1773	3	-0.085741	0.90544	0.82837	0.969563	18719	1	-0.085741
PLXDC1	6	0.032942	0.084687	1	1774	1	0.18528	0.084415	0.10404	0.506662	4490	2	0.18528
UBE2U	6	0.032991	0.084687	1	1775	2	-0.087885	0.43762	0.41064	0.722033	12413	1	-0.087885
TPGS1	6	0.032997	0.084687	1	1776	3	0.015855	0.24368	0.25554	0.618134	8956	3	0.015855
KRT16	5	0.033013	0.090654	1	1777	1	-0.068359	0.51276	0.4979	0.774141	13573	2	-0.068359
AP2B1	5	0.033032	0.091142	1	1778	2	-0.29837	0.42621	0.39466	0.708023	12257	2	-0.29837
SBDS	6	0.033072	0.084687	1	1779	2	0.018912	0.024836	0.045218	0.458098	1706	2	0.018912
STRADA	6	0.033093	0.084687	1	1780	3	-0.055658	0.19645	0.23393	0.618134	7809	3	-0.055658
UBR3	6	0.033127	0.084687	1	1781	3	-0.15809	0.70766	0.64551	0.869895	16024	1	-0.15809
hsa-mir-6511b-2	4	0.033137	0.084575	1	1782	2	-0.18955	0.9252	0.8685	0.985479	19171	0	-0.18955
hsa-mir-6511a-4	4	0.033137	0.084575	1	1783	2	-0.21695	0.96776	0.945	1	20111	0	-0.21695
AFF1	5	0.033177	0.091142	1	1784	2	-0.040444	0.93593	0.87525	0.987415	19405	0	-0.040444
ZNF616	6	0.033184	0.084687	1	1785	3	-0.0070732	0.14164	0.16971	0.581897	6288	3	-0.0070732
OR9Q2	6	0.033187	0.084687	1	1786	2	0.23158	0.022792	0.039145	0.458098	1604	4	0.23158
H2BFM	6	0.033218	0.084687	1	1787	3	-0.0054363	0.90697	0.82976	0.970315	18755	0	-0.0054363
EIF3F	6	0.03323	0.084688	1	1788	3	-0.21348	0.32559	0.33586	0.672889	10703	1	-0.21348
CSTA	6	0.033236	0.084688	1	1789	1	-0.019114	0.80018	0.70053	0.895467	17075	1	-0.019114
PSMC4	5	0.033299	0.091142	1	1790	2	0.098458	0.70562	0.59856	0.84584	16001	1	0.098458
ASB13	6	0.033334	0.084688	1	1791	2	0.12232	0.075894	0.089824	0.476062	4139	3	0.12232
MXD4	6	0.033335	0.084688	1	1792	2	0.036446	0.060215	0.074201	0.458098	3431	3	0.036446
SBF1	5	0.03334	0.091142	1	1793	1	-0.0021654	0.50683	0.48299	0.765106	13481	1	-0.0021654
S1PR1	6	0.033349	0.084688	1	1794	3	-0.089389	0.43746	0.41064	0.722033	12409	2	-0.089389
DPEP1	6	0.033452	0.084688	1	1795	3	-0.11455	0.90871	0.83519	0.972926	18799	0	-0.11455
KLK5	5	0.033458	0.091143	1	1796	3	-0.14993	0.99872	0.99782	1	20816	0	-0.14993
ATP2B4	6	0.03346	0.084688	1	1797	3	-0.01907	0.19905	0.23452	0.618134	7880	2	-0.01907
WDR91	5	0.033462	0.091143	1	1798	3	-0.1707	0.99399	0.98846	1	20683	0	-0.1707
MMP27	6	0.033478	0.084688	1	1799	3	-0.096266	0.19281	0.23043	0.618134	7717	2	-0.096266
PRAM1	6	0.033498	0.084688	1	1800	3	-0.15048	0.5197	0.47535	0.757581	13702	2	-0.15048
ATP6V0C	6	0.033538	0.084688	1	1801	3	-0.32676	0.81098	0.70878	0.898912	17228	1	-0.32676
RNASE6	6	0.033552	0.084688	1	1802	2	-0.1562	0.34026	0.34276	0.672889	10937	1	-0.1562
ZWINT	6	0.03356	0.084688	1	1803	3	-0.10748	0.42375	0.39953	0.712752	12219	1	-0.10748
PRAMEF10	6	0.033578	0.085117	1	1804	1	0.030025	0.37176	0.36321	0.689178	11454	1	0.030025
PRAMEF22	6	0.033578	0.085117	1	1805	1	0.045685	0.10916	0.14249	0.570191	5335	3	0.045685
PRAMEF5	6	0.033578	0.085117	1	1806	1	-0.016059	0.91158	0.84048	0.976236	18863	0	-0.016059
PRAMEF6	6	0.033578	0.085117	1	1807	1	0.0077838	0.84556	0.7419	0.919954	17673	1	0.0077838
PRAMEF13	6	0.033578	0.085117	1	1808	2	0.016294	0.93053	0.86609	0.984436	19278	0	0.016294
PRAMEF17	6	0.033578	0.085117	1	1809	3	-0.10619	0.93581	0.87383	0.987261	19404	0	-0.10619
hsa-mir-4664	4	0.033601	0.085135	1	1810	2	-0.15165	0.76839	0.65313	0.87393	16671	1	-0.15165
NUCKS1	6	0.033623	0.085117	1	1811	3	-0.025562	0.22831	0.24651	0.618134	8575	3	-0.025562
hsa-mir-1273d	4	0.033638	0.085135	1	1812	2	-0.82789	0.48226	0.42331	0.735804	13092	1	-0.82789
FCHO1	5	0.033648	0.091143	1	1813	3	-0.19075	0.17499	0.20688	0.618134	7234	1	-0.19075
FOXP3	6	0.033669	0.085117	1	1814	3	-0.21937	0.35375	0.34796	0.672889	11167	2	-0.21937
CSPG5	6	0.033715	0.085117	1	1815	3	-0.12572	0.26813	0.28777	0.647593	9539	2	-0.12572
APPBP2	6	0.03377	0.085117	1	1816	3	-0.16876	0.44086	0.41818	0.729495	12466	2	-0.16876
EPS8L3	6	0.033807	0.085117	1	1817	3	-0.076623	0.37689	0.3718	0.69584	11533	1	-0.076623
BTK	6	0.033823	0.085117	1	1818	1	-0.032403	0.55121	0.50204	0.775299	14149	1	-0.032403
SMC2	6	0.033896	0.085117	1	1819	3	-0.13029	0.049035	0.068317	0.458098	2905	1	-0.13029
FGFRL1	6	0.033936	0.085117	1	1820	2	-0.086816	0.73054	0.65654	0.875714	16258	1	-0.086816
ROPN1B	6	0.03397	0.085117	1	1821	2	-0.062715	0.1238	0.15671	0.581306	5784	2	-0.062715
ZNF787	6	0.034019	0.085117	1	1822	1	-0.0042252	0.42389	0.39953	0.712752	12222	2	-0.0042252
MYO19	6	0.034029	0.085117	1	1823	3	-0.16295	0.97608	0.94418	1	20286	0	-0.16295
PRCD	6	0.034116	0.086516	1	1824	3	-0.047876	0.25885	0.27575	0.636626	9309	2	-0.047876
EFTUD2	6	0.034134	0.086516	1	1825	3	-0.11038	0.39391	0.38242	0.703344	11806	2	-0.11038
DGCR8	6	0.034145	0.086516	1	1826	3	-0.049073	0.65989	0.61667	0.854029	15642	1	-0.049073
ZNF558	6	0.034165	0.086516	1	1827	1	-0.12181	0.11715	0.14953	0.577689	5571	1	-0.12181
FAM115A	4	0.034173	0.085135	1	1828	2	-0.014797	0.84549	0.75518	0.924183	17670	0	-0.014797
POLR3A	6	0.034176	0.086516	1	1829	3	-0.20251	0.080033	0.097734	0.493056	4318	2	-0.20251
MTOR	6	0.034186	0.086516	1	1830	2	-0.092416	0.97038	0.93234	1	20167	0	-0.092416
APOBR	5	0.034187	0.092116	1	1831	2	-0.01684	0.79166	0.67393	0.883951	16955	1	-0.01684
GBP5	6	0.034197	0.086516	1	1832	2	0.045268	0.23973	0.25326	0.618134	8852	2	0.045268
ANKRD17	6	0.034214	0.086516	1	1833	2	-0.11345	0.39964	0.38573	0.703999	11897	2	-0.11345
SNX7	6	0.034249	0.086516	1	1834	2	-0.0043043	0.91253	0.84181	0.977202	18887	0	-0.0043043
CCDC64	6	0.034263	0.086516	1	1835	2	0.09656	0.21769	0.24167	0.618134	8338	3	0.09656
AP2A1	6	0.03427	0.086516	1	1836	3	-0.11243	0.99815	0.99611	1	20793	0	-0.11243
TMEM9	6	0.034312	0.086517	1	1837	2	-0.12678	0.85895	0.75432	0.923698	17908	1	-0.12678
IRAK2	5	0.03432	0.092766	1	1838	2	-0.077217	0.96187	0.92514	1	19972	0	-0.077217
OR2W3	6	0.034333	0.086517	1	1839	2	0.012091	0.073723	0.087415	0.476062	4049	1	0.012091
TRPM2	6	0.034343	0.086517	1	1840	2	-0.0048717	0.67704	0.6221	0.854686	15771	1	-0.0048717
SIAH3	6	0.034361	0.086517	1	1841	3	-0.1724	0.29376	0.32243	0.672889	10128	1	-0.1724
COQ3	6	0.034374	0.086517	1	1842	3	-0.073398	0.82552	0.71707	0.90218	17393	1	-0.073398
TRIL	6	0.034448	0.086517	1	1843	2	-0.11828	0.73929	0.66204	0.8777	16339	1	-0.11828
GATA4	6	0.034471	0.086517	1	1844	3	-0.052004	0.92061	0.85671	0.983871	19071	0	-0.052004
PGS1	6	0.034508	0.086517	1	1845	2	-0.061571	0.27143	0.29136	0.651396	9611	1	-0.061571
TRMT1L	6	0.034573	0.087431	1	1846	2	0.081542	0.4431	0.41921	0.729495	12503	2	0.081542
URM1	6	0.034647	0.087431	1	1847	2	-0.1293	0.98506	0.96496	1	20493	0	-0.1293
DEFB113	6	0.034654	0.087431	1	1848	2	0.058846	0.27873	0.30316	0.664824	9774	3	0.058846
LYRM1	4	0.03466	0.085701	1	1849	2	-0.16774	0.82875	0.73805	0.917669	17445	0	-0.16774
P2RY14	6	0.034669	0.087431	1	1850	3	-0.0394	0.46676	0.43642	0.738125	12843	2	-0.0394
RBMXL1	6	0.034733	0.087431	1	1851	3	-0.096848	0.2514	0.26864	0.633044	9132	2	-0.096848
PANK4	5	0.034738	0.093257	1	1852	3	-0.14505	0.49383	0.46595	0.755108	13277	1	-0.14505
SUPT5H	6	0.034752	0.087431	1	1853	1	0.053719	0.87257	0.76802	0.931418	18128	1	0.053719
NPAS1	6	0.034801	0.087431	1	1854	2	-0.10079	0.96592	0.92009	1	20070	0	-0.10079
MORN5	6	0.034878	0.087432	1	1855	2	-0.081752	0.80053	0.70053	0.895467	17080	1	-0.081752
ID4	6	0.034967	0.087432	1	1856	3	-0.11081	0.91129	0.83916	0.975371	18861	0	-0.11081
RFC3	6	0.034978	0.087432	1	1857	2	0.12322	0.20008	0.23452	0.618134	7913	2	0.12322
SFSWAP	6	0.034996	0.087432	1	1858	3	-0.10462	0.027938	0.046145	0.458098	1856	1	-0.10462
TMEM88B	6	0.035004	0.087432	1	1859	2	-0.011087	0.9085	0.83519	0.972926	18793	0	-0.011087
RCSD1	6	0.035045	0.087432	1	1860	3	-0.15573	0.98503	0.96496	1	20491	0	-0.15573
MYT1L	6	0.035094	0.088167	1	1861	2	0.01628	0.48394	0.45032	0.746515	13130	2	0.01628
SIPA1	6	0.035117	0.088167	1	1862	3	-0.091739	0.017555	0.038252	0.458098	1319	2	-0.091739
SLC35E3	5	0.035128	0.094916	1	1863	2	-0.045273	0.0014047	0.001199	0.155004	182	2	-0.045273
MRPL38	6	0.035143	0.088916	1	1864	1	0.001149	0.40357	0.38573	0.703999	11941	2	0.001149
URB2	6	0.035152	0.088916	1	1865	3	-0.07801	0.77662	0.68412	0.889056	16772	1	-0.07801
SYS1	6	0.035161	0.088916	1	1866	3	-0.16116	0.59815	0.57283	0.831363	14864	2	-0.16116
DNAH11	6	0.035231	0.088916	1	1867	3	-0.075568	0.78824	0.69098	0.89261	16910	1	-0.075568
WBP2NL	6	0.035241	0.088916	1	1868	2	0.056247	0.86901	0.76524	0.930781	18069	1	0.056247
HEY1	6	0.035284	0.088917	1	1869	3	-0.17837	0.011598	0.027478	0.458098	953	2	-0.17837
KCNC4	6	0.035321	0.088917	1	1870	2	0.0067041	0.88603	0.78995	0.946845	18350	1	0.0067041
ZNF43	6	0.035339	0.088917	1	1871	1	0.12386	0.22728	0.24651	0.618134	8551	3	0.12386
CLUAP1	6	0.035374	0.089683	1	1872	2	0.14814	0.28224	0.30695	0.668379	9863	3	0.14814
GUCY1A2	6	0.035385	0.089683	1	1873	2	0.015261	0.83666	0.72812	0.910391	17551	1	0.015261
SEC14L5	6	0.035387	0.089683	1	1874	1	-0.022918	0.96086	0.91407	1	19953	0	-0.022918
PLBD2	6	0.035436	0.089684	1	1875	1	0.14278	0.10334	0.13547	0.56543	5175	3	0.14278
ANKRD24	5	0.035457	0.094917	1	1876	3	-0.28264	0.9967	0.99476	1	20763	0	-0.28264
SLC16A2	6	0.035485	0.090157	1	1877	1	0.15192	0.075271	0.089546	0.476062	4122	4	0.15192
CTNND1	6	0.035632	0.090157	1	1878	1	0.053015	0.42839	0.40284	0.714154	12290	2	0.053015
SAP130	6	0.03565	0.090157	1	1879	3	-0.22634	0.24107	0.25401	0.618134	8892	2	-0.22634
SPTBN4	6	0.03568	0.090157	1	1880	2	-0.013826	0.78209	0.68546	0.889056	16839	1	-0.013826
GOLGA6L1	6	0.035708	0.090157	1	1881	3	0.012104	0.38993	0.37952	0.70236	11744	2	0.012104
RFPL4A	6	0.035719	0.090157	1	1882	3	-0.085686	0.32611	0.33586	0.672889	10711	1	-0.085686
CPSF3L	6	0.035763	0.090157	1	1883	3	-0.19931	0.55566	0.51129	0.782828	14231	1	-0.19931
CHD7	6	0.035778	0.090157	1	1884	1	0.1113	0.27756	0.30238	0.664824	9744	3	0.1113
HIST1H2AC	6	0.035793	0.090157	1	1885	3	-0.016992	0.36693	0.35502	0.677093	11373	2	-0.016992
TMEM2	6	0.035827	0.090157	1	1886	1	-0.0064858	0.679	0.62484	0.857273	15786	1	-0.0064858
RBMX	5	0.035841	0.095412	1	1887	3	-0.25379	0.92369	0.86038	0.984436	19145	0	-0.25379
KIAA1958	6	0.035864	0.09095	1	1888	3	-0.10923	0.5543	0.5095	0.782181	14202	1	-0.10923
TEF	6	0.03587	0.09095	1	1889	3	-0.095659	0.15647	0.19177	0.604208	6735	2	-0.095659
CEL	6	0.035876	0.09095	1	1890	2	-0.042165	0.99218	0.97924	1	20639	0	-0.042165
TESC	6	0.035916	0.09095	1	1891	3	-0.15683	0.54319	0.49528	0.772483	14038	2	-0.15683
RAB35	6	0.035938	0.095045	1	1892	3	-0.11279	0.14319	0.17014	0.581897	6340	2	-0.11279
GOT1	6	0.035974	0.095045	1	1893	3	0.064489	0.066448	0.077678	0.458289	3709	3	0.064489
PRKCZ	6	0.036001	0.095045	1	1894	3	-0.18046	0.79257	0.69784	0.895467	16966	1	-0.18046
SYPL1	6	0.036022	0.095045	1	1895	1	-0.0067349	0.55216	0.5051	0.778924	14169	1	-0.0067349
FGFR3	6	0.036071	0.095045	1	1896	3	-0.094348	0.5412	0.49088	0.767693	14005	1	-0.094348
TGFB1I1	6	0.03612	0.095045	1	1897	1	0.00044271	0.1531	0.18286	0.596784	6647	2	0.00044271
SAMD7	6	0.036168	0.095045	1	1898	3	-0.021976	0.30659	0.33259	0.672889	10425	2	-0.021976
MEST	6	0.036169	0.095045	1	1899	1	-0.022557	0.85936	0.75432	0.923698	17915	1	-0.022557
FAM175A	6	0.036177	0.095045	1	1900	3	-0.093158	0.040457	0.060252	0.458098	2516	2	-0.093158
ZNF480	5	0.036212	0.095412	1	1901	2	-0.061441	0.90333	0.8276	0.969563	18672	0	-0.061441
DHRS4L2	6	0.036213	0.095506	1	1902	3	-0.10096	0.69331	0.63872	0.86725	15890	1	-0.10096
CBX2	6	0.036218	0.095506	1	1903	1	0.076266	0.26544	0.28317	0.641666	9470	3	0.076266
PKP1	6	0.036222	0.095506	1	1904	3	-0.056098	0.48105	0.44923	0.746515	13072	2	-0.056098
TMEM60	6	0.036266	0.095506	1	1905	3	-0.10868	0.96233	0.91633	1	19982	0	-0.10868
TRPC5OS	6	0.036299	0.095506	1	1906	3	-0.02113	0.50163	0.46056	0.751046	13398	2	-0.02113
PRKAB1	6	0.036322	0.095506	1	1907	3	-0.10072	0.42176	0.39953	0.712752	12198	1	-0.10072
FOXD4L6	6	0.036354	0.095506	1	1908	2	-0.083511	0.99859	0.99746	1	20813	0	-0.083511
FOXD4L2	6	0.036354	0.095506	1	1909	2	-0.033269	0.93051	0.86609	0.984436	19277	0	-0.033269
FOXD4L4	6	0.036354	0.095506	1	1910	2	-0.033269	0.93051	0.86609	0.984436	19276	0	-0.033269
ZMYM6NB	6	0.036423	0.095506	1	1911	3	-0.12053	0.52019	0.47536	0.757581	13715	2	-0.12053
C7orf50	5	0.036424	0.096731	1	1912	2	-0.009536	0.2344	0.25463	0.618134	8692	1	-0.009536
KRTAP20-2	6	0.036455	0.095506	1	1913	3	-0.056215	0.95588	0.90594	1	19848	0	-0.056215
EFR3A	6	0.036511	0.095507	1	1914	1	0.047988	0.86083	0.75432	0.923698	17938	1	0.047988
RPP14	6	0.036539	0.095507	1	1915	3	-0.17523	0.66634	0.62075	0.854686	15693	1	-0.17523
KIF5A	6	0.036551	0.095507	1	1916	3	-0.13362	0.3339	0.33929	0.672889	10835	1	-0.13362
HN1L	6	0.036579	0.095507	1	1917	2	0.00047692	0.035436	0.057704	0.458098	2263	2	0.00047692
TTLL1	6	0.036587	0.095507	1	1918	3	-0.06691	0.36156	0.35066	0.672889	11293	1	-0.06691
VTN	5	0.03661	0.096731	1	1919	2	-0.045846	0.95234	0.90506	1	19764	0	-0.045846
RCAN2	6	0.036657	0.095507	1	1920	2	0.0015743	0.467	0.43747	0.738125	12846	1	0.0015743
hsa-mir-4483	4	0.036721	0.087416	1	1921	2	-0.25623	0.98925	0.98466	1	20573	0	-0.25623
WDR33	6	0.036755	0.095961	1	1922	2	0.1027	0.11086	0.14316	0.570191	5400	3	0.1027
FTL	5	0.036769	0.096731	1	1923	3	-0.16125	0.86113	0.76944	0.932627	17942	1	-0.16125
ZNF205	6	0.036875	0.10006	1	1924	3	-0.10106	0.99501	0.98935	1	20719	0	-0.10106
SAMD9L	6	0.036901	0.10006	1	1925	3	-0.13439	0.44184	0.41921	0.729495	12484	2	-0.13439
PRF1	6	0.03695	0.10006	1	1926	1	0.15349	0.077067	0.091123	0.476769	4198	3	0.15349
KRT82	6	0.036999	0.10006	1	1927	1	-0.00026233	0.86134	0.75432	0.923698	17947	1	-0.00026233
COPG1	6	0.03704	0.10006	1	1928	3	-0.17383	0.0022382	0.0017751	0.155004	255	1	-0.17383
MYBPC1	6	0.037042	0.10006	1	1929	2	-0.035619	0.58627	0.55815	0.822725	14687	2	-0.035619
OR10Q1	6	0.037047	0.10006	1	1930	2	0.025801	0.50984	0.46725	0.755108	13524	2	0.025801
MYOZ3	5	0.037074	0.097248	1	1931	3	-0.17797	0.96763	0.93519	1	20110	0	-0.17797
STOML1	6	0.037161	0.10006	1	1932	2	-0.052746	0.8801	0.77617	0.935962	18250	1	-0.052746
PKNOX2	5	0.037162	0.097763	1	1933	3	-0.14542	0.29896	0.28209	0.641666	10249	2	-0.14542
hsa-mir-658	4	0.03722	0.087416	1	1934	2	-0.096581	0.19139	0.19147	0.604208	7676	1	-0.096581
DAO	6	0.037261	0.1013	1	1935	3	-0.1256	0.80669	0.70459	0.898912	17159	1	-0.1256
SLC4A4	6	0.03728	0.1013	1	1936	2	0.052037	0.13911	0.1684	0.581897	6211	3	0.052037
LRRC40	6	0.037291	0.1013	1	1937	3	0.05847	0.025618	0.045331	0.458098	1747	3	0.05847
PIK3CA	6	0.03734	0.1013	1	1938	3	-0.23603	0.83524	0.72678	0.90928	17538	1	-0.23603
ZNF140	6	0.037399	0.1013	1	1939	2	-0.054908	0.047682	0.063394	0.458098	2842	1	-0.054908
MRC2	6	0.037438	0.1013	1	1940	1	0.21731	0.029476	0.04842	0.458098	1940	3	0.21731
ZNRF3	6	0.037464	0.1013	1	1941	2	0.11134	0.22899	0.24651	0.618134	8587	3	0.11134
GDE1	6	0.037538	0.1013	1	1942	3	-0.048264	0.23345	0.25102	0.618134	8675	1	-0.048264
TIMELESS	6	0.037584	0.1013	1	1943	1	0.16784	0.21192	0.2397	0.618134	8192	3	0.16784
CCDC47	6	0.037779	0.10177	1	1944	2	-0.10387	0.017502	0.038252	0.458098	1316	3	-0.10387
RBAK-LOC389458	6	0.0378	0.10177	1	1945	2	-0.06678	0.18956	0.227	0.618134	7626	1	-0.06678
VOPP1	6	0.037828	0.10177	1	1946	2	-0.039832	0.85517	0.75016	0.923458	17828	1	-0.039832
RAB19	6	0.037888	0.10227	1	1947	2	-0.07578	0.35161	0.34796	0.672889	11131	1	-0.07578
SLITRK5	6	0.037896	0.10227	1	1948	3	-0.19611	0.6047	0.57985	0.836773	14960	1	-0.19611
GLRX	6	0.037985	0.10227	1	1949	3	-0.13297	0.95538	0.90594	1	19844	0	-0.13297
TMEM175	5	0.037997	0.098309	1	1950	2	-0.071738	0.31817	0.29195	0.652388	10584	2	-0.071738
COL6A2	6	0.038029	0.10277	1	1951	2	-0.064444	0.95425	0.90512	1	19803	0	-0.064444
KRTDAP	5	0.038042	0.098309	1	1952	2	-0.092728	0.4847	0.45019	0.746515	13140	1	-0.092728
hsa-mir-6073	4	0.038053	0.087416	1	1953	2	0.032051	0.38865	0.3698	0.69584	11724	1	0.032051
BEX5	5	0.038069	0.098309	1	1954	2	-0.065419	0.019544	0.032127	0.458098	1420	2	-0.065419
RASL10B	6	0.038071	0.10277	1	1955	1	0.013796	0.93426	0.87277	0.987261	19374	0	0.013796
ELAVL1	6	0.038083	0.10277	1	1956	3	-0.046536	0.18744	0.2214	0.618134	7563	2	-0.046536
hsa-mir-6503	4	0.038091	0.087416	1	1957	2	-0.1525	0.72113	0.59522	0.845694	16158	1	-0.1525
PPAPDC1A	5	0.038108	0.098309	1	1958	1	-0.048685	0.28234	0.27082	0.63356	9869	1	-0.048685
METAP1D	6	0.03812	0.10277	1	1959	1	-0.036728	0.89316	0.80493	0.957573	18478	1	-0.036728
SAMD8	6	0.038128	0.10277	1	1960	2	-0.046028	0.50214	0.46173	0.752061	13408	1	-0.046028
CDK11B	5	0.038142	0.098309	1	1961	3	-0.23061	0.63689	0.55858	0.822725	15467	1	-0.23061
ZNF623	6	0.038169	0.10277	1	1962	1	-0.035495	0.7881	0.69098	0.89261	16909	1	-0.035495
SZT2	6	0.038177	0.10277	1	1963	2	-0.057732	0.37026	0.35988	0.685181	11429	1	-0.057732
CLEC3A	6	0.038218	0.10277	1	1964	1	0.12792	0.18536	0.22015	0.618134	7504	3	0.12792
TTBK2	6	0.038228	0.10277	1	1965	3	-0.033557	0.79434	0.69784	0.895467	16992	1	-0.033557
TRMT2B	6	0.038266	0.10277	1	1966	1	0.079571	0.51617	0.47092	0.755901	13638	2	0.079571
SLC25A3	5	0.038271	0.098309	1	1967	3	-0.2162	0.34915	0.32344	0.672889	11095	1	-0.2162
GJC2	6	0.038297	0.10277	1	1968	2	0.16506	0.19345	0.23097	0.618134	7731	3	0.16506
TMEM185A	6	0.038311	0.10277	1	1969	3	-0.12804	0.69821	0.64007	0.86725	15939	1	-0.12804
G6PD	6	0.038364	0.10277	1	1970	1	0.08229	0.16235	0.19346	0.604208	6910	3	0.08229
CDH1	6	0.038412	0.10329	1	1971	1	0.14312	0.026585	0.045615	0.458098	1800	3	0.14312
FAM71B	5	0.038433	0.098856	1	1972	1	0.012922	0.018716	0.0314	0.458098	1380	2	0.012922
MAP2K5	6	0.038461	0.10329	1	1973	2	-0.10442	0.45241	0.43114	0.738125	12629	1	-0.10442
QSOX2	6	0.038489	0.10329	1	1974	2	0.051027	0.23218	0.24957	0.618134	8653	3	0.051027
CDK14	6	0.03851	0.10329	1	1975	2	0.086064	0.61833	0.59264	0.843793	15166	2	0.086064
NME3	6	0.038583	0.10329	1	1976	3	-0.095655	0.9504	0.89726	0.998057	19716	0	-0.095655
MCRS1	6	0.038607	0.10329	1	1977	1	-0.0069717	0.19188	0.23043	0.618134	7693	2	-0.0069717
CHI3L1	6	0.03873	0.10329	1	1978	2	-0.0038495	0.4987	0.45817	0.748484	13352	2	-0.0038495
AP3M1	6	0.038769	0.10329	1	1979	2	-0.059626	0.96102	0.91407	1	19957	0	-0.059626
SETD8	5	0.038784	0.10019	1	1980	2	0.14578	0.19184	0.21989	0.618134	7692	3	0.14578
RSC1A1	6	0.038801	0.10329	1	1981	3	-0.12483	0.41261	0.38972	0.704735	12073	2	-0.12483
SPTSSB	6	0.038802	0.10329	1	1982	2	-0.069784	0.30044	0.32628	0.672889	10287	1	-0.069784
CADM3	6	0.038841	0.10329	1	1983	3	-0.087645	0.72642	0.65243	0.873099	16218	1	-0.087645
ANKRD13A	4	0.038873	0.088017	1	1984	1	-0.0028093	0.74562	0.61845	0.854686	16411	1	-0.0028093
NUDC	6	0.0389	0.10329	1	1985	1	0.037275	0.95451	0.90594	1	19811	0	0.037275
CREB3L1	6	0.038948	0.10329	1	1986	1	0.025112	0.34143	0.34366	0.672889	10956	2	0.025112
ZNF286A	6	0.038962	0.10329	1	1987	2	-0.097261	0.057238	0.072139	0.458098	3291	2	-0.097261
SAMD5	6	0.038994	0.10329	1	1988	3	-0.026534	0.053876	0.070763	0.458098	3130	1	-0.026534
RBM26	5	0.039047	0.10019	1	1989	3	-0.23309	0.953	0.90578	1	19772	0	-0.23309
C17orf99	6	0.039075	0.10736	1	1990	3	-0.018242	0.93333	0.87058	0.98677	19350	0	-0.018242
ABCC4	6	0.039087	0.10736	1	1991	3	-0.14187	0.39044	0.37952	0.70236	11755	2	-0.14187
SIN3A	4	0.039102	0.088017	1	1992	2	-0.20236	0.99657	0.99469	1	20759	0	-0.20236
hsa-mir-3178	3	0.039164	0.074852	1	1993	2	-0.40959	0.94171	0.91712	1	19534	0	-0.40959
GPR37	6	0.039192	0.10736	1	1994	1	0.098587	0.065189	0.076663	0.458098	3657	3	0.098587
SOX10	6	0.039193	0.10736	1	1995	2	-0.081456	0.26075	0.27818	0.637946	9364	1	-0.081456
SMC1B	6	0.039226	0.10736	1	1996	2	0.01502	0.4798	0.44819	0.746515	13051	2	0.01502
DAZAP2	6	0.039241	0.10736	1	1997	1	0.29563	3.7366e-05	3.4115e-05	0.063119	12	3	0.29563
HECTD1	5	0.039246	0.10019	1	1998	2	-0.11137	0.94394	0.88786	0.99187	19585	0	-0.11137
[truncated: 18,916 more rows]

## Sheet: Legend
Dataset EV1: output of Mageck gene-level statistical analysis of screen results. The table shows the depletion (“neg” prefix) and enrichment (“pos” prefix) statistics for each gene considering the ranking of all CRISPR guides targeting the same gene. p-val, p-value; fdr, false discovery rate; lfc, median log2 fold-change of all guides targeting the gene of interest. A full description of output s…
