# Supplementary material for: Autophagy‐linked plasma and lysosomal membrane protein PLAC8 is a key host factor for SARS‐CoV‐2 entry into human cells
Source: EMBO J. 2022 Oct 4;41(21):e110727. doi: 10.15252/embj.2022110727 (PMC9627672; doi:10.15252/embj.2022110727)
Supplement: Supplementary file 4 — Dataset EV2 [file EMBJ-41-e110727-s003.xlsx]

## Sheet: Dataset EV2
Dataset EV2: High-throughput quantitative proteomics results
Uniprot	Gene_name	adj.pval_PLAC8KOvsNT	adj.pval_SPNS1KOvsNT	Zq_diff_PLAC8KOvsNT	Zq_diff_SPNS1KOvsNT
A0A024QYR8	TM9SF2	0.860095	0.681909	-0.230986	-0.447489
A0A024QYT5	SERPINE1	0.858411	0.00881625	0.154083	1.53075
A0A024QYT8	RABL5	0.508318	0.278401	-0.566369	-0.81824
A0A024QYV5	PRKRIP1	0.888062	0.519731	-0.136364	-0.468645
A0A024QYX0	EBP	0.0709743	0.532763	-1.10976	-0.433928
A0A024QYX3	RBM3	0.411757	0.379209	0.79935	0.821275
A0A024QYX5	FTSJ1	0.450579	0.301997	0.463565	0.579746
A0A024QZ03	CCDC22	0.140892	0.294635	-0.803144	-0.586316
A0A024QZ42	PDCD6	0.24862	0.122134	0.902727	1.12807
A0A024QZ48	INTS2	0.621524	0.47821	-0.499447	-0.644391
A0A024QZ74	AGMAT	0.611865	0.00356097	0.517644	2.45837
A0A024QZ77	EFHD2	0.366669	0.41102	0.612335	0.54693
A0A024QZC1	CD2BP2	0.776931	0.743586	0.188681	0.196203
A0A024QZE7	TGFB1I1	0.377523	0.317793	0.626606	0.670654
A0A024QZH6	SR-A1	0.566736	0.515198	-0.416681	-0.439793
A0A024QZJ1	ZWINT	0.333832	0.290317	-0.713814	-0.740388
A0A024QZN4	VCL	0.957149	0.514893	0.0603702	0.49796
A0A024QZN7	C10orf70	0.0859456	0.0078429	-1.41937	-2.20732
A0A024QZP7	CDK1	0.119655	0.318681	-0.763464	-0.510206
A0A024QZR3	hCG_2002731	0.503828	0.231832	0.561331	0.872944
A0A024QZW2	NOL7	0.839562	0.991711	-0.176733	-0.0110978
A0A024QZX5	SERPINB6	0.0964911	0.583992	0.918482	0.349822
A0A024R014	RANBP9	0.74922	0.794645	-0.344432	-0.272935
A0A024R029	ABT1	0.60293	0.542722	-0.70918	-0.767479
A0A024R045	hCG_37731	0.3492	0.638516	-0.531832	-0.289678
A0A024R074	SYBL1	0.687142	0.458035	-0.264457	0.415028
A0A024R0A0	MXRA8	0.982454	0.758458	0.0311898	0.284154
A0A024R0A8	AHCYL1	0.843318	0.601252	-0.172615	-0.37141
A0A024R0H2	MRPS12	0.907738	0.944301	-0.111911	-0.069771
A0A024R0H6	PAF1	0.507372	0.192426	-0.428243	-0.719367
A0A024R0K4	FLJ10241	0.884531	0.709753	0.158469	0.339466
A0A024R0L6	PAFAH1B3	0.957149	0.986642	-0.071336	-0.0212568
A0A024R0Q4	PLD3	0.566736	0.471763	-0.492631	-0.564845
A0A024R0V6	NAPA	0.492434	0.447552	0.787348	0.816807
A0A024R0W3	SLC38A2	0.763845	0.478574	0.494351	0.941313
A0A024R0Y2	hCG_30204	0.627254	0.457797	0.352438	-0.475194
A0A024R129	C12orf25	0.529341	0.913434	-0.566919	-0.126107
A0A024R159	HSDL2	0.873259	0.786153	-0.17589	-0.257922
A0A024R165	TRIM14	0.196244	0.228078	-0.661568	-0.602925
A0A024R172	LTB4DH	0.891328	0.858059	-0.123022	0.151352
A0A024R179	NCBP1	0.875924	0.88592	0.110732	0.0978724
A0A024R1A3	UBE1	0.0467127	0.0338969	1.43792	1.51456
A0A024R1A4	UBE2L3	0.0819282	0.115375	0.994213	0.884495
A0A024R1E1	ASCC2	0.493641	0.709753	-0.727341	-0.426259
A0A024R1G3	MB	0.102222	0.673736	-1.42273	-0.446866
A0A024R1I3	PDXP	0.628088	0.555326	0.499381	0.561416
A0A024R1I7	TFIP11	0.842679	0.700165	-0.237384	-0.398284
A0A024R1K5	PISD	0.510118	0.337289	-0.427643	-0.56058
A0A024R1K7	YWHAH	0.492552	0.666927	-0.460718	-0.301567
A0A024R1K8	SF3A1	0.437478	0.238011	-0.456702	-0.624688
A0A024R1N1	MYH9	0.919792	0.192264	0.0695757	0.604369
A0A024R1R0	KDELR3	0.243838	0.669283	-1.50394	-0.636743
A0A024R1R8	hCG_2014768	0.58808	0.140475	0.323986	0.70829
A0A024R1S8	LASP1	0.387172	0.138177	0.469587	0.71265
A0A024R1T1	RPS19BP1	0.47224	0.737652	-0.510506	-0.260723
A0A024R1U0	RANGAP1	0.18503	0.513941	-0.958622	-0.513109
A0A024R1U4	RAB5C	0.341706	0.327192	0.907825	0.896703
A0A024R1U5	PMM1	0.912044	0.69217	-0.0932147	-0.275362
A0A024R1X3	VPS25	0.720253	0.8202	-0.407239	-0.264821
A0A024R1Z1	CDC34	0.939443	0.701306	-0.111789	0.460267
A0A024R210	IFITM1	0.199571	0.131753	0.926734	1.03617
A0A024R216	HDGFRP3	0.497267	0.704509	0.358474	0.215701
A0A024R219	ZA20D2	0.833299	0.0600868	-0.131897	-0.812525
A0A024R222	PSAT1	1.17569e-05	0.000755816	2.84261	1.81883
A0A024R225	TJP2	0.760998	0.775742	-0.20084	0.177681
A0A024R229	TMEM2	0.543121	0.743586	-0.409061	-0.232056
A0A024R259	KIAA0427	0.0649838	0.0148482	-1.64893	-2.16757
A0A024R277	SPTLC1	0.446736	0.699527	-0.611369	-0.34107
A0A024R297	SPIN	0.722888	0.499166	-0.425998	-0.69092
A0A024R2B0	KIAA1468	0.612553	0.615193	0.434632	0.409164
A0A024R2D3	THUMPD3	0.347316	0.104438	0.609458	0.942231
A0A024R2I5	CHCHD4	0.701003	0.705908	0.510872	-0.484017
A0A024R2M8	XPC	0.742884	0.948312	0.311424	0.0710572
A0A024R2Q5	MYL3	0.956564	0.375149	0.335239	3.54053
A0A024R2T5	CDCP1	0.507235	0.623031	0.57193	0.428179
A0A024R2T9	USP19	0.359139	0.289635	-0.703589	-0.764093
A0A024R2U4	TREX1	0.0859994	0.113864	-0.818464	-0.744014
A0A024R2U6	RBM5	0.939897	0.496381	-0.07065	-0.464869
A0A024R2V1	hCG_20123	0.752625	0.944757	-0.33387	0.083334
A0A024R2V2	MAP4	0.824666	0.941088	-0.283639	-0.100402
A0A024R2W4	DAG1	0.0750217	0.848335	1.10476	0.164587
A0A024R2Y2	TMEM115	0.318427	0.730766	-1.2231	-0.4909
A0A024R324	RHOA	0.0987917	0.0295689	1.27367	1.65369
A0A024R326	RPL29	0.898574	0.964818	-0.157583	0.0557846
A0A024R3B0	C11orf54	0.992298	0.838892	-0.0235603	-0.340159
A0A024R3C3	CHORDC1	0.682389	0.918429	-0.436222	0.129185
A0A024R3E4	YAP1	0.811928	0.378706	-0.1914	-0.53367
A0A024R3J7	hCG_2032701	0.461507	0.198093	0.828751	1.26857
A0A024R3M1	THYN1	0.919636	0.381178	0.063133	0.393418
A0A024R3P3	SRP9	0.728478	0.117739	0.235058	0.790776
A0A024R3P9	ACBD3	0.696819	0.819298	0.430994	-0.260726
A0A024R3Q0	ARF1	0.290434	0.0590899	0.645819	1.06325
A0A024R3R2	GGPS1	0.527427	0.449466	0.425135	0.469204
A0A024R3T8	PARP1	0.300576	0.788266	0.408519	0.127594
A0A024R3U8	FLJ22555	0.794737	0.900914	-0.261085	0.130081
A0A024R3V0	DNAPTP6	0.703789	0.5059	0.263029	-0.394008
A0A024R3V8	TSNAX	0.614443	0.98101	0.468501	-0.0280575
A0A024R3W7	EEF1B2	0.388479	0.758827	1.20654	0.49251
A0A024R3X4	HSPD1	0.411757	0.291424	-0.418837	-0.49777
A0A024R3X7	HSPE1	0.0703472	0.21179	1.63453	1.13234
A0A024R3X9	PREI3	0.873259	0.895337	0.180451	0.145676
A0A024R3Z1	MAP2	0.461507	0.639776	0.569943	0.377253
A0A024R408	ARPC2	0.881004	0.998067	-0.103788	0.00207089
A0A024R411	ORC2L	0.0412714	0.0497932	-1.04129	-0.989782
A0A024R488	WDFY1	0.888866	0.479346	-0.121634	0.458492
A0A024R4B2	STK25	0.548365	0.766749	-0.411235	-0.218368
A0A024R4E5	HDLBP	0.41577	0.258894	0.35671	0.452838
A0A024R4K3	MDH2	0.713455	0.591425	0.628625	0.816019
A0A024R4M0	RPS9	0.262946	0.134172	0.827184	1.02825
A0A024R4R9	LENG8	0.982969	0.787251	-0.027281	0.228729
A0A024R4U3	TTLL12	0.883769	0.845173	-0.1758	0.215871
A0A024R4X1	PACSIN2	0.0972089	0.0581459	1.14924	1.29464
A0A024R4Z4	hCG_2039447	0.956143	0.783519	0.0405982	0.159681
A0A024R529	DAK	0.921291	0.694488	-0.176165	-0.589309
A0A024R534	MTA2	0.893325	0.981079	0.113857	0.0208089
A0A024R565	HSPC152	0.882828	0.822724	0.173717	0.234446
A0A024R566	SF1	0.331548	0.702958	0.780554	0.350335
A0A024R571	EHD1	0.91756	0.678386	-0.131285	0.431995
A0A024R580	CAPN1	0.412516	0.76342	-0.491246	-0.206634
A0A024R582	DPF2	0.685936	0.189448	-0.343229	-0.866857
A0A024R5F9	B3GNT6	0.982453	0.7832	-0.0263042	-0.214906
A0A024R5H0	BANF1	0.984969	0.960713	-0.0215773	-0.0422979
A0A024R5K1	CORO1B	0.93994	0.276664	-0.0560165	0.546588
A0A024R5P1	PICALM	0.799542	0.864064	-0.399734	0.262409
A0A024R5P6	C1orf121	0.794737	0.453952	-0.190507	-0.418547
A0A024R5P9	C1orf121	0.666898	0.750636	-0.439634	-0.324967
A0A024R5Q7	ADSS	0.000805316	0.00413927	1.51529	1.16507
A0A024R5R5	GABPB2	0.95958	0.854749	0.0467135	-0.141375
A0A024R5S5	EIF3S1	0.718302	0.906467	0.241437	0.089888
A0A024R5S9	NEDD4	0.786871	0.479346	-0.256708	-0.521406
A0A024R5W0	HERC1	0.855732	0.907513	0.17979	0.117418
A0A024R5X3	SLTM	0.483084	0.838793	-0.53769	0.185746
A0A024R5X7	CLPX	0.730074	0.586315	-0.208295	-0.289306
A0A024R5Z5	GTF2A2	0.708428	0.241396	0.308864	0.755581
A0A024R637	TBC1D4	0.877407	0.858258	0.130927	0.140702
A0A024R643	KIAA1008	0.805659	0.739232	0.275387	0.324451
A0A024R648	TIMM9	0.29807	0.392999	0.655915	0.540793
A0A024R652	MTHFD1	0.0372585	0.245239	0.647648	0.367839
A0A024R663	KTN1	0.525455	0.21243	-0.390606	-0.654343
A0A024R669	MNAT1	0.913492	0.127626	-0.0941482	-0.8627
A0A024R694	ACTN1	0.898224	0.98101	0.136909	-0.0281237
A0A024R6A5	PPM1A	0.878273	0.74413	0.126717	0.228045
A0A024R6B4	ENTPD5	0.936337	0.882405	0.0976758	-0.171752
A0A024R6D8	SFRS5	0.914679	0.936129	0.106854	0.080693
A0A024R6G6	NDUFB1	0.674377	0.66127	-0.409481	-0.404879
A0A024R6H0	CPSF2	0.498821	0.468672	-0.488296	-0.495557
A0A024R6H1	SPTLC2	0.898224	0.831519	0.126801	0.193772
A0A024R6H3	ITPK1	0.128067	0.39578	0.639173	0.382625
A0A024R6J7	PAPOLA	0.895106	0.771605	0.149099	0.285493
A0A024R6K3	SETD3	0.826664	0.430846	-0.157486	-0.428145
A0A024R6K8	WARS	0.0314445	0.017313	1.63243	1.78683
A0A024R6M6	BAG5	0.547978	0.750247	0.431481	0.243259
A0A024R6N2	CDC42BPB	0.194178	0.497441	-0.996872	-0.561674
A0A024R6Q1	EIF5	0.400514	0.517261	0.519218	-0.402606
A0A024R6R1	SHCBP1	0.0304487	0.176729	-1.28226	-0.788259
A0A024R6R2	GPT2	0.834417	0.973394	-0.259181	-0.0463519
A0A024R6T4	MT1M	0.298932	0.436878	1.05444	0.800312
A0A024R6T8	NIP30	0.763286	0.934936	0.367469	0.109481
A0A024R6U1	KATNB1	0.993003	0.980941	-0.011537	-0.024919
A0A024R6U3	hCG_2025883	0.121212	0.950043	-0.631474	-0.0390187
A0A024R6W0	GOT2	0.792605	0.427199	0.289725	0.661784
A0A024R6Y2	NUTF2	0.048498	0.241597	1.1108	0.670109
A0A024R6Z0	DYNC1LI2	0.989451	0.840868	-0.0228219	-0.220424
A0A024R704	SRPK2	0.412598	0.727513	-0.613369	-0.294925
A0A024R705	VPS4A	0.812162	0.844255	0.248776	0.201081
A0A024R718	PBEF1	0.0300174	0.00124126	1.61771	2.57561
A0A024R734	NFAT5	0.809334	0.663703	-0.208685	-0.319215
A0A024R753	RBM28	0.899707	0.507542	-0.132125	0.52324
A0A024R781	CNOT4	0.839401	0.960713	0.166151	-0.0428934
A0A024R798	SLC44A2	0.884145	0.721957	0.102457	0.211141
A0A024R7C4	FLJ12949	0.259827	0.24016	-0.572146	-0.572397
A0A024R7E0	BTBD14B	0.123997	0.170307	-0.893555	-0.787198
A0A024R7G6	EPS15L1	0.717584	0.910673	-0.203022	0.0720552
A0A024R7I5	TRMT1	0.858465	0.891187	0.340361	-0.26029
A0A024R7J0	PRKACA	0.704991	0.581606	0.349655	0.452478
A0A024R7J7	DDA1	0.970338	0.655007	-0.047521	-0.382371
A0A024R7L2	HSPC142	0.989557	0.998067	0.0170906	0.00221993
A0A024R7L8	UPF1	0.827089	0.476221	0.204594	0.516718
A0A024R7M7	JAK3	0.827234	0.949428	-0.172761	-0.0543349
A0A024R7M8	LOC115098	0.597251	0.557217	0.395947	0.408582
A0A024R7N3	SF4	0.877407	0.941088	0.232925	-0.113041
A0A024R7S3	CLTB	0.55733	0.330489	0.326822	0.473193
A0A024R7W9	COPS5	0.674058	0.638516	0.362771	0.379577
A0A024R7X0	ARFGEF1	0.777769	0.917989	0.30007	0.119986
A0A024R806	MGC10911	0.739659	0.736161	0.342209	0.328365
A0A024R821	EIF3S9	0.565251	0.66488	-0.523409	-0.394863
A0A024R832	CDC26	0.67164	0.981079	0.424166	0.028423
A0A024R836	MGC11257	0.533696	0.319361	0.438028	0.618308
A0A024R837	HDHD3	0.457962	0.415766	-0.465838	-0.484519
A0A024R843	TRIM32	0.102222	0.382359	-1.54438	-0.885203
A0A024R847	C7orf20	0.67164	0.99982	-0.351278	-0.000255676
A0A024R883	ATP6V1G1	0.00546176	0.00421797	3.11829	3.0891
A0A024R886	TRUB2	0.827234	0.880567	-0.213102	-0.149919
A0A024R892	LRRC8A	0.703789	0.746027	-0.529118	-0.437541
A0A024R897	ARPC5L	0.197454	0.186389	-0.770356	-0.761487
A0A024R8A7	hCG_31253	0.5475	0.858059	-0.447591	-0.154934
A0A024R8B1	TBC1D13	0.932197	0.477807	0.0843061	0.521386
A0A024R8C1	TTF1	0.636248	0.351982	-0.364786	-0.611873
A0A024R8D5	hCG_30600	0.993632	0.857539	0.0130514	0.190449
A0A024R8E4	C9orf32	0.276865	0.298479	-1.07838	-1.00258
A0A024R8E5	COL5A1	0.895089	0.0820298	-0.134069	-1.16683
A0A024R8E7	UCK1	0.921041	0.852446	0.0952691	0.16751
A0A024R8E8	SETX	0.869944	0.757458	-0.145543	0.23434
A0A024R8G6	SSNA1	0.916296	0.932816	0.0809341	-0.0655039
A0A024R8I2	UBADC1	0.747222	0.361227	0.347446	0.780124
A0A024R8L1	WBP2	0.0859994	0.170248	1.05784	0.839428
A0A024R8L7	ACOX1	0.910114	0.739187	0.157709	-0.390648
A0A024R8L8	EVPL	0.29318	0.354928	-0.990614	-0.863332
A0A024R8M0	GNA13	0.699665	0.896347	-0.261806	0.0997105
A0A024R8R3	CDK3	0.212117	0.0756145	0.936352	1.25903
A0A024R8U8	CANT1	0.973393	0.854749	-0.0400501	-0.166365
A0A024R8V7	TIMP2	0.964428	0.798255	0.0684446	-0.294555
A0A024R8Y0	CDCA1	0.590591	0.0955322	-0.358734	-0.889623
A0A024R8Z7	NME7	0.976558	0.920591	0.0317978	0.087737
A0A024R972	LAMC1	0.88992	0.616254	-0.0919286	-0.26451
A0A024R973	C1orf27	0.307707	0.03771	-0.777597	-1.4529
A0A024R977	ARL8A	0.282665	0.225516	0.742567	0.79337
A0A024R983	TROVE2	0.0538439	0.0262614	1.32903	1.51047
A0A024R9B5	RBBP5	0.720732	0.903257	0.24873	-0.0959359
A0A024R9B7	COX6C	0.779997	0.784204	-0.364903	-0.329196
A0A024R9B9	MATN2	0.493738	0.217527	0.448122	0.70032
A0A024R9D2	MTDH	0.902019	0.487822	-0.168999	-0.709573
A0A024R9G0	POLR2K	0.33371	0.858844	0.603426	0.141464
A0A024R9G4	FAM49B	0.792996	0.982528	0.237979	0.0211116
A0A024R9G7	ATAD2	0.913396	0.917686	-0.105056	0.102388
A0A024R9H6	PTK2	0.496938	0.600114	0.464183	0.360138
A0A024R9J0	RAD21	0.0204436	0.00462859	-1.32784	-1.61231
A0A024R9J7	DCC1	0.475299	0.132535	-0.474838	-0.856523
A0A024R9K7	C15orf24	0.721201	0.557911	-0.252475	-0.362858
A0A024R9L9	VPS39	0.810294	0.951016	-0.256786	0.0709627
A0A024R9M9	CHP	0.528338	0.319446	-0.543475	-0.758386
A0A024R9Q1	THBS1	0.15736	0.0600868	-1.1087	-1.42267
A0A024R9R3	VPS18	0.713949	0.178701	-0.229465	0.640875
A0A024R9T5	hCG_20693	0.789416	0.566773	-0.24007	0.415829
A0A024R9W5	HUWE1	0.201902	0.506451	0.842056	0.472851
A0A024R9W8	SLC30A9	0.713949	0.58314	-0.349696	-0.464953
A0A024R9Z1	TMEM106B	0.903644	0.866931	0.244588	0.319972
A0A024RA49	ANLN	0.890255	0.705012	-0.162581	-0.377229
A0A024RA50	DNAH11	0.982223	0.782043	-0.0328097	0.266346
A0A024RA74	URG4	0.0653159	0.220342	1.14294	0.76713
A0A024RAB6	HSPG2	0.219213	0.848008	1.03984	0.216008
A0A024RAC0	LUZP1	0.0187899	0.0782491	-1.16756	-0.841631
A0A024RAC6	ELOA	0.216062	0.214305	-0.610296	-0.594159
A0A024RAC7	ALDH4A1	0.994412	0.918429	0.00831502	0.0972599
A0A024RAI1	ACTR3	0.445113	0.730878	0.712499	0.356972
A0A024RAK0	WDR41	0.653943	0.847194	0.559535	0.265174
A0A024RAM2	GLRX	0.163962	0.408346	0.591423	0.370863
A0A024RAM4	MAP1B	0.452532	0.115856	-1.13955	-2.06692
A0A024RAN7	ANKRA2	0.806257	0.246599	0.164929	0.552634
A0A024RAQ8	XRCC4	0.628741	0.272354	-0.346346	-0.655761
A0A024RAV0	BCAT1	0.0454918	0.0726831	1.20081	1.05787
A0A024RAW0	SURB7	0.350668	0.392223	-0.773725	-0.695097
A0A024RAW6	DKFZP779L1558	0.933204	0.845173	0.0741453	0.159178
A0A024RAX2	MGST1	0.118374	0.328655	-0.929996	-0.608306
A0A024RAZ7	HNRPA1	0.888866	0.85755	0.417142	-0.502696
A0A024RB10	CDK2	0.876156	0.500777	0.105899	0.337673
A0A024RB22	SMARCC2	0.00307482	0.022673	-1.58702	-1.13136
A0A024RB27	hCG_24991	0.520621	0.528205	0.412038	0.389242
A0A024RBA2	MARS	0.47512	0.310855	0.411018	0.528463
A0A024RBA9	RAB21	0.0884585	0.812015	-0.855038	-0.159346
A0A024RBB0	PHLDA1	0.839401	0.655007	0.309899	0.569915
A0A024RBC5	GNS	0.0404688	0.400544	0.921358	0.408479
A0A024RBF6	hCG_26523	0.237508	0.472988	1.08245	0.689047
A0A024RBG3	MRPL42	0.829643	0.316025	-0.159192	-0.545907
A0A024RBG7	NFYB	0.834107	0.546663	0.220608	-0.508214
A0A024RBH2	CKAP4	0.586411	0.879677	-0.521735	-0.172248
A0A024RBI2	UBE3B	0.972199	0.862748	0.0419606	0.161792
A0A024RBK3	RPL6	0.059746	0.0813108	1.14919	1.04175
A0A024RBL2	SDSL	0.718752	0.753955	-0.441822	-0.373351
A0A024RBQ0	CAMKK2	0.634667	0.401991	-0.681196	-1.04486
A0A024RBR1	RSN	0.155441	0.361265	0.725973	0.487293
A0A024RBV5	RAB9A	0.207977	0.812139	-0.627517	0.152328
A0A024RBV9	TBL1X	0.127136	0.352221	0.742127	0.47637
A0A024RBX2	FAM51A1	0.858465	0.831298	0.163635	0.181066
A0A024RBX6	PIR	0.664177	0.968597	0.344317	-0.0376306
A0A024RBX8	AP1S2	0.737117	0.812139	-0.83601	-0.594282
A0A024RC19	ESCO1	0.570227	0.614223	-0.526359	-0.453796
A0A024RC20	CABLES1	0.566736	0.756407	-0.442514	-0.251934
A0A024RC24	IMPACT	0.941312	0.767137	-0.103442	-0.348584
A0A024RC48	GALNT1	0.719787	0.235476	-0.237771	-0.610048
A0A024RC78	SEC11L1	0.951741	0.699678	0.068105	0.333298
A0A024RC79	hCG_2042756	0.0992758	0.606349	-1.15968	-0.423059
A0A024RC87	RNH1	0.707292	0.617809	-0.28212	0.338825
A0A024RC94	ASB7	0.115841	0.293382	0.862458	0.59487
A0A024RCB3	CD151	0.920148	0.98506	-0.0628918	-0.0125972
A0A024RCB5	CHID1	0.892085	0.456848	0.108046	-0.43696
A0A024RCF2	hCG_1989629	0.00550708	0.00397768	-2.40187	-2.40893
A0A024RCI6	ARMCX1	0.13967	0.854379	-0.638069	-0.109614
A0A024RD07	TNRC5	0.85185	0.472988	-0.157311	-0.458617
A0A024RD36	RPL7L1	0.667816	0.957068	0.37928	0.0581584
A0A024RD41	RAB23	0.28276	0.685081	-0.720484	-0.314052
A0A024RD63	PRIM2A	0.340337	0.135937	-0.491834	-0.691818
A0A024RD80	HSP90AB1	0.00653093	0.0725768	2.1443	1.31586
A0A024RD83	TTC19	0.332925	0.44178	-0.790835	-0.625959
A0A024RDA6	IGFBP7	0.996653	0.816938	-0.00337535	-0.163261
A0A024RDB2	G3BP2	0.879146	0.884411	-0.17999	-0.167402
A0A024RDE5	G3BP2	0.927544	0.967265	0.0769542	-0.0357577
A0A024RDH3	MGC16169	0.759133	0.963577	-0.222448	-0.037556
A0A024RDI9	DNAJB14	0.282468	0.888309	-0.594666	-0.10623
A0A024RDL8	ASL	0.792239	0.852048	-0.194835	0.134369
A0A024RDQ0	HSPH1	0.334923	0.139598	0.674394	0.929699
A0A024RDR3	SMAD9	0.25612	0.947545	-0.525849	-0.0443423
A0A024RDS4	GJB6	0.374237	0.835118	-0.441536	-0.129142
A0A024RDU9	GTF2F2	0.956249	0.888433	-0.083755	-0.18971
A0A024RDV5	FNDC3A	0.15098	0.164487	-0.853766	-0.803612
A0A024RDV8	TSC22D1	0.399043	0.786619	-0.479934	-0.178971
A0A024RDY2	TPT1	0.0847691	0.0440076	1.18426	1.37158
A0A024RDY3	LAMP1	0.183186	0.00134662	0.799295	2.00682
A0A024RDY7	MED4	0.939624	0.730766	-0.0916402	-0.343566
A0A024RE14	FLJ11193	0.904867	0.74686	-0.174163	-0.399953
A0A059XBJ1	UPF1	0.102264	0.135988	1.15647	1.035
A0A060L980	SPAG9	0.54032	0.908286	-0.492294	0.115928
A0A068F579	A0A068F579_HUMAN Glucosylceramidase OS=Homo sapiens OX=9606	0.7411	0.0391803	0.272591	1.26299
A0A075B6F9	NOSIP	0.550539	0.678669	-0.665661	-0.472189
A0A075B6G3	DMD	0.650174	0.0442048	-0.246978	-0.859055
A0A075B6R3	HELZ	0.98607	0.823977	0.033239	-0.280822
A0A075B767	PPIAL4H	0.307874	0.27303	0.713107	0.733033
A0A075B797	NOSIP	0.884122	0.825194	0.198346	0.269881
A0A075B7D2	BABAM2	0.639222	0.975661	-0.243559	-0.0201909
A0A075B7D9	TAF15	0.48948	0.960297	0.541559	0.0518987
A0A075B7G2	ZNF208	0.0174353	0.189206	-1.48137	-0.802274
A0A087WT30	C12orf45	0.923756	0.806563	0.0974043	0.222376
A0A087WT38	RCC1L	0.65568	0.786153	0.500488	0.313488
A0A087WT45	GRIPAP1	0.809318	0.575407	-0.344171	-0.647388
A0A087WT54	HDGFL2	0.322064	0.492578	0.746032	0.528824
A0A087WT82	GPC6	0.760722	0.737033	0.282296	0.287055
A0A087WT96	ARIH1	0.232828	0.313384	-0.867631	-0.729798
A0A087WTK0	PTPRJ	0.499642	0.355414	-0.465078	-0.580347
A0A087WTM5	RNF34	0.0265923	0.029457	-1.5192	-1.46429
A0A087WTP3	KHSRP	0.0957386	0.132357	0.774062	0.687873
A0A087WTT1	PABPC1	0.0265923	0.0231661	0.966696	0.974583
A0A087WTT6	RPS29	0.000410619	0.000822652	5.65963	4.86378
A0A087WTV6	PYCR2	0.890609	0.457797	-0.0983982	-0.393153
A0A087WTW0	UHRF1	0.85465	0.192426	-0.150686	-0.73245
A0A087WTW2	GOLGA4	0.611315	0.670501	-0.419416	-0.344529
A0A087WTW5	CASP8AP2	0.0111098	0.0326109	3.17675	2.55843
A0A087WU02	ERGIC2	0.91756	0.74181	0.128341	0.34574
A0A087WU05	CMIP	0.862183	0.994774	-0.176142	-0.00934415
A0A087WU07	MICOS10	0.694771	0.565901	0.277535	0.36193
A0A087WU36	PLXNB2	0.730481	0.875442	0.313033	0.15408
A0A087WUD3	OSTC	0.321213	0.235096	0.788988	0.882952
A0A087WUI8	GMPPA	0.129923	0.0218443	0.799782	1.19703
A0A087WUL2	PSMB3	0.0352589	0.0293318	0.980038	0.999664
A0A087WUM2	LDHAL6A	0.286287	0.920658	-0.664099	-0.0880315
A0A087WUV9	TYW1	0.475718	0.447753	-0.590808	-0.595419
A0A087WUX3	FSIP2	0.884707	0.893273	-0.195095	0.1767
A0A087WUZ3	SPTBN1	0.39966	0.643724	-0.300958	-0.177002
A0A087WV20	ALMS1	0.744329	0.924376	0.277091	-0.0902595
A0A087WV26	SSNA1	0.900737	0.918429	-0.0906393	-0.0765784
A0A087WVC1	DDX50	0.174279	0.379785	-0.572938	-0.386781
A0A087WVD7	AK6	0.221139	0.604476	-0.646617	-0.308006
A0A087WVV1	PSMB2	0.302876	0.944757	0.631271	-0.0602375
A0A087WVV7	SRCIN1	0.49748	0.723411	-0.669709	-0.38014
A0A087WVZ4	UQCRC2	0.942861	0.807908	-0.0653995	0.190854
A0A087WVZ9	POLR2E	0.107249	0.319446	1.12368	0.723584
A0A087WW66	PSMD1	0.324868	0.428604	-0.972008	-0.778689
A0A087WW81	CROCC	0.20597	0.079374	-0.748508	-0.981987
A0A087WWF4	SLC4A1AP	0.958948	0.6968	-0.073297	0.414537
A0A087WWM0	TRAPPC3	0.375947	0.35091	-0.48074	-0.484457
A0A087WWP5	TAF10	0.240444	0.0898841	0.540677	0.724421
A0A087WWT1	SDHB	0.597315	0.333647	-0.398137	-0.620132
A0A087WWU1	TMEM237	0.960247	0.62889	-0.0783336	0.539677
A0A087WWX0	POLR2E	0.707277	0.995704	0.206677	-0.00536534
A0A087WX59	ADRM1	0.688497	0.723894	-0.358322	-0.31102
A0A087WX60	MYPN	0.985171	0.917989	0.0252347	-0.104312
A0A087WX97	BCL2L13	0.0332731	0.00378154	-1.27972	-1.76958
A0A087WXF6	NDUFS7	0.566736	0.520524	0.367044	0.383548
A0A087WXF7	ING1	0.572385	0.40285	-0.524449	-0.690831
A0A087WXR5	NDUFA5	0.652238	0.54889	0.61413	0.742547
A0A087WXU3	ESYT2	0.544096	0.279323	0.249765	0.3847
A0A087WXX2	ALDOB	0.27615	0.0662172	0.758991	1.17818
A0A087WXX8	SDHB	0.889752	0.128079	-0.119949	-0.875212
A0A087WXX9	PRKAA2	0.981723	0.946059	0.0310086	0.0714127
A0A087WY28	OPTN	0.926775	0.815746	-0.102171	0.234366
A0A087WY55	VTA1	0.139397	0.274659	0.901164	0.679449
A0A087WYB4	STOML2	0.926686	0.965818	-0.0948318	-0.0454772
A0A087WYF6	WASHC2A	0.9681	0.400849	0.0481882	-0.607697
A0A087WYQ3	CPNE3	0.0289657	0.135988	1.80033	1.19559
A0A087WYR3	TPD52L2	0.0972422	0.279869	-1.4792	-0.99359
A0A087WYV3	ZCCHC17	0.531824	0.075035	-0.477917	-1.12461
A0A087WYV9	SYNJ2BP-COX16	0.67164	0.922454	-0.563625	-0.153291
A0A087WYW3	NKTR	0.670203	0.960297	-0.483403	0.0696111
A0A087WYW6	CCDC47	0.896439	0.239439	0.137176	0.850596
A0A087WZ13	RAVER1	0.710039	0.692978	-0.47344	-0.478546
A0A087WZ50	SPPL2B	0.970269	0.709256	-0.0627935	0.438327
A0A087WZA9	TMEM120A	0.466509	0.574814	0.518235	0.40323
A0A087WZD8	GTF3C2	0.205162	0.407941	-0.542999	-0.36966
A0A087WZT3	BOLA2B	0.429037	0.311557	0.443045	0.524065
A0A087X054	HYOU1	0.0115664	0.00754545	-3.09052	-3.19231
A0A087X097	CDH23	0.574431	0.515697	-0.319609	0.342413
A0A087X0K1	CAB39	0.386692	0.605275	0.747636	0.470138
A0A087X0K9	TJP1	0.924007	0.678386	-0.0782646	0.281167
A0A087X0M4	SLC4A1AP	0.611843	0.270734	-0.416065	-0.751117
A0A087X0R7	SENP3-EIF4A1	0.96548	0.75071	0.054995	0.290132
A0A087X0V4	ZBTB8OS	0.351571	0.753955	0.539814	0.210488
A0A087X0V5	OAS2	0.372163	0.933406	-0.786902	0.101057
A0A087X115	GALNTL6	0.531093	0.901012	-0.365445	0.090945
A0A087X139	TRIO	0.708428	0.432375	-0.288066	-0.503936
A0A087X1D8	FDPS	0.0272182	0.13099	1.93173	1.29136
A0A087X1F8	DCAF13	0.600666	0.806674	0.714027	0.358566
A0A087X1G1	NDUFA5	0.988922	0.975661	-0.0314224	-0.0505272
A0A087X1G7	SELENOF	0.611843	0.551384	0.330244	-0.358075
A0A087X1H5	ACAP2	0.757795	0.492578	-0.311017	-0.565798
A0A087X1Z3	PSME2	0.49748	0.660893	0.393136	0.263752
A0A087X237	WDR18	0.845334	0.301147	0.213012	0.812553
A0A087X243	GSTP1	0.274234	0.382945	-0.68625	-0.551799
A0A087X247	GPX4	0.194178	0.870487	-0.753317	-0.128947
A0A087X256	WASHC4	0.740955	0.828036	-0.357254	0.238689
A0A087X259	PCGF2	0.651211	0.19398	-0.287543	-0.657205
A0A087X270	RFC3	0.822371	0.909925	-0.177606	0.0937259
A0A087X2D0	SRSF3	0.280044	0.00272174	0.647082	1.74416
A0A087X2E5	IDH3B	0.493653	0.385849	0.59377	0.694679
A0A087X2H1	HECTD1	0.701969	0.880567	0.307327	-0.134497
A0A087X2I5	LSM7	0.587196	0.560017	-0.957683	-0.965139
A0A090IB78	HLA-C	0.331764	0.0583551	-0.968033	-1.70507
A0A090N7V5	C7orf24	0.514903	0.663827	0.565442	0.388306
A0A090N7V8	FKBP14	0.820388	0.88592	0.283265	-0.182348
A0A090N8N0	LOC340312	0.378298	0.727002	-0.715338	-0.324403
A0A090N8Y2	ERP70	0.396147	0.382023	-0.953969	-0.9478
A0A090N900	RHEB	0.959759	0.258807	0.0472482	0.652831
A0A096LNL9	ATRX	0.573872	0.420295	-0.417527	-0.534742
A0A096LNR9	CDKL5	0.906101	0.637601	-0.0989017	0.317031
A0A096LNZ9	ISG15	0.231456	0.94615	-1.40796	0.115717
A0A096LP02	RNF114	0.567601	0.896795	-0.422729	0.116733
A0A096LP22	PTRH1	0.992705	0.610982	-0.0150854	-0.485204
A0A096LP25	AAK1	0.492552	0.430846	0.654811	0.701303
A0A096LPA6	RANBP6	0.386579	0.315378	-0.504359	-0.549895
A0A096LPE0	RPL13A	0.845334	0.335894	0.144069	0.51929
A0A096LPI0	ZNF638	0.280044	0.037035	-1.27978	-2.29187
A0A096LPI6	A0A096LPI6_HUMAN Utp12 domain-containing protein (Fragment) OS=Homo sapiens OX=9606	0.319395	0.719658	-0.566291	-0.238282
A0A097F6U9	ALK fusion	0.440829	0.120705	-0.875179	-1.53265
A0A097PID1	ENAH	0.0721249	0.207437	0.751769	0.528684
A0A097Q0T5	COX2	0.558401	0.986226	0.465314	-0.0186689
A0A0A0MQX1	MYO10	0.930983	0.382894	-0.0550647	0.401304
A0A0A0MQX8	MBNL1	0.738848	0.604476	0.440475	0.602366
A0A0A0MR09	PTPN9	0.552951	0.907724	0.441917	-0.108135
A0A0A0MR50	CUL4A	0.618105	0.730878	0.265285	0.187627
A0A0A0MR51	FADS1	0.893013	0.887893	0.12531	0.12972
A0A0A0MR81	BPTF	0.791285	0.885201	-0.200917	-0.11196
A0A0A0MRC4	GPSM1	0.990531	0.171819	-0.0175173	-0.918847
A0A0A0MRE5	ASAP1	0.663902	0.165855	-0.576086	-1.43651
A0A0A0MRH6	MIA3	0.823388	0.166482	-0.375311	-1.61101
A0A0A0MRI1	GPALPP1	0.599665	0.944757	0.508062	-0.0819892
A0A0A0MRL7	CASP7	0.471796	0.136167	-0.647787	-1.14693
A0A0A0MRM9	NOLC1	0.409266	0.612329	-0.390745	-0.251794
A0A0A0MRN7	KYAT3	0.933985	0.791238	0.0851271	0.235083
A0A0A0MRQ5	PRDX1	0.035004	0.0237242	1.1075	1.17257
A0A0A0MRS4	TMEM38B	0.989451	0.743586	0.0314268	0.446007
A0A0A0MS54	PRKACB	0.749152	0.872291	-0.284947	-0.150335
A0A0A0MSB4	OSBP2	0.982223	0.853243	-0.0350784	0.20423
A0A0A0MSI0	PRDX1	0.509248	0.141428	0.46733	0.873226
A0A0A0MSI3	PTER	0.612888	0.312095	-0.429856	-0.7264
A0A0A0MSI4	PLEKHB2	0.64045	0.822358	-0.460495	0.238274
A0A0A0MSI8	EXOC5	0.62621	0.138177	0.32494	0.784775
A0A0A0MSI9	MYD88	0.660065	0.361778	0.271996	0.474164
A0A0A0MSJ0	DDX42	0.375288	0.597843	-0.560277	-0.351988
A0A0A0MSJ2	ARAP1	0.461507	0.8705	-0.479772	0.130951
A0A0A0MSN4	ACE	0.258562	0.633188	-0.932712	-0.441421
A0A0A0MSP4	OSTM1	0.833299	0.293652	0.153352	0.556505
A0A0A0MST8	SLC4A7	0.778869	0.608608	-0.276816	-0.42041
A0A0A0MSU9	NUDC	0.67164	0.591256	0.35775	0.414249
A0A0A0MSV9	TAPBP	0.786871	0.768268	-0.244687	-0.239531
A0A0A0MSW0	UBR4	0.310723	0.920849	-0.372577	-0.0506501
A0A0A0MTH3	ILK	0.980332	0.802493	0.0366531	0.259078
A0A0A0MTH9	BTAF1	0.426696	0.389765	0.8908	0.91929
A0A0A0MTL6	RIPOR1	0.350996	0.282295	-0.486191	-0.527127
A0A0A0MTP7	SCAF11	0.533411	0.0880301	-0.479327	-1.0808
A0A0A0MTR7	RNF213	0.171855	0.293898	-0.671179	-0.520818
A0A0A0MTS7	TTN	0.671949	0.77322	-0.282959	-0.195113
A0A0A1E850	HLA-B	0.803742	0.566325	-0.336938	-0.622187
A0A0A1HAW1	A0A0A1HAW1_HUMAN H.sapiens ras-related Hrab2 protein OS=Homo sapiens OX=9606	0.736419	0.559304	-0.265696	-0.398953
A0A0A6YY92	ADSL	0.713455	0.777082	-0.297426	-0.225806
A0A0A6YYJ5	MACF1	0.612433	0.510762	-0.415267	-0.486266
A0A0A7C471	HLA-B	0.907738	0.899136	0.179314	-0.195816
A0A0A7M1X5	LMNB2	0.658454	0.483354	-0.37898	-0.524799
A0A0A8K8C0	URLC2	0.371126	0.443914	-1.2968	-1.09667
A0A0B4J1R7	BORCS7-ASMT	0.639747	0.963768	0.362538	0.0435111
A0A0B4J203	A0A0B4J203_HUMAN FIP1-like 1 protein OS=Homo sapiens OX=9606	0.620381	0.195315	-0.368304	-0.782869
A0A0B4J210	LARP1	0.45118	0.406545	0.58619	0.614452
A0A0B4J213	RPL30	0.214633	0.707038	0.649138	0.237456
A0A0B4J287	COMMD4	0.827724	0.750479	0.261655	0.342371
A0A0B4J293	A0A0B4J293_HUMAN Uncharacterized protein (Fragment) OS=Homo sapiens OX=9606	0.709486	0.975381	0.439077	0.04442
A0A0B4J2E5	LOC102724159	0.585936	0.609586	-0.415195	-0.374195
A0A0C4DFX4	A0A0C4DFX4_HUMAN Uncharacterized protein (Fragment) OS=Homo sapiens OX=9606	0.286287	0.0235154	-0.832029	-1.64172
A0A0C4DFZ2	ARSA	0.855432	0.998067	0.202524	0.00284184
A0A0C4DG17	RPSA	0.0304633	0.0903733	1.86317	1.41158
A0A0C4DG22	REXO4	0.546092	0.864086	0.447395	0.148317
A0A0C4DG79	FAM120A	0.401336	0.93392	0.389213	-0.0521519
A0A0C4DG88	POU2F1	0.883769	0.98101	0.345434	0.0602709
A0A0C4DGB6	ALB	0.895237	0.0761691	-0.10597	0.94519
A0A0C4DGD3	TACC1	0.440936	0.655825	-0.692437	-0.425696
A0A0C4DGF9	PIK3C2A	0.0819282	0.155301	-1.0691	-0.859343
A0A0C4DGP7	NCLN	0.801624	0.868409	0.227383	0.147405
A0A0C4DGT8	RSBN1	0.636248	0.556685	-0.319888	-0.367368
A0A0C4DGU5	NOP16	0.976341	0.852436	-0.0323101	-0.151423
A0A0C4DGV4	LAMTOR5	0.979716	0.825622	0.0391154	0.236765
A0A0C4DGW2	SNX16	0.889203	0.617207	-0.235847	-0.670334
A0A0C4DGW6	C5orf51	0.190438	0.538713	-0.754564	-0.389896
A0A0C4DGX4	CUL1	0.967332	0.957068	0.0497556	0.0562533
A0A0C4DGX7	POFUT2	0.706074	0.45969	-0.273574	-0.44977
A0A0C4DGX8	ATP6AP1	0.992053	0.821519	-0.00949459	0.14208
A0A0C4DGY8	ENOPH1	0.876156	0.969378	0.256961	0.0645873
A0A0C4DH52	FAM120A	0.98619	0.68861	0.0171475	0.242225
A0A0C4DH76	OTUD6B	0.862183	0.888884	-0.122905	0.0978155
A0A0C4DH80	STT3A	0.883769	0.754803	0.154705	0.278115
A0A0C4DH82	SEC23IP	0.831495	0.853165	-0.301502	-0.256768
A0A0C4MW46	Bax	0.179685	0.804447	-0.604025	-0.143734
A0A0D9SEI7	MYCBP	0.990729	0.793767	0.0158947	-0.22413
A0A0D9SEI9	SLC25A22	0.338256	0.932185	-0.642326	0.0791436
A0A0D9SEW3	ZCCHC17	0.688856	0.589567	0.269967	0.328818
A0A0D9SF58	CHTF18	0.990531	0.995748	0.0209731	0.00978636
A0A0D9SF63	TBL1XR1	0.653742	0.743077	-0.252003	-0.184662
A0A0D9SFE5	LMNB1	0.903602	0.278069	0.151691	-0.939297
A0A0D9SFK2	MYO18A	0.0336485	0.529517	0.761995	-0.253716
A0A0D9SFL2	PNKP	0.603142	0.852096	-0.478597	-0.19429
A0A0D9SFS3	OGDH	0.808337	0.68861	-0.299983	-0.429009
A0A0D9SFX4	EHMT1	0.583132	0.541834	-0.6884	-0.71493
A0A0D9SG95	CCT7	0.640152	0.778351	0.507292	-0.316667
A0A0F7KYT8	FXR1	0.293131	0.427152	-0.724935	-0.555142
A0A0F7L0X4	CYP2D6	0.668259	0.998067	-0.436109	-0.00327666
A0A0F7RQT4	DDT3	0.996377	0.979348	0.00786879	0.0432803
A0A0G2JI50	NELFE	0.513389	0.422044	-0.423748	-0.481214
A0A0G2JIW2	TRIM26	0.411757	0.341447	-0.570608	-0.621173
A0A0G2JJA7	PSMB9	0.691033	0.365679	0.287521	0.541175
A0A0G2JJB9	ABCF1	0.927254	0.673869	-0.105582	-0.402806
A0A0G2JJZ9	DDX39B	0.0604989	0.111001	1.01462	0.848649
A0A0G2JK23	BAG6	0.706201	0.893993	-0.252141	0.100142
A0A0G2JKF1	PPP1R18	0.0551892	0.03771	-0.913586	-0.97679
A0A0G2JLG5	AGK	0.661491	0.538072	-0.504975	-0.636752
A0A0G2JMZ5	UGT2B15	0.868329	0.800539	-0.131829	0.178529
A0A0G2JMZ8	OCLN	0.910108	0.938364	0.131956	-0.0924223
A0A0G2JPP5	SCRIB	0.186191	0.149612	-0.898584	-0.933504
A0A0G2JQT5	ABR	0.268786	0.444902	1.42256	1.00805
A0A0G2JR96	CYFIP1	0.877853	0.197827	0.132648	0.742886
A0A0G2JRY5	TAF4	0.759133	0.868076	-0.278951	0.156986
A0A0G2JS17	AP2A2	0.728985	0.735548	-0.333954	0.310992
A0A0G2JSA7	TUBGCP5	0.0419105	0.0247364	-1.00495	-1.09977
A0A0H5AUJ9	CFDP1	0.497515	0.917989	0.480921	-0.0965095
A0A0J9YVP0	HERC2	0.663902	0.937463	-0.479618	0.104297
A0A0J9YVQ7	DDX3X	0.573733	0.54888	0.679369	0.682002
A0A0J9YVR1	TBCD	0.975596	0.471195	-0.0440403	0.620223
A0A0J9YVR6	PUF60	0.0666881	0.148012	0.771589	0.597246
A0A0J9YVX5	A0A0J9YVX5_HUMAN Uncharacterized protein (Fragment) OS=Homo sapiens OX=9606	0.399844	0.285658	-0.533117	-0.626527
A0A0J9YWB6	CTDP1	0.862627	0.967879	-0.210199	0.0503596
A0A0J9YWI0	DECR2	0.301534	0.87296	-0.836098	-0.170232
A0A0J9YWV4	RAB11FIP3	0.0905838	0.259394	-1.10997	-0.759234
A0A0J9YXF2	PON2	0.362754	0.54291	-0.417612	-0.289317
A0A0J9YXM6	WDR81	0.925612	0.337491	-0.116822	-0.853692
A0A0J9YXQ8	HERC2	0.714062	0.767401	-0.528328	-0.419191
A0A0J9YXT0	ARL6	0.220948	0.347843	0.704648	0.549368
A0A0J9YYB5	PHRF1	0.674234	0.659104	-0.288201	-0.28645
A0A0J9YYC6	MED16	0.3487	0.350668	-0.881666	-0.846976
A0A0J9YYJ0	CNPY4	0.999215	0.122508	-0.00101146	-1.03453
A0A0K0K1J1	HEL-S-2	0.857359	0.752747	0.141314	0.213444
A0A0K0K1L3	HEL-S-307	0.477676	0.902309	-0.524225	-0.116679
A0A0M3HER3	TRIM47	0.925022	0.960297	0.0874219	-0.048596
A0A0S1TL27	KCNH1	0.876677	0.880195	-0.180212	0.168863
A0A0S2Z3B0	ASL	0.801686	0.926448	-0.355855	0.136322
A0A0S2Z3C4	SLC25A4	0.718085	0.825622	-0.36305	-0.227528
A0A0S2Z3D2	BCL2L1	0.181232	0.10998	-0.705296	-0.806181
A0A0S2Z3G3	SLC25A10	0.901096	0.870141	0.106537	0.132946
A0A0S2Z3L2	ATP2A2	0.128067	0.297728	-0.867446	-0.612959
A0A0S2Z3M4	ETFA	0.538709	0.91739	-0.400979	-0.0876778
A0A0S2Z3Q4	CRK	0.606081	0.526936	0.402256	0.451384
A0A0S2Z3W7	ITPA	0.744177	0.554498	-0.346514	-0.538593
A0A0S2Z3X6	FH	0.366669	0.263674	0.804372	0.928941
A0A0S2Z3X8	GDI1	0.218986	0.0830718	0.684528	0.907331
A0A0S2Z408	FH	0.565721	0.885212	-0.343235	0.10441
A0A0S2Z410	HSD17B10	0.970903	0.295871	-0.0316647	0.523651
A0A0S2Z414	MNAT1	0.773704	0.885212	0.435286	0.229395
A0A0S2Z451	PCK2	0.225738	0.719151	0.6552	0.235858
A0A0S2Z456	PRCC	0.726049	0.47928	0.222901	0.37894
A0A0S2Z476	PSMD12	0.672111	0.314471	0.212223	0.414965
A0A0S2Z482	PPP6C	0.600459	0.764938	0.632488	0.375674
A0A0S2Z487	JUP	0.739745	0.617207	-0.285151	0.378817
A0A0S2Z492	MCM3	0.910114	0.0584889	0.059996	-0.662385
A0A0S2Z4A1	PFKM	0.138739	0.23903	1.36043	1.08939
A0A0S2Z4A8	PFKM	0.636371	0.408185	0.454163	0.691025
A0A0S2Z4B2	SMAD4	0.396104	0.27303	-0.479737	-0.572611
A0A0S2Z4E4	NCK1	0.927544	0.934344	0.0887805	-0.0824918
A0A0S2Z4N8	VASP	0.38736	0.264748	-0.577086	-0.689306
A0A0S2Z4P0	PDLIM4	0.657722	0.902123	-0.539835	-0.175931
A0A0S2Z4P7	CNBP	0.806257	0.655007	0.243829	0.371779
A0A0S2Z4Q2	TGFBI	0.142174	0.0790534	-0.855151	0.991575
A0A0S2Z4U1	DPM1	0.279117	0.861992	-0.592509	0.124591
A0A0S2Z4X1	RBM10	0.266485	0.0891477	-0.662219	-0.932523
A0A0S2Z4X7	AP3B1	0.497035	0.42807	0.4326	0.470298
A0A0S2Z4Z0	RBM14	0.961353	0.858844	0.0637724	0.193067
A0A0S2Z4Z3	FPGT	0.442613	0.57478	0.555299	0.414096
A0A0S2Z500	OPTN	0.708428	0.624018	-0.379372	0.45121
A0A0S2Z505	PSTPIP2	0.543846	0.779681	-1.23356	-0.614654
A0A0S2Z542	MAPK13	0.408286	0.363628	0.534293	0.557667
A0A0S2Z577	VPS33B	0.815862	0.868588	-0.233542	-0.164193
A0A0S2Z580	ETHE1	0.00877097	0.00714952	-1.37236	-1.35876
A0A0S2Z590	LSM1	0.9681	0.869187	-0.0660742	-0.215777
A0A0S2Z595	FOSL1	0.858465	0.534558	0.156281	0.41896
A0A0S2Z599	PALMD	0.681718	0.944301	0.384273	-0.0784234
A0A0S2Z5B2	CBX4	0.17059	0.0584673	-0.8613	-1.14402
A0A0S2Z5B8	DCTN4	0.997012	0.446722	0.00386569	-0.577102
A0A0S2Z5C5	UROS	0.622842	0.678137	-0.45144	-0.37889
A0A0S2Z5E5	RBM28	0.253671	0.069774	0.512187	0.753779
A0A0S2Z5H7	COPS4	0.130754	0.052235	1.50256	1.8963
A0A0S2Z5I6	OPTN	0.0324817	0.0132334	1.3651	1.56898
A0A0S2Z5J4	AP3B1	0.748767	0.552284	0.239396	0.378059
A0A0S2Z5K3	DCP1A	0.211087	0.542717	-0.847907	-0.453919
A0A0S2Z5M8	ELAC2	0.90705	0.747958	-0.0926143	-0.217563
A0A0S2Z5M9	CDC73	0.63322	0.39466	0.36937	0.571286
A0A0S2Z5P2	GINS3	0.671574	0.340927	-0.398839	-0.740075
A0A0S2Z5P5	MCMBP	0.0919868	0.0440076	-1.10181	-1.30472
A0A0S2Z5P6	DIABLO	0.921291	0.491068	-0.111535	-0.58416
A0A0S2Z5U2	NDUFAF2	0.163615	0.888758	-0.635065	0.0909721
A0A0S2Z5Z5	C3orf38	0.543121	0.58806	0.358088	0.310023
A0A0S2Z604	COG7	0.360479	0.349739	-0.612327	-0.60304
A0A0S2Z6H0	ZGPAT	0.798508	0.342932	-0.251255	-0.686091
A0A0U1RQE9	QARS1	0.0468671	0.0771167	1.07307	0.93617
A0A0U1RQF0	FASN	0.0182642	0.981092	2.26012	0.033583
A0A0U1RQM0	A0A0U1RQM0_HUMAN PCNA-associated factor OS=Homo sapiens OX=9606	0.15508	0.0579233	-0.77455	-1.00207
A0A0U1RQP1	DNM1	0.916586	0.787251	0.0809604	-0.1797
A0A0U1RQP7	ENAH	0.825612	0.753955	0.250075	-0.315172
A0A0U1RQQ4	PROCR	0.817402	0.58314	-0.186469	-0.359543
A0A0U1RQT6	DOCK7	0.937184	0.918429	-0.08459	-0.108118
A0A0U1RQV5	A0A0U1RQV5_HUMAN Uncharacterized protein (Fragment) OS=Homo sapiens OX=9606	0.116568	0.199904	0.646121	0.526453
A0A0U1RR23	ST20-MTHFS	0.718928	0.28496	0.244304	0.573205
A0A0U1RR91	CARMIL1	0.400125	0.17094	-0.445539	-0.644882
A0A0U1RRA0	ZNF593OS	0.0101269	0.0603266	-1.72379	-1.19577
A0A0U1RRC2	GMPPA	0.838909	0.558769	-0.135943	-0.310495
A0A0U1RRG6	SMARCA2	0.392502	0.105799	-0.695987	-1.16017
A0A0U1RRK3	GATAD2B	0.925661	0.604504	-0.0668787	-0.294402
A0A0U1RRK8	KIAA1217	0.663902	0.937751	0.567879	-0.123324
A0A0U1RRL7	MMP24OS	0.284907	0.35228	-0.859758	-0.742117
A0A0U1RRM4	PTBP1	0.0439151	0.117493	1.43681	1.10016
A0A0U1ZE08	c-Cbl	0.609817	0.399555	0.389781	0.560067
A0A0Y0BS51	A0A0Y0BS51_HUMAN CUB domain containing protein 1 (Fragment) OS=Homo sapiens OX=9606	0.840984	0.331844	0.25131	0.890018
A0A109NGN6	A0A109NGN6_HUMAN Proteasome subunit alpha type OS=Homo sapiens OX=9606	0.0228006	0.229088	1.16648	0.617498
A0A126GV79	OR2T10	0.731464	0.652105	-0.361145	-0.4328
A0A126LAY8	U42	0.458129	0.981079	-0.395298	0.0169992
A0A140T8Y5	DHX16	0.9833	0.690172	-0.0275338	-0.334944
A0A140T947	DHX16	0.826664	0.995748	0.197601	0.00743725
A0A140T957	FLOT1	0.789416	0.736684	-0.168782	0.187295
A0A140T9L0	WDR46	0.816291	0.96941	0.207885	0.0369622
A0A140T9N3	DDX39B	0.752625	0.734525	0.195933	0.197013
A0A140T9V9	TRIM27	0.965885	0.576528	0.047837	-0.407388
A0A140T9X3	DDX39B	0.73152	0.920849	-0.4532	-0.15051
A0A140TA86	MICOS13	0.912585	0.93415	0.136514	0.103134
A0A140VJD0	A0A140VJD0_HUMAN Leucine-rich repeat and WD repeat-containing protein 1 OS=Homo sapiens OX=9606	0.82285	0.757552	-0.183628	-0.225259
A0A140VJE0	A0A140VJE0_HUMAN Adenosine kinase OS=Homo sapiens OX=9606	0.877407	0.798258	0.134222	-0.19496
A0A140VJF4	A0A140VJF4_HUMAN Biliverdin reductase A OS=Homo sapiens OX=9606	0.437478	0.273354	0.439838	0.565765
A0A140VJG8	A0A140VJG8_HUMAN Catechol O-methyltransferase OS=Homo sapiens OX=9606	0.681602	0.319446	-0.341518	-0.675742
A0A140VJL0	A0A140VJL0_HUMAN 3-hydroxyisobutyryl-CoA hydrolase, mitochondrial OS=Homo sapiens OX=9606	0.938865	0.926493	-0.058514	-0.0683917
A0A140VJL2	A0A140VJL2_HUMAN 3-hydroxy-3-methylglutaryl coenzyme A synthase OS=Homo sapiens OX=9606	0.5469	0.637111	0.3002	0.234771
A0A140VJL3	A0A140VJL3_HUMAN Hypoxanthine phosphoribosyltransferase OS=Homo sapiens OX=9606	0.222504	0.155301	0.861978	0.951175
A0A140VJM0	A0A140VJM0_HUMAN Testicular tissue protein Li 96 OS=Homo sapiens OX=9606	0.946003	0.702958	0.0831842	0.369771
A0A140VJP2	A0A140VJP2_HUMAN Methionine adenosyltransferase 2 subunit beta OS=Homo sapiens OX=9606	0.883769	0.445358	0.145085	0.548294
A0A140VJQ3	A0A140VJQ3_HUMAN Testicular tissue protein Li 129 OS=Homo sapiens OX=9606	0.964428	0.708136	-0.0759527	0.458834
A0A140VJQ4	A0A140VJQ4_HUMAN Ornithine--oxo-acid aminotransferase OS=Homo sapiens OX=9606	0.560536	0.924473	0.496261	-0.100209
A0A140VJR3	A0A140VJR3_HUMAN Phosphoglycerate kinase OS=Homo sapiens OX=9606	0.136612	0.0442048	1.26566	1.67802
A0A140VJS3	A0A140VJS3_HUMAN Testicular tissue protein Li 149 OS=Homo sapiens OX=9606	0.771641	0.519929	0.226378	0.407219
A0A140VJS7	A0A140VJS7_HUMAN Proteasome subunit beta type-5 OS=Homo sapiens OX=9606	0.670801	0.566015	0.304781	0.371991
A0A140VJW8	A0A140VJW8_HUMAN Testicular tissue protein Li 195 OS=Homo sapiens OX=9606	0.143767	0.407568	0.896787	-0.542772
A0A140VJZ4	A0A140VJZ4_HUMAN Ubiquitin carboxyl-terminal hydrolase OS=Homo sapiens OX=9606	0.445063	0.39363	0.5721	0.607355
A0A140VK46	A0A140VK46_HUMAN Proteasome subunit beta OS=Homo sapiens OX=9606	0.0827897	0.0583551	0.748516	0.805607
A0A140VK54	A0A140VK54_HUMAN Testicular secretory protein Li 54 OS=Homo sapiens OX=9606	0.697984	0.68861	-0.377314	0.370945
A0A140VK70	A0A140VK70_HUMAN 26S proteasome AAA-ATPase subunit RPT1 OS=Homo sapiens OX=9606	0.0137563	0.0325808	0.939764	0.785975
A0A140VKC0	A0A140VKC0_HUMAN Testis tissue sperm-binding protein Li 37a OS=Homo sapiens OX=9606	0.990531	0.732248	-0.0223379	0.359705
A0A140VKC9	A0A140VKC9_HUMAN Thioredoxin-disulfide reductase OS=Homo sapiens OX=9606	0.718393	0.999243	0.218994	0.000690304
A0A140VKE3	A0A140VKE3_HUMAN Glutathione transferase OS=Homo sapiens OX=9606	0.533411	0.800387	0.468632	0.21136
A0A140VKE7	A0A140VKE7_HUMAN Testis tissue sperm-binding protein Li 64n OS=Homo sapiens OX=9606	0.707292	0.926493	-0.271018	0.0763247
A0A140VKF1	A0A140VKF1_HUMAN Kinesin-like protein OS=Homo sapiens OX=9606	0.462462	0.944757	-0.425597	0.0537734
A0A146IHP0	SUN1	0.207977	0.0583551	-0.822781	-1.17766
A0A180H690	HLA-B	0.442873	0.386779	-1.21049	-1.29421
A0A193DRS0	NPC1	0.49126	0.0431081	0.56944	1.42695
A0A1A7UP97	GALNS	0.120488	0.139571	-1.00714	-0.939813
A0A1B0GTE6	KIFBP	0.816291	0.603843	0.180525	0.3304
A0A1B0GTF8	EPB41L3	0.726049	0.919571	-0.247086	0.0823786
A0A1B0GTL5	RAB11FIP5	0.808976	0.752286	-0.345442	0.401282
A0A1B0GTP9	STXBP1	0.720253	0.457978	0.319933	0.554359
A0A1B0GTY1	FTO	0.560162	0.976382	0.599357	0.0395824
A0A1B0GU92	A0A1B0GU92_HUMAN Peptidase A1 domain-containing protein OS=Homo sapiens OX=9606	0.176394	0.976202	1.84952	0.0631411
A0A1B0GUA3	KIFBP	0.701883	0.427199	0.31926	0.551539
A0A1B0GUA4	ASAH1	0.396104	0.694344	1.00293	0.517706
A0A1B0GUE9	DOCK7	0.348433	0.951016	0.600994	0.0551411
A0A1B0GUX5	DNM1	0.923754	0.950536	-0.111321	0.0746128
A0A1B0GUZ7	EFR3A	0.735266	0.991706	-0.254907	0.0107232
A0A1B0GV57	TAB2	0.849785	0.964099	-0.107076	0.0268067
A0A1B0GVF3	CPT2	0.979797	0.765887	-0.0354156	-0.279262
A0A1B0GVI7	A0A1B0GVI7_HUMAN Aryl hydrocarbon receptor (Fragment) OS=Homo sapiens OX=9606	0.565068	0.997156	0.505001	-0.00611221
A0A1B0GVW0	ATP6AP2	0.334377	0.461472	-0.768336	-0.587965
A0A1B0GW05	DPY19L1	0.982454	0.863223	0.0261166	0.147169
A0A1B0GWC2	MVK	0.471047	0.0909518	0.518858	1.03572
A0A1B0GWD0	ACTR2	0.945565	0.516502	-0.0695636	0.470054
A0A1B0GWI4	PCCA	0.0132788	0.00321758	-1.35626	-1.61886
A0A1B0GWJ2	ARID1B	0.699665	0.643724	-0.347153	-0.382671
A0A1B0GX65	UBE2E3	0.949499	0.932763	0.0769678	0.0967688
A0A1B0GXC7	HUWE1	0.617346	0.893789	0.3593	0.114457
A0A1B0GXJ2	SEPTIN2	0.16749	0.188107	1.14809	1.06761
A0A1B4Z394	TUBG2	0.825302	0.401739	0.237966	-0.678257
A0A1C7CYX9	DPYSL2	0.270141	0.898158	0.524011	-0.0846519
A0A1C7CYY6	DNMBP	0.651096	0.887935	-0.454769	0.164979
A0A1L3A5T2	GCDH	0.706086	0.950043	0.268708	0.0525347
A0A1N7SZQ2	A0A1N7SZQ2_HUMAN Transcription factor BTF3 (Fragment) OS=Homo sapiens OX=9606	0.882363	0.894251	-0.263865	-0.229282
A0A1P7ZIM8	A0A1P7ZIM8_HUMAN LMO7b OS=Homo sapiens OX=9606	0.181099	0.379785	-1.09099	-0.745966
A0A1S5QRL3	HLA-DPB1	0.543172	0.840868	-0.335321	0.128245
A0A1S5RA93	PNKP	0.483666	0.789159	-0.862487	-0.367976
A0A1S5UZ17	LRRFIP2	0.596722	0.638516	0.414256	0.354891
A0A1S5UZH5	TXN	0.102559	0.0803535	0.774561	0.810607
A0A1U9X7M1	A0A1U9X7M1_HUMAN Receptor protein-tyrosine kinase OS=Homo sapiens OX=9606	0.807482	0.986226	0.436179	0.0352265
A0A1U9X7S6	HLA-DQA2	0.46141	0.549589	0.55298	0.449102
A0A1U9X819	A0A1U9X819_HUMAN 28S ribosomal protein S18-2, mitochondrial OS=Homo sapiens OX=9606	0.794239	0.681711	-0.237999	-0.31971
A0A1U9X8A3	A0A1U9X8A3_HUMAN PHF1 OS=Homo sapiens OX=9606	0.853764	0.843219	-0.207687	-0.212484
A0A1U9X8D3	A0A1U9X8D3_HUMAN PPP1R18 OS=Homo sapiens OX=9606	0.294752	0.558769	-0.571182	-0.341366
A0A1U9X982	A0A1U9X982_HUMAN PRRC2A OS=Homo sapiens OX=9606	0.826664	0.785322	-0.189348	0.213065
A0A1U9X9C1	A0A1U9X9C1_HUMAN Valyl-tRNA synthetase OS=Homo sapiens OX=9606	0.995429	0.774726	0.00657919	0.230263
A0A1U9XBC2	A0A1U9XBC2_HUMAN Mediator of DNA damage checkpoint protein 1 OS=Homo sapiens OX=9606	0.613415	0.273564	-0.484165	-0.876969
A0A1U9XBD9	A0A1U9XBD9_HUMAN Mediator of DNA damage checkpoint protein 1 OS=Homo sapiens OX=9606	0.843211	0.99985	-0.353323	0.000188311
A0A1V0E419	A0A1V0E419_HUMAN TAP2 OS=Homo sapiens OX=9606	0.611315	0.885564	0.39029	-0.129953
A0A1W1B621	HLA-C	0.333032	0.313793	0.599524	0.595977
A0A1W2PP14	MITD1	0.670203	0.328648	0.308089	0.581272
A0A1W2PP33	UMAD1	0.60917	0.767453	0.358956	0.214798
A0A1W2PPF5	NECAP1	0.258706	0.132264	1.07994	1.33707
A0A1W2PPH5	TAF11L13	0.0932766	0.126265	-2.49242	-2.23469
A0A1W2PPI7	TRIM3	0.786871	0.909509	-0.333261	-0.146819
A0A1W2PPJ5	CRBN	0.663902	0.739187	-0.337986	-0.257084
A0A1W2PPP8	MED17	0.91822	0.939223	-0.119784	0.0911181
A0A1W2PPU6	SCARB2	0.95767	0.332247	0.0632822	0.734842
A0A1W2PPU9	MPRIP	0.734348	0.849882	0.431066	-0.252843
A0A1W2PQ47	FDFT1	0.289793	0.53295	0.768655	-0.479537
A0A1W2PQB7	SCARB2	0.659442	0.434386	0.292487	0.444807
A0A1W2PQD1	DPAGT1	0.74922	0.960297	-0.486308	-0.0879187
A0A1W2PQD2	ATXN10	0.043739	0.981079	1.41488	-0.0252729
A0A1W2PQH3	ME2	0.824598	0.68613	-0.239756	-0.375831
A0A1W2PQM2	TUBA1C	0.284907	0.319446	0.951433	0.868632
A0A1W2PQS5	TIMM9	0.247255	0.37947	-0.481136	-0.371668
A0A1W2PQS6	RPS10-NUDT3	0.351571	0.230688	-0.52529	-0.623458
A0A1W2PQS9	LIAS	0.826762	0.766609	-0.147693	-0.179735
A0A1W2PR83	DLD	0.613539	0.819268	-0.277734	0.136683
A0A1W2PRD7	TRIO	0.193632	0.0112091	-0.926544	-1.74379
A0A1W2PRH1	ME2	0.908398	0.773136	0.0943152	0.204481
A0A1W2PRP1	KRT7	0.428423	0.0148298	-0.638241	-1.73787
A0A1W2PRP5	AVL9	0.957149	0.293494	-0.0498949	-0.612808
A0A1W2PRR1	HSP90B1	0.205889	0.611491	-0.845321	-0.384974
A0A1W2PRT7	SLC35A3	0.80085	0.850133	0.475609	0.344809
A0A1W2PS05	PIK3C3	0.132623	0.699527	-1.4965	-0.4759
A0A1W2PS52	CSTB	0.566736	0.0652389	0.727648	1.90855
A0A1X7SBS0	ELP4	0.614557	0.640085	-0.563173	-0.507047
A0A1Y0BRN3	MYO6	0.958859	0.493328	0.0431735	0.382906
A0A1Y1B909	DHCR7	0.815271	0.422696	-0.198486	-0.515682
A0A1Y1BBN3	DHCR7	0.980332	0.972588	0.0620439	0.071814
A0A218KGQ6	PSEN1	0.84555	0.808932	-0.319168	-0.366107
A0A220T1R9	ANKLE2	0.360423	0.381178	-0.733297	-0.686136
A0A223G179	HLA-DRB1	0.363883	0.942973	-0.668596	-0.0733512
A0A248RGE3	A0A248RGE3_HUMAN 40S ribosomal protein S27a (Fragment) OS=Homo sapiens OX=9606	0.0235176	0.0678924	2.44052	1.916
A0A286R9D9	HMGB1	0.24322	0.694757	1.20159	0.47636
A0A286YEQ8	SCN1A	0.879254	0.881296	0.138197	-0.131519
A0A286YEX5	CHCHD3	0.751412	0.776949	0.458219	0.391761
A0A286YEY3	SRGAP2B	0.455269	0.283606	-0.408042	-0.531626
A0A286YF28	STX3	0.727707	0.409638	-0.221572	0.430492
A0A286YFE3	PPT1	0.654816	0.327439	-0.394821	-0.719238
A0A286YFF7	PPT1	0.829785	0.0792048	-0.168465	-0.951277
A0A286YFG8	ASAP2	0.94167	0.50293	-0.0774942	0.516194
A0A286YFL6	PPT1	0.797012	0.54772	0.203318	-0.378599
A0A291FGD9	RFT1	0.91185	0.420104	-0.104026	0.545056
A0A2C9F2M7	PHGDH	0.0100617	0.0418516	1.43002	1.08122
A0A2H4FWZ7	GCDH	0.795722	0.885288	-0.218367	-0.124318
A0A2H4FYY8	CCDC6-RET fusion	0.717957	0.629062	0.329412	0.39768
A0A2H4ZEU7	CD55	0.706074	0.897951	0.253386	0.0976245
A0A2L0A456	A0A2L0A456_HUMAN CCDC6-PDGFRB fusion protein (Fragment) OS=Homo sapiens OX=9606	0.548902	0.984979	0.51603	-0.0216801
A0A2L0RI88	IVD	0.985967	0.739198	0.021944	0.255653
A0A2L0RIE3	IVD	0.67164	0.870141	-0.356389	-0.152316
A0A2L2FPA2	HLA-C	0.455451	0.270734	-0.571971	-0.764765
A0A2P9DU05	ROCK2	0.896439	0.998067	-0.0885325	0.00262807
A0A2R8Y212	CHD4	0.0577916	0.0320826	-1.24029	-1.38739
A0A2R8Y2X9	GSS	0.35821	0.178272	0.518023	0.685375
A0A2R8Y3N3	HARS2	0.466509	0.323764	0.38685	0.479388
A0A2R8Y3S6	SNX27	0.856037	0.363597	0.149271	0.541615
A0A2R8Y3X5	OPA1	0.825447	0.922517	0.149997	-0.0693183
A0A2R8Y430	GSS	0.0204436	0.0128576	1.42057	1.4936
A0A2R8Y4C1	CEP78	0.353784	0.410856	-0.54592	-0.475895
A0A2R8Y4E0	HADHA	0.957149	0.588342	0.0484462	0.34265
A0A2R8Y4E5	ZNF385D	0.11466	0.0252636	0.728743	1.01753
A0A2R8Y4G4	OPA1	0.797151	0.541585	-0.226143	0.427932
A0A2R8Y4I8	SPAST	0.121023	0.0467552	-1.17089	-1.48082
A0A2R8Y4J3	AP3D1	0.225253	0.271304	0.953334	0.854917
A0A2R8Y4J4	RMND1	0.648483	0.698195	-0.331865	-0.279348
A0A2R8Y4M1	CLIC5	0.107007	0.0773611	-1.26538	-1.35339
A0A2R8Y4R7	TRMU	0.35821	0.552284	-1.16859	-0.78702
A0A2R8Y4S0	SPTLC1	0.893325	0.989579	-0.153592	0.0169683
A0A2R8Y4V6	TBCE	0.0584913	0.0419822	0.811098	0.865013
A0A2R8Y4W0	CNOT3	0.333828	0.217652	-0.611218	-0.720349
A0A2R8Y4Z0	CDK13	0.808337	0.825622	-0.291579	-0.250378
A0A2R8Y517	SERPINB6	0.0583135	0.0987451	0.911617	0.781377
A0A2R8Y524	MANBA	0.888062	0.940892	-0.222258	0.119255
A0A2R8Y534	DNAJC21	0.425405	0.309479	-0.702879	-0.827069
A0A2R8Y542	DYNC1H1	0.906101	0.746148	-0.131162	0.307002
A0A2R8Y5D2	SAMHD1	0.945746	0.777312	-0.0597816	0.202751
A0A2R8Y5N3	ZBED9	0.876243	0.818624	0.174062	0.227765
A0A2R8Y5S3	TSC1	0.933682	0.804447	-0.142504	-0.374612
A0A2R8Y5S7	RDX	0.961353	0.54888	0.0387242	0.324847
A0A2R8Y5V9	TPM4	0.0972696	0.282957	1.24756	0.832868
A0A2R8Y611	AP3D1	0.29318	0.846848	-0.545402	-0.130262
A0A2R8Y623	RPS7	0.826971	0.559962	0.203628	0.434909
A0A2R8Y653	UCK2	0.8109	0.489241	0.173771	0.391369
A0A2R8Y658	RNASEH2A	0.826664	0.600872	-0.175092	-0.340558
A0A2R8Y688	HADHA	0.5536	0.238011	0.382283	0.644961
A0A2R8Y6I5	DYNC1H1	0.774435	0.948772	-0.320788	-0.0793081
A0A2R8Y6N0	SMARCA4	0.861485	0.918429	-0.161871	-0.0980954
A0A2R8Y6N5	CNOT3	0.331583	0.459385	0.739043	0.563846
A0A2R8Y6X0	ADNP	0.632481	0.395474	-0.284636	-0.438875
A0A2R8Y706	DYNC1H1	0.888524	0.437575	0.102884	0.415108
A0A2R8Y718	ATG5	0.843318	0.786619	-0.204527	-0.252385
A0A2R8Y750	CTNNB1	0.812276	0.245831	-0.18507	-0.647269
A0A2R8Y755	SAMHD1	0.467941	0.492721	-0.633124	-0.579956
A0A2R8Y793	ACTB	0.0354086	0.0142404	-1.2641	-1.46642
A0A2R8Y7H1	RPS10	0.699665	0.41102	0.382252	0.677342
A0A2R8Y7J6	CDIN1	0.867969	0.757458	0.148986	-0.237324
A0A2R8Y7K4	LOXHD1	0.811894	0.16123	-0.159951	0.653421
A0A2R8Y7K6	POLD1	0.805452	0.0903733	-0.172327	-0.802628
A0A2R8Y7L2	HSD17B4	0.147321	0.421235	0.635867	0.376816
A0A2R8Y7M0	TMF1	0.614557	0.667415	0.458955	0.386881
A0A2R8Y7R0	SMARCA4	0.0236187	0.00306803	-1.66544	-2.22752
A0A2R8Y7S1	SLC4A11	0.0220037	0.0275138	-1.26378	-1.18912
A0A2R8Y7S9	RPS6KA3	0.0904193	0.355955	0.941011	0.544359
A0A2R8Y7Z0	CTNNB1	0.994647	0.881296	-0.00851882	0.146988
A0A2R8Y811	RPS14	0.870773	0.556685	0.107184	0.297432
A0A2R8Y857	TCOF1	0.117892	0.407941	-1.21872	-0.694146
A0A2R8Y880	RBBP6	0.0778344	0.0276833	-0.911494	-1.12317
A0A2R8Y888	ATXN3	0.618841	0.742842	0.37829	0.256009
A0A2R8Y8D8	CBLB	0.17878	0.384172	0.795768	0.537639
A0A2R8YCT7	DTD1	0.784892	0.863236	-0.290024	0.179571
A0A2R8YCU7	SMCHD1	0.446736	0.75575	-0.360525	-0.165223
A0A2R8YD74	TSC1	0.699665	0.852446	-0.289884	-0.149672
A0A2R8YD85	DOCK10	0.698023	0.934574	-0.415156	-0.102161
A0A2R8YDL0	TECTA	0.17878	0.998067	-1.67687	0.00660824
A0A2R8YDR3	TSC2	0.991835	0.659104	0.0147802	-0.35114
A0A2R8YDT1	GLUL	0.369271	0.278291	0.535148	0.604677
A0A2R8YE46	ATP6V0A4	0.0704001	0.0282241	-0.90136	-1.07722
A0A2R8YE82	TBCE	0.644652	0.826196	0.498555	0.255674
A0A2R8YE92	SMCHD1	0.687142	0.938999	0.249882	-0.0563673
A0A2R8YEC9	MANBA	0.577048	0.920849	-0.394912	-0.0868873
A0A2R8YEH9	TSC1	0.48948	0.510762	0.515218	-0.471844
A0A2R8YEL0	AGPS	0.429037	0.520358	-0.437632	-0.354963
A0A2R8YEM2	CCNH	0.893013	0.400845	-0.123877	-0.562187
A0A2R8YET2	PRRC2C	0.659442	0.998223	0.377604	-0.00229529
A0A2R8YEX0	OSBPL2	0.709233	0.0829365	-0.312953	-1.09401
A0A2R8YF18	SAMHD1	0.398014	0.603289	-0.78337	-0.505502
A0A2R8YFF4	SPG7	0.422721	0.247298	-0.585445	-0.764546
A0A2R8YFI2	CERT1	0.706074	0.351708	0.336412	0.673786
A0A2R8YFR9	EPB41	0.533696	0.994106	0.670728	0.0138539
A0A2R8YG28	OTOA	0.00628603	0.0110422	-3.196	-2.81343
A0A2R8YGC7	DYNC1H1	0.96548	0.649229	-0.0456299	0.324954
A0A2R8YGD3	RAPGEF2	0.865799	0.678386	-0.313477	-0.638907
A0A2R8YGH5	AP1S1	0.534817	0.813407	-0.894722	-0.382107
A0A2R8YGK2	MIGA1	0.819796	0.709256	0.196851	0.283602
A0A2S0BDD1	ATIII-R2	0.864484	0.0803535	0.160646	1.09277
A0A2S1PH23	MUT	0.74922	0.27867	-0.311717	-0.811435
A0A2S1PH31	MUT	0.985368	0.99985	-0.029575	0.000145558
A0A2U3RU89	HLA-B	0.411757	0.755282	0.566905	0.244443
A0A2U3TZH3	EEF1A2	0.838805	0.579269	0.183437	0.401481
A0A2U3TZI2	BRAF	0.612778	0.327439	0.336413	0.551982
A0A2U3TZJ6	TBCE	0.202683	0.22523	1.15975	1.07983
A0A2U3TZT7	OTOF	0.656313	0.077137	0.374992	1.15655
A0A2U3TZV8	PLCH1	0.569103	0.913434	-0.482378	-0.116118
A0A2U3TZV9	CCDC88A	0.947669	0.887681	-0.082813	-0.163561
A0A2U3TZY2	CLPB	0.249353	0.219171	-0.724241	-0.738067
A0A2U8BR37	SCAF1	0.654454	0.716575	-0.269617	-0.218788
A0A2U8J8Z6	IgH	0.517103	0.944377	0.542016	0.0764278
A0A2X0SF98	ARHGEF7	0.169729	0.127399	0.835868	0.890649
A0A2X0SFB3	ARHGAP10	0.91756	0.999711	-0.170393	0.00100392
A0A2X0SFI2	SRGAP1	0.929602	0.532567	-0.0879636	0.47609
A0A2X0SFJ0	TRIO	0.41272	0.444837	-0.474809	-0.431894
A0A2X0SYY4	DOCK9	0.794737	0.510449	0.265749	0.525725
A0A2X0TVV1	ARHGEF17	0.258706	0.575584	-0.890596	-0.481795
A0A2X0U2H5	DOCK1	0.880757	0.807725	-0.123949	0.176771
A0A2X0U4N6	DNMBP	0.365498	0.803794	-0.709547	0.234725
A0A343YSR9	ND4	0.663802	0.848008	0.367503	0.176994
A0A345S7Y2	POU2F1	0.76889	0.795372	-0.499434	-0.416989
A0A383S2A9	HLA-C	0.0228006	0.10223	-1.2868	-0.898972
A0A383S2I0	HLA-C	0.809334	0.459256	-0.305545	-0.720437
A0A384MDR3	FTL	0.671309	0.457797	0.475856	0.713935
A0A384MDR8	A0A384MDR8_HUMAN Pyruvate dehydrogenase E1 component subunit beta OS=Homo sapiens OX=9606	0.676858	0.782894	-0.347043	-0.233174
A0A384MDT9	A0A384MDT9_HUMAN Epididymis secretory sperm binding protein OS=Homo sapiens OX=9606	0.101213	0.200959	0.962213	0.749113
A0A384MDW7	ECHS1	0.819703	0.945958	0.165332	0.0527193
A0A384MDZ8	A0A384MDZ8_HUMAN Epididymis secretory sperm binding protein OS=Homo sapiens OX=9606	0.432334	0.177302	0.659127	1.00001
A0A384ME16	A0A384ME16_HUMAN Epididymis secretory sperm binding protein (Fragment) OS=Homo sapiens OX=9606	0.991835	0.837068	0.0127705	-0.165708
A0A384ME17	TUFM	0.950786	0.714594	-0.0693799	-0.318357
A0A384MEE7	A0A384MEE7_HUMAN Epididymis secretory sperm binding protein OS=Homo sapiens OX=9606	0.611315	0.553875	-0.344274	-0.370243
A0A384MEH9	A0A384MEH9_HUMAN Epididymis secretory sperm binding protein OS=Homo sapiens OX=9606	0.510299	0.633391	0.391832	-0.288478
A0A384MQX5	PEF1	0.999749	0.618293	-0.000294693	0.332748
A0A384MR07	A0A384MR07_HUMAN Non-specific serine/threonine protein kinase OS=Homo sapiens OX=9606	0.811928	0.592997	-0.401941	-0.73807
A0A384MR27	A0A384MR27_HUMAN Galectin OS=Homo sapiens OX=9606	0.672111	0.459062	0.35993	0.542667
A0A384MR33	SMC1L1	0.0519366	0.0118276	-0.78395	-1.01171
A0A384MTJ7	A0A384MTJ7_HUMAN Epididymis secretory sperm binding protein OS=Homo sapiens OX=9606	0.312426	0.240164	0.531511	0.581235
A0A384MTT2	PCK2	0.576692	0.52056	0.345342	0.36783
A0A384MTY2	A0A384MTY2_HUMAN Epididymis secretory sperm binding protein OS=Homo sapiens OX=9606	0.921041	0.426068	0.103887	0.606813
A0A384N5Z8	A0A384N5Z8_HUMAN Epididymis secretory sperm binding protein OS=Homo sapiens OX=9606	0.901089	0.775742	0.125453	0.249813
A0A384N647	AK4	0.85916	0.885654	-0.159558	0.127602
A0A384N6C2	IMPDH	0.428331	0.543516	0.520365	0.402866
A0A384NL22	PSMB3	0.0336485	0.0479142	1.51659	1.39006
A0A384NL45	A0A384NL45_HUMAN Very-long-chain enoyl-CoA reductase OS=Homo sapiens OX=9606	0.946112	0.942329	0.0880992	0.0911255
A0A384NL74	A0A384NL74_HUMAN Epididymis secretory sperm binding protein OS=Homo sapiens OX=9606	0.791932	0.923455	-0.271071	0.103973
A0A384NPH9	A0A384NPH9_HUMAN Glypican-1 OS=Homo sapiens OX=9606	0.229511	0.369315	1.07959	0.823216
A0A384NPW1	A0A384NPW1_HUMAN Epididymis secretory sperm binding protein OS=Homo sapiens OX=9606	0.0421475	0.177302	1.12547	0.744892
A0A384NPY7	LMAN2	0.422721	0.344349	-0.541153	-0.598678
A0A384NY14	DCXR	0.404304	0.853513	-0.507582	-0.140003
A0A384NYG5	MED17	0.740354	0.238011	-0.251162	-0.682704
A0A384P5G6	A0A384P5G6_HUMAN 75 kDa glucose-regulated protein OS=Homo sapiens OX=9606	0.628313	0.49833	0.599329	0.752264
A0A384P5L6	A0A384P5L6_HUMAN Fumarylacetoacetase OS=Homo sapiens OX=9606	0.335781	0.0714071	0.736396	1.23804
A0A384P5U2	A0A384P5U2_HUMAN Epididymis secretory sperm binding protein OS=Homo sapiens OX=9606	0.0847691	0.731062	1.02823	0.258583
A0A384P5U7	A0A384P5U7_HUMAN Epididymis secretory sperm binding protein OS=Homo sapiens OX=9606	0.882387	0.946698	0.163407	0.0747556
A0A384P5W4	A0A384P5W4_HUMAN Epididymis secretory sperm binding protein OS=Homo sapiens OX=9606	0.924741	0.759194	-0.0818716	-0.229513
A0A3B3IRI8	AKR1C8P	0.724917	0.421923	-0.316587	0.596829
A0A3B3IRK6	MOGS	0.961798	0.671268	0.0530148	-0.338072
A0A3B3IRK8	IFIH1	0.63417	0.99692	-0.440091	0.00669021
A0A3B3IRP5	CDC73	0.966381	0.825622	-0.0296034	0.116803
A0A3B3IRQ9	ADAR	0.0765189	0.238011	0.820247	0.554452
A0A3B3IRR3	FBRSL1	0.101672	0.122081	-1.79029	-1.6626
A0A3B3IRU6	PEG3	0.709607	0.54291	0.289243	0.413779
A0A3B3IRW6	QSER1	0.602758	0.319446	-0.376614	-0.611423
A0A3B3IRW9	GOLM2	0.533696	0.30593	-0.67464	-0.972213
A0A3B3IS01	DARS2	0.900726	0.923432	0.122668	-0.0959549
A0A3B3IS06	TCOF1	0.785629	0.870799	-0.248042	-0.146547
A0A3B3IS12	SLC25A48	0.857469	0.77322	-0.184642	-0.259128
A0A3B3IS24	A0A3B3IS24_HUMAN Protein-serine/threonine phosphatase OS=Homo sapiens OX=9606	0.972861	0.95401	0.0768288	0.110102
A0A3B3IS55	ABLIM1	0.015854	0.135736	-1.01351	-0.603209
A0A3B3IS84	COPA	0.192054	0.48876	0.675276	0.384584
A0A3B3ISD2	CDC16	0.893013	0.788164	-0.116787	-0.202411
A0A3B3ISH4	PPP1R12A	0.412172	0.611808	-0.679671	-0.441533
A0A3B3ISJ5	INPP5F	0.919767	0.689155	0.102453	-0.336936
A0A3B3ISQ4	EPS8L2	0.684994	0.00552898	-0.29675	-1.59441
A0A3B3ISV5	A0A3B3ISV5_HUMAN Uncharacterized protein OS=Homo sapiens OX=9606	0.651096	0.530879	0.73026	0.909298
A0A3B3ISW7	VPS36	0.876702	0.795372	-0.294824	-0.429294
A0A3B3ISX8	PALLD	0.990531	0.662186	0.0133345	0.260379
A0A3B3ISY9	AGK	0.236986	0.407668	-0.825887	-0.594354
A0A3B3IT54	C8orf33	0.286436	0.430342	-0.665204	-0.500177
A0A3B3IT84	HDAC8	0.850945	0.943684	0.205696	0.0814353
A0A3B3IT92	MCM4	0.813089	0.426193	-0.182571	-0.467035
A0A3B3ITB8	CTPS1	0.684994	0.52056	0.438759	0.609549
A0A3B3ITF0	DCPS	0.70529	0.626157	-0.189453	-0.221165
A0A3B3ITJ4	HNRNPL	0.403996	0.620164	1.11065	0.695182
A0A3B3ITK7	PGM1	0.0439151	0.0133731	1.18973	1.46018
A0A3B3ITK9	DARS2	0.928714	0.900605	0.0854626	0.12034
A0A3B3ITQ2	EIF2B5	0.961353	0.853239	-0.0677029	-0.213833
A0A3B3ITR6	FARS2	0.0389977	0.00791711	-0.976102	-1.25887
A0A3B3ITV3	COPA	0.0228006	0.173252	1.03315	0.608804
A0A3B3ITW1	GSK3B	0.861493	0.382404	0.134739	0.490877
A0A3B3ITY8	TAF11	0.453812	0.247948	-1.08052	-1.49337
A0A3B3IU03	FAM167A	0.889752	0.978829	-0.16572	-0.0338791
A0A3B3IU16	BET1	0.629083	0.883677	0.446675	-0.159536
A0A3B3IU46	RAMACL	0.122815	0.097958	1.23363	1.2936
A0A3B3IU78	COPA	0.864261	0.740119	0.156238	0.258582
A0A3B3IU93	KAT6B	0.763915	0.326873	0.241586	0.604233
A0A3B3IUA2	SNU13	0.157499	0.433611	-1.18505	-0.698901
A0A3B3IUA8	GNAI1	0.543172	0.795913	-0.5821	-0.271211
A0A3B3IUD2	MSTO1	0.0482464	0.0112091	1.21797	1.56024
A0A3G1LBH1	KRAS	0.362754	0.885564	0.742172	0.155671
A0A3G2LMK2	A0A3G2LMK2_HUMAN CD59 blood group antigen (Fragment) OS=Homo sapiens OX=9606	0.437132	0.621165	-0.331304	-0.219818
A0A3G2LMN0	ELOVL1	0.481956	0.134688	-0.408621	-0.739463
A0A3G9CMV0	DLG1	0.930743	0.966969	-0.130048	0.0631793
A0A3G9HN97	DDX60	0.277133	0.735275	-0.748378	0.274645
A0A3Q5ADB5	PRR12	0.118374	0.283816	-0.666745	-0.470773
A0A3Q9X065	mtCOX2	0.0898592	0.348404	-0.878298	-0.514053
A0A3S6H7X4	PRMT1	0.462153	0.62888	0.750288	0.511973
A0A3S6RF32	HLA-A	0.651096	0.324186	-0.486022	-0.882562
A0A410JA26	HLA-A	0.968823	0.739187	-0.0712787	-0.429017
A0A411NQ90	KIR3DL3	0.659054	0.128995	-0.347799	-0.929568
A0A481SU50	MXRA7	0.780336	0.907864	0.993826	0.437711
A0A481SVD9	MXRA7	0.742891	0.36328	-0.542695	-1.20123
A0A494BX66	CCDC57	0.357726	0.631832	-0.415168	0.233106
A0A494BZW7	PARN	0.216405	0.00932663	-0.586024	-1.18416
A0A494BZY1	CHN1	0.5469	0.16079	0.528059	1.0161
A0A494BZY8	UROD	0.431566	0.26324	0.431812	0.560022
A0A494BZZ8	TMEM87B	0.614113	0.515196	0.49727	-0.586556
A0A494C021	PIN4	0.414022	0.885564	0.524378	0.120598
A0A494C031	ACTN2	0.817958	0.731062	-0.145303	0.190795
A0A494C039	HYOU1	0.970836	0.50293	0.0372531	0.421593
A0A494C065	PRRC2B	0.979298	0.948194	-0.0358696	0.0723192
A0A494C076	PGM3	0.813179	0.98101	-0.153247	0.0171686
A0A494C085	UROD	0.686539	0.673869	-0.543519	-0.539444
A0A494C094	PRKAG2	0.203763	0.35091	0.794236	0.59568
A0A494C0C4	ZC3H11B	0.748465	0.806869	-0.293749	-0.220601
A0A494C0G7	DIMT1	0.882363	0.938999	-0.120564	0.0628128
A0A494C0L6	TYMP	0.319395	0.0282132	-0.931044	-1.86945
A0A494C0Q7	GTF2I	0.548875	0.993305	0.481804	0.0109521
A0A494C0R8	CLUH	0.314674	0.104438	-0.935455	-1.37046
A0A494C0S0	SNX25	0.105369	0.079374	-1.97356	-2.08756
A0A494C0Y7	RAD50	0.925612	0.890292	0.119674	-0.17569
A0A494C100	A0A494C100_HUMAN DNA helicase OS=Homo sapiens OX=9606	0.362969	0.744763	0.623042	0.256174
A0A494C130	MAX	0.168534	0.707038	-0.952637	-0.318454
A0A494C153	TBL1Y	0.819396	0.927652	0.208342	-0.0866462
A0A494C181	TRNT1	0.652834	0.845173	0.327559	0.156649
A0A494C189	H2AZ1	0.219713	0.253584	-0.584667	-0.534802
A0A494C198	DEK	0.942744	0.396204	-0.0957354	-0.789444
A0A494C1K3	GTF2I	0.374032	0.765705	0.587564	0.229151
A0A494C1K6	FUBP3	0.898574	0.554352	0.0824391	-0.294972
A0A494C1L1	LBR	0.958265	0.995748	-0.046508	-0.00651969
A0A494C1M5	CRYBG1	0.219713	0.0293577	-1.06794	-1.80197
A0A494C1N0	FKBP2	0.912347	0.579481	-0.1273	-0.494307
A0A499FI48	PDIA4	0.131856	0.414308	1.14179	0.664936
A0A499FJ41	CAPS	0.119655	0.0439263	-1.08421	-1.38568
A0A499FJI4	MYCBP2	0.0357101	0.0488704	-1.1629	-1.07696
A0A499FJL2	LARS2	0.509939	0.374527	0.486439	0.600436
A0A4D5RAA5	A0A4D5RAA5_HUMAN Annexin OS=Homo sapiens OX=9606	0.108133	0.0503185	1.15446	1.3842
A0A4D5RAF1	A0A4D5RAF1_HUMAN Tr-type G domain-containing protein OS=Homo sapiens OX=9606	0.670736	0.13493	0.277159	0.750591
A0A4D5RAH1	A0A4D5RAH1_HUMAN Annexin OS=Homo sapiens OX=9606	0.0187733	0.0603266	1.97589	1.52339
A0A4D5RAH8	A0A4D5RAH8_HUMAN Annexin OS=Homo sapiens OX=9606	0.147435	0.497783	1.1435	0.588001
A0A4D5RAI5	A0A4D5RAI5_HUMAN Annexin OS=Homo sapiens OX=9606	0.0155198	0.0325808	3.04317	2.60082
A0A4D5RBT3	A0A4D5RBT3_HUMAN Uncharacterized protein OS=Homo sapiens OX=9606	0.213226	0.309046	1.31745	1.0793
A0A4D6DSY5	TAX1BP2	0.682389	0.941416	-0.39427	-0.0839349
A0A4P2SRN0	HLA-A	0.398531	0.853165	2.7379	0.749267
A0A4P8DJY3	HLA-B	0.72345	0.497116	0.513568	-0.838136
A0A4P8PLQ7	NBDY	0.560286	0.493328	0.771447	0.839086
A0A510GIJ1	STAT6	0.337387	0.34874	-0.587133	-0.554692
A0A590PXD8	COBLL1	0.939443	0.766609	-0.0701727	0.229605
A0A590UJ22	GNAS	0.403525	0.321536	0.606754	0.674667
A0A590UJ78	EGLN1	0.82423	0.615193	-0.202684	-0.375598
A0A590UJ98	LRP8	0.543121	0.590474	0.349524	0.300616
A0A590UJG2	MACF1	0.973838	0.701576	0.0397247	0.320667
A0A590UJK4	SRSF6	0.755109	0.467231	0.250512	0.474793
A0A590UJT3	TERF2IP	0.827234	0.806869	-0.227957	-0.23837
A0A590UJU9	SLMAP	0.382933	0.386684	-0.720704	-0.692733
A0A590UJY3	PPP2R2A	0.38083	0.827821	-0.502454	0.152371
A0A590UK04	AP3B2	0.980918	0.531897	-0.0340746	0.525461
A0A590UK44	ITCH	0.919587	0.633108	0.0825678	0.310259
A0A590UK53	LRP8	0.728985	0.510337	-0.27102	-0.437249
A0A590UK64	AP3B2	0.804964	0.564509	0.508279	0.945818
A0A590UKC5	SAE1	0.543121	0.510898	-0.560685	-0.566292
A0A590UKC9	MSH3	0.786871	0.565184	0.206855	0.355741
A0A5C2G753	A0A5C2G753_HUMAN IGL c274_light_IGLV6-57_IGLJ3 (Fragment) OS=Homo sapiens OX=9606	0.964538	0.984756	0.0399017	-0.0156803
A0A5C2G779	A0A5C2G779_HUMAN IGL c304_light_IGLV3-19_IGLJ1 (Fragment) OS=Homo sapiens OX=9606	0.301534	0.0913805	-1.43492	-2.13586
A0A5C2GCF4	A0A5C2GCF4_HUMAN IGH + IGL c358_light_IGKV3-15_IGKJ1 (Fragment) OS=Homo sapiens OX=9606	0.939443	0.41885	0.0829555	0.625474
A0A5C2GI96	A0A5C2GI96_HUMAN IG c991_heavy_IGHV4-39_IGHD3-3_IGHJ6 (Fragment) OS=Homo sapiens OX=9606	0.275062	0.387035	-0.580637	-0.463543
A0A5C2GQ94	A0A5C2GQ94_HUMAN IG c700_heavy_IGHV1-69_IGHD4-23_IGHJ5 (Fragment) OS=Homo sapiens OX=9606	0.91272	0.977635	0.158938	0.0430221
A0A5C2GRL8	A0A5C2GRL8_HUMAN IG c51_light_IGLV2-14_IGLJ1 (Fragment) OS=Homo sapiens OX=9606	0.0554322	0.0239248	1.39845	1.6328
A0A5F9UY30	TGOLN2	0.628741	0.439279	-0.617728	-0.868612
A0A5F9ZA98	ABCB7	0.533696	0.317399	0.498648	0.705566
A0A5F9ZGM7	DOHH	0.939443	0.845173	-0.092334	-0.214808
A0A5F9ZH19	ANK2	0.178326	0.182614	0.835806	0.800059
A0A5F9ZH22	ODAD2	0.619941	0.92968	-0.406227	-0.0883167
A0A5F9ZH28	ABHD12	0.714478	0.917823	-0.245643	0.081613
A0A5F9ZHC3	SPTAN1	0.996646	0.683829	-0.00256155	0.184798
A0A5F9ZHG5	ABHD12	0.0936076	0.263641	-0.678663	-0.465066
A0A5F9ZHL7	ACAT1	0.892146	0.835838	0.187336	0.266095
A0A5F9ZHN7	SACM1L	0.991835	0.768268	0.0128942	0.221297
A0A5F9ZHY7	BRI3BP	0.663124	0.908572	0.409482	0.127179
A0A5F9ZI01	JAK1	0.0621846	0.857939	-0.988915	-0.132368
A0A5F9ZI39	JAK1	0.827089	0.607073	-0.245897	0.474703
A0A5H1ZRP4	NELFB	0.474662	0.670501	-0.545574	-0.34413
A0A5H1ZRQ2	DDX17	0.651096	0.993312	0.3701	0.0105433
A0A5H1ZRR9	DMD	0.517103	0.920849	0.807462	0.159191
A0A5K1VW54	ADK	0.285722	0.380043	0.931335	0.769917
A0A5K1VW56	ATAD3B	0.601352	0.64443	-0.373517	-0.319034
A0A5K1VW74	AKT3	0.979005	0.586945	0.0385844	0.485038
A0A5S6STF9	THOC7	0.533696	0.615193	-0.50158	-0.401015
A0A669KAX3	WFS1	0.867519	0.728195	-0.175464	0.311718
A0A669KB35	MAPK8IP3	0.692482	0.58235	0.264415	0.33084
A0A669KB46	SLC34A3	0.079302	0.218267	-1.96378	-1.38759
A0A669KBA4	STAT1	0.399043	0.657037	-0.412592	0.234502
A0A669KBC0	CSNK1E	0.294659	0.873237	0.870591	0.174921
A0A669KBF5	TMEM30A	0.393875	0.776225	-0.588998	-0.227057
A0A669KBI7	KMT2B	0.0184801	0.187619	-1.3333	-0.731142
A0A669KBJ7	ADNP	0.92223	0.964099	0.073397	0.0350569
A0A669KBL0	TSGA10	0.333539	0.307905	-0.497384	-0.499568
A0A678ZXX5	HLA-C	0.267287	0.17094	-0.807658	-0.93137
A0A6B9UDW4	A0A6B9UDW4_HUMAN LAIR1 (Fragment) OS=Homo sapiens OX=9606	0.990531	0.819268	0.0202986	0.230684
A0A6C0X4T0	HLA-DPA1	0.650174	0.115821	0.303796	0.823163
A0A6I8PRV6	CAPZB	0.529341	0.574087	0.77855	0.679769
A0A6I8PS19	GNL3L	0.0538595	0.163447	-1.06265	-0.758105
A0A6I8PS32	DNAJC7	0.431566	0.319892	-0.452905	-0.531558
A0A6M5CII8	CD151	0.991835	0.722065	0.0127064	0.256019
A0A6M8YDW2	MDIG	0.611865	0.487822	-0.347951	-0.425711
A0A6M8YHF9	MDIG	0.893013	0.405369	0.173474	0.781145
A0A6Q8KRG2	GOLGA2	0.0727922	0.0862615	-1.03413	-0.965697
A0A6Q8PF03	IFRD1	0.793468	0.399563	-0.239124	0.578174
A0A6Q8PF05	MSI2	0.375292	0.892646	0.625514	0.126984
A0A6Q8PF15	YARS1	0.902019	0.330489	0.103147	0.574906
A0A6Q8PF34	FAM111A	0.876677	0.079374	-0.182019	-1.33832
A0A6Q8PF45	GARS1	0.0142209	0.00225358	1.21757	1.55097
A0A6Q8PF80	LMNA	0.0419105	0.019836	1.40615	1.60214
A0A6Q8PFA7	AIFM1	0.964428	0.434386	-0.0378664	0.41221
A0A6Q8PFB1	CEP41	0.609742	0.440949	-0.400135	-0.529694
A0A6Q8PFC1	YARS1	0.172589	0.211702	0.998738	0.898013
A0A6Q8PFE0	GNB4	0.363468	0.699527	-0.609089	-0.293599
A0A6Q8PFJ1	INF2	0.0987917	0.194874	-1.23544	-0.967254
A0A6Q8PFJ4	MFN2	0.461507	0.347937	-0.725506	-0.856177
A0A6Q8PFM0	WNK1	0.252882	0.427199	-0.787373	-0.559755
A0A6Q8PFP0	A0A6Q8PFP0_HUMAN Cyclin N-terminal domain-containing protein OS=Homo sapiens OX=9606	0.994391	0.732474	0.00868332	0.249585
A0A6Q8PFU6	ATP6V0A2	0.789416	0.926112	0.234799	0.0859072
A0A6Q8PFV0	TRIM2	0.375947	0.420104	-1.38359	-1.23464
A0A6Q8PFX2	YARS1	0.404242	0.530879	0.505772	0.385125
A0A6Q8PG14	CLCC1	0.0481561	0.0530369	-1.12693	-1.08994
A0A6Q8PG20	CDH2	0.671785	0.237569	-0.539239	-1.20181
A0A6Q8PG72	CAST	0.346787	0.848335	0.648281	-0.166637
A0A6Q8PG85	CHMP1A	0.745218	0.932095	-0.276699	0.0821697
A0A6Q8PG91	NALCN	0.636841	0.714594	-0.47024	-0.368359
A0A6Q8PGE6	RAB7A	0.611315	0.0761691	0.572071	1.579
A0A6Q8PGE8	AARS1	0.0021613	0.00245473	1.50285	1.41077
A0A6Q8PGH0	LMNA	0.35821	0.0598159	0.742007	1.3614
A0A6Q8PGH2	ANKRD26	0.938714	0.840055	0.0532232	0.124779
A0A6Q8PGH5	KHDRBS2	0.926775	0.96353	0.11732	-0.060993
A0A6Q8PGK1	HSPB1	0.492434	0.906051	0.469336	0.104035
A0A6Q8PGK9	INF2	0.976341	0.918174	-0.031792	0.0905294
A0A6Q8PGP6	CEP290	0.0384025	0.0252354	-1.28462	-1.37404
A0A6Q8PGR1	GNAO1	0.257146	0.154344	0.512877	0.599689
A0A6Q8PGS5	MTMR2	0.701416	0.713941	0.282688	-0.260953
A0A6Q8PGU6	SPATA5	0.857143	0.881707	0.231961	0.188165
A0A6Q8PGV6	NDE1	0.997698	0.269168	-0.00322179	-0.808588
A0A6Q8PGW1	LRSAM1	0.709607	0.410856	0.25478	0.466917
A0A6Q8PGW4	GARS1	0.0086673	0.000748995	1.37151	1.88612
A0A6Q8PH09	FANCI	0.497769	0.502898	-0.433703	-0.411791
A0A6Q8PH36	ELP1	0.48948	0.321536	0.558628	-0.721531
A0A6Q8PH40	ZMPSTE24	0.155802	0.0750799	-0.760648	-0.91865
A0A6Q8PH75	IFRD1	0.585283	0.408445	-0.335888	0.450207
A0A6Q8PH88	GDAP1	0.432102	0.726489	-0.841857	-0.421574
A0A6Q8PH91	MACROD1	0.467833	0.487426	-0.467221	-0.432385
A0A6Q8PHA2	INF2	0.461507	0.846983	0.515297	-0.164161
A0A6Q8PHA5	HARS1	0.346435	0.257079	0.492371	0.554004
A0A6Q8PHE3	HARS1	0.886418	0.776949	-0.113165	0.193323
A0A6Q8PHE5	UBE3A	0.613539	0.330489	-0.363666	-0.596853
A0A6Q8PHG9	ZMPSTE24	0.815555	0.963364	-0.307818	0.065519
A0A6Q8PHJ2	AARS1	0.124073	0.500871	1.45715	0.708713
A0A6Q8PHJ4	AIFM1	0.389152	0.236976	-0.558249	-0.70082
A0A6Q8PHJ6	HSPB1	0.333832	0.138497	0.437062	0.603533
A0A6Q8PHK7	NDUFC1	0.827234	0.94111	-0.207519	0.075084
A0A7D3U5L9	A0A7D3U5L9_HUMAN Truncated dystrophin OS=Homo sapiens OX=9606	0.229574	0.45969	-0.853794	-0.549387
A0A7D5Q2L7	A0A7D5Q2L7_HUMAN NAD(P) dependent steroid dehydrogenase-like protein transcript variant OS=Homo sapiens OX=9606	0.883553	0.748051	0.191867	0.352501
A0A7D8ZGQ2	HLA-B	0.715935	0.391894	-0.305518	-0.591427
A0A7H1D2R6	A0A7H1D2R6_HUMAN Usf1 (Fragment) OS=Homo sapiens OX=9606	0.454415	0.0766714	-0.767245	-1.56402
A0A7I2RN43	DNAJB5	0.805246	0.884862	0.491088	-0.291485
A0A7I2UQ36	GPX1	0.729619	0.901835	-0.307243	0.123773
A0A7I2V2K5	NACA	0.0174353	0.307695	1.98864	0.871794
A0A7I2V2L9	RPL13A	0.0228006	0.0141079	1.52659	1.62961
A0A7I2V2N7	MACROH2A2	0.547978	0.652165	0.400038	0.30149
A0A7I2V2P4	PRKRA	0.835703	0.924427	0.132771	0.0631874
A0A7I2V2Q4	GSK3A	0.913803	0.984424	0.110468	-0.0209939
A0A7I2V2S0	DDX5	0.0215508	0.260382	1.33666	0.664237
A0A7I2V2U8	TWF2	0.375947	0.750636	-0.611585	-0.252149
A0A7I2V308	PTGES2	0.487244	0.675448	0.509741	0.324187
A0A7I2V323	HNRNPA2B1	0.663902	0.960297	1.07021	-0.151881
A0A7I2V343	PPIH	0.579621	0.605071	-0.302364	-0.271341
A0A7I2V383	BCL2L2-PABPN1	0.770888	0.8797	0.33106	0.179556
A0A7I2V385	EIF4H	0.0815819	0.117739	0.922192	0.812221
A0A7I2V3B4	SCFD1	0.628741	0.706991	-0.509574	-0.401258
A0A7I2V3B6	PITRM1	0.819528	0.708859	0.322302	0.464166
A0A7I2V3E4	EIF4H	0.128984	0.426193	0.668818	0.378158
A0A7I2V3E6	FLNA	0.126358	0.00356097	0.63404	1.23309
A0A7I2V3F9	HGS	0.957827	0.744763	0.047109	0.221816
A0A7I2V3G1	RHOA	0.612888	0.0769516	0.334145	0.929584
A0A7I2V3M7	MACROH2A2	0.382143	0.492578	-0.988206	-0.778106
A0A7I2V3N5	KIF5C	0.673857	0.944757	0.37349	0.0738979
A0A7I2V3Q3	LAS1L	0.720732	0.454381	-0.449727	-0.786562
A0A7I2V3Q6	ATP6V1G1	0.378399	0.658626	-0.58566	-0.320041
A0A7I2V3R8	HNRNPA1	0.0936746	0.338785	1.80835	1.08646
A0A7I2V3W9	EIF3E	0.923925	0.77829	0.0794492	0.203911
A0A7I2V444	STAT3	0.888062	0.774276	-0.107901	-0.189526
A0A7I2V461	XPO1	0.0616747	0.26354	1.13828	0.700905
A0A7I2V464	NONO	0.280044	0.0976136	-0.466361	-0.657933
A0A7I2V4B4	EIF3E	0.701003	0.947601	-0.281244	0.0568332
A0A7I2V4D8	G3BP1	0.706074	0.736518	-0.492341	-0.424538
A0A7I2V4I6	HNRNPA2B1	0.958747	0.5424	-0.101677	-0.819322
A0A7I2V4J6	HNRNPA3	0.486535	0.569485	-0.767134	-0.623228
A0A7I2V4J7	HGS	0.635474	0.603843	0.389438	0.401936
A0A7I2V4K9	NONO	0.927868	0.488916	-0.0962948	-0.554133
A0A7I2V4L6	YKT6	0.70529	0.722568	-0.310759	0.283195
A0A7I2V4M9	HGS	0.612778	0.34707	0.506929	0.807695
A0A7I2V4Q0	DDX1	0.611315	0.532567	0.437731	0.491504
A0A7I2V4Q3	IDE	0.821764	0.708859	-0.205709	-0.299947
A0A7I2V4S4	HNRNPA2B1	0.0878077	0.735842	1.61408	0.402148
A0A7I2V4T0	UGP2	0.0243442	0.00508321	1.20627	1.50327
A0A7I2V4T9	SGTA	0.466036	0.258894	0.870406	1.20622
A0A7I2V4V0	LAS1L	0.967332	0.949986	0.0640667	-0.08401
A0A7I2V4Z7	NDUFAF2	0.928471	0.629987	-0.0641353	0.276165
A0A7I2V518	CAMLG	0.331295	0.375996	-1.17626	-1.05008
A0A7I2V523	PSMD1	0.346955	0.920849	0.415566	0.0603915
A0A7I2V544	COQ8B	0.24862	0.880669	0.677151	0.120856
A0A7I2V562	SPECC1	0.0744975	0.00280364	-0.879651	-1.52165
A0A7I2V586	ACO2	0.191032	0.215827	-0.855647	-0.791414
A0A7I2V5D2	MKRN2	0.791093	0.818624	0.294869	0.238796
A0A7I2V5D4	NPEPPS	0.858497	0.532567	-0.186611	-0.502502
A0A7I2V5G4	NDUFS2	0.985967	0.843219	0.0239018	0.180631
A0A7I2V5G5	GSK3B	0.954728	0.97404	-0.0449137	-0.0253902
A0A7I2V5G8	VCP	0.883769	0.812139	0.140464	-0.20182
A0A7I2V5H1	G3BP1	0.0309393	0.124606	1.48581	1.03362
A0A7I2V5H9	PFDN5	0.331548	0.12663	0.551634	0.780647
A0A7I2V5K7	EIF3E	0.651096	0.585244	0.437792	0.486554
A0A7I2V5K9	GSK3B	0.924636	0.971879	0.137592	-0.054092
A0A7I2V5M5	NCL	0.82877	0.974552	0.173168	-0.0291949
A0A7I2V5P2	GGH	0.990531	0.793557	-0.0299091	-0.398335
A0A7I2V5R7	LAS1L	0.787982	0.907227	-0.250115	-0.114083
A0A7I2V5R8	DPP4	0.0765189	0.590583	-0.898461	-0.31706
A0A7I2V5S2	NPM1	0.171072	0.316889	1.08446	0.808649
A0A7I2V5T7	PTGES2	0.620498	0.768596	0.342438	0.211885
A0A7I2V5U0	ABCA1	0.689246	0.0973966	0.286551	0.90636
A0A7I2V5Y1	RIPK1	0.742884	0.917694	-0.275822	-0.100481
A0A7I2V634	IDE	0.514103	0.85755	0.43642	0.142479
A0A7I2V638	RPL19	0.558401	0.405563	0.38747	0.494927
A0A7I2V639	MARK3	0.794737	0.525908	-0.194691	-0.372818
A0A7I2V690	ACBD5	0.950108	0.847054	-0.0660326	-0.174258
A0A7I2YQ97	ADAM9	0.967935	0.189274	-0.0449303	-0.813477
A0A7I2YQA6	GBF1	0.97839	0.55287	-0.0382586	0.508174
A0A7I2YQE1	KPNA2	0.427629	0.986642	-0.942329	0.0275454
A0A7I2YQF8	EIF3I	0.986711	0.919746	0.033721	-0.152131
A0A7I2YQI6	EIF3I	0.657364	0.63585	-0.338924	0.341045
A0A7I2YQJ1	GSK3A	0.490696	0.479108	0.851767	0.83242
A0A7I2YQJ9	ACBD5	0.0825498	0.0786436	-1.00907	-1.00088
A0A7I2YQK5	IMPDH2	0.198123	0.682981	0.859579	0.323728
A0A7I2YQN2	SYNCRIP	0.0499153	0.884411	1.00044	0.108057
A0A7I2YQN3	GBF1	0.889752	0.648875	-0.161287	-0.427935
A0A7I2YQN9	G3BP1	0.166534	0.812139	0.780776	0.174548
A0A7I2YQP7	A0A7I2YQP7_HUMAN UPF0415 protein C7orf25 OS=Homo sapiens OX=9606	0.185324	0.638516	1.46995	0.601977
A0A7I2YQU9	ASH1L	0.19575	0.258523	-1.43396	-1.24255
A0A7I2YQV9	GSK3A	0.694705	0.782732	0.209665	0.147623
A0A7I2YQX2	NDUFAF2	0.117257	0.0573427	-0.879425	-1.04991
A0A7I2YQX3	XPO1	0.720253	0.699678	-0.237591	-0.243529
A0A7I2YQY4	KIF11	0.284289	0.206991	-0.641552	-0.712466
A0A7I8V3A3	VACV VK01 RKI-235 CDS	0.340093	0.416954	-0.584232	-0.492145
A0A7I8V3I2	VACV VK01 RKI-133 CDS	0.0897837	0.325157	-0.954106	-0.580369
A0A7I8V4U0	VACV VK01 RKI-111 CDS	0.525379	0.59447	-0.506594	-0.419065
A0AUK8	SRRM2	0.329958	0.537122	-0.930939	-0.613239
A0AV58	STRN3	0.970971	0.998067	0.0656062	-0.00587329
A0AVF1-2	TTC26	0.281227	0.777441	-0.825242	-0.261704
A0AVT1-2	UBA6	0.397891	0.199719	0.593815	0.808459
A0AVT1-3	UBA6	0.0831324	0.0219588	0.778912	1.02338
A0AVT1-4	UBA6	0.350946	0.656798	0.626746	0.327462
A0FGR8-6	ESYT2	0.548365	0.631402	0.65619	0.520925
A0JLM9	SMC2	0.763746	0.951725	0.419223	0.0952796
A0JLS5	TBL3	0.923756	0.832745	0.0590576	-0.120298
A0JLT6	PRKD2	0.794737	0.702958	-0.331733	0.425188
A0JLU5	ESF1	0.493738	0.603289	-0.392971	-0.300325
A0JNW5	UHRF1BP1L	0.978081	0.857422	-0.0341653	-0.165906
A0JP11	PIK3R4	0.88491	0.655459	-0.117302	0.290275
A0MNN4	SMU1	0.970836	0.971879	-0.054659	0.0458524
A0MNP2	WDR57	0.347501	0.964818	-0.465144	-0.0304065
A0MZ66-3	SHTN1	0.400514	0.0574202	-0.409004	-0.818406
A0PJ76	NCAPD2	0.685936	0.92625	-0.278419	-0.0744933
A0PJ79	MRPL1	0.418555	0.454431	-0.696133	-0.62695
A0PJ82	PARP4	0.22119	0.172588	-0.965266	-1.02674
A0PJ85	LMAN1	0.694401	0.699976	0.425024	-0.40166
A0PJ99	EXOC1	0.261389	0.21159	-0.782892	-0.827955
A0PJC9	TPR	0.48595	0.412505	-0.462112	-0.506518
A0PJG1	LLGL1	0.890903	0.874162	-0.124166	-0.137318
A0PJH2	ATP5H	0.888866	0.853165	-0.0992999	0.123249
A0PJI6	EHHADH	0.590591	0.72878	-0.731028	-0.485591
A0PJI7	CIR	0.0571717	0.025303	-0.930198	-1.08277
A0RZB6	SIL1	0.714842	0.820793	0.856567	0.545187
A1A584	TNFAIP2	0.946431	0.708859	-0.131029	-0.577548
A1A5C4	RRBP1	0.773085	0.963083	0.320043	-0.0572033
A1E286	OXCT1	0.905855	0.933406	0.0913583	0.06552
A1L0T0	ILVBL	0.799894	0.920849	-0.268852	0.110154
A1L390	PLEKHG3	0.770708	0.967879	-0.244691	0.0369578
A1L3A9	TBC1D9B	0.893193	0.726254	-0.133714	0.29776
A1YVW6	PRNP	0.390762	0.81773	-0.714049	-0.230968
A1Z2M2	A1Z2M2_HUMAN Interferon gamma (Fragment) OS=Homo sapiens OX=9606	0.950109	0.350756	0.0437161	0.425934
A2A2L6	RTF2	0.493738	0.556685	-0.646867	-0.548377
A2A2P1	CTNNBL1	0.0143188	0.0688526	-1.95063	-1.39216
A2A2S5	RRBP1	0.805659	0.722897	0.196534	0.249445
A2A305	UBAP2	0.0332456	0.0128573	-1.19969	-1.39044
A2A3R5	RPS6	0.533411	0.303523	0.389758	0.563123
A2A3R6	RPS6	0.243383	0.188792	0.558277	0.596553
A2AB10	FLOT1	0.903644	0.228078	0.109487	0.74111
A2BEK1	PPP1R11	0.584182	0.739187	0.34012	0.213403
A2I827	NKRF	0.958745	0.688091	0.0610104	0.350955
A2IDC6	MRPL28	0.836247	0.774276	-0.159642	0.199014
A2IDC7	MRPL28	0.945788	0.936129	-0.0855101	0.0969174
A2NX49	A2NX49_HUMAN Acetyl-CoA carboxylase 1 OS=Homo sapiens OX=9606	0.3053	0.561775	0.679754	-0.410747
A2RRE0	WDR7	0.452532	0.115032	-0.729544	-1.32732
A2RRE5	GRLF1	0.98854	0.861744	0.0335139	0.262442
A2RRP1-2	NBAS	0.453812	0.263674	-0.488027	-0.657801
A2RUC4-2	TYW5	0.411757	0.422653	-0.540717	-0.511259
A2RUM0	PARP10	0.913803	0.794645	0.17629	-0.368676
A2RUU9	PCM1	0.872257	0.4825	-0.125064	-0.403061
A2TDB8	CSRP3	0.175857	0.0479142	-1.65253	-2.32297
A2VCM6	PTMS	0.803949	0.10998	-0.371545	-1.63533
A2VCQ5	MAFK	0.089312	0.0979362	-1.23399	-1.17929
A2VCT3	OGDH	0.282863	0.893709	0.827914	0.14184
A2VDI6	FLJ32682	0.644563	0.434619	0.581913	0.853236
A3KFL5	EXOSC2	0.49235	0.878761	-0.733975	-0.202719
A3KMG5	KIAA0406	0.375023	0.395734	0.676196	0.630922
A3KMH1-2	VWA8	0.893806	0.925835	0.182532	0.129522
A3KMH1-3	VWA8	0.0206575	0.575407	-1.28224	-0.352908
A3KN83-4	SBNO1	0.807482	0.76236	0.342596	-0.380632
A4D0Y1	WASL	0.839562	0.981003	-0.247777	0.0334074
A4D0Z3	ARF5	0.16749	0.480927	-0.917097	-0.505267
A4D177	CBX3	0.497994	0.9591	0.63057	0.0642711
A4D193	LOC401317	0.729592	0.421865	-0.286468	-0.547995
A4D1E9-2	GTPBP10	0.946112	0.583358	-0.167491	-0.994933
A4D1J9	LOC392787	0.807306	0.0584284	-0.208957	1.11327
A4D1K4	FAM40B	0.620176	0.224148	-0.657034	-1.32523
A4D1M6	LOC392793	0.250067	0.211702	0.775597	0.802476
A4D1R6	LOC402695	0.0222905	0.0955463	1.36683	0.967678
A4D1V4	MRPL32	0.171965	0.308883	-0.783183	-0.592677
A4D218	MAD1L1	0.362828	0.337147	-0.571466	-0.576611
A4D275	ARPC1B	0.975596	0.623144	-0.0337746	0.347718
A4D2H4	LOC346521	0.282912	0.315491	0.793255	0.726492
A4FU01	MTMR11	0.683353	0.537903	0.249971	0.334406
A4FU77	SNRNP200	0.0744894	0.162741	-0.656385	-0.506869
A4FUT8	JMJD1B	0.951741	0.917005	0.0498612	-0.0816336
A4GYY8	DKFZp686F17268	0.131856	0.211344	0.975395	0.810733
A4PIW0	SYT-SSX2	0.198512	0.399959	0.677407	0.462406
A4QMW8	ENO1	0.664718	0.734165	0.319931	0.249233
A4UCS9	A4UCS9_HUMAN Fructose-bisphosphate aldolase (Fragment) OS=Homo sapiens OX=9606	0.24322	0.528248	1.30144	0.755103
A4UJ43	GSTM3	0.00512503	0.0158407	1.62315	1.31032
A4VCI5	CDC2L1	0.617108	0.69217	-0.274217	-0.218816
A4ZU86	NPM1	0.166534	0.453416	-0.859381	-0.497902
A5D6X0	SMARCA4	0.891582	0.840269	0.127286	0.175419
A5D8V7	ODAD3	0.68103	0.537412	0.344851	0.458137
A5D8X6	MAP1B	0.00164963	0.00421797	1.70389	1.42654
A5PKX5	MAN2A1	0.0448322	0.0803535	-1.49727	-1.27853
A5PLK7	RCC2	0.672272	0.651017	0.273675	-0.276668
A5PLL2	FUT8	0.411757	0.189274	-0.51597	-0.735165
A5YKK6-3	CNOT1	0.518139	0.352447	0.416499	0.540503
A5YM51	MYH7	0.25612	0.13493	1.78332	2.17814
A5YM53	ITGAV	0.292993	0.600872	0.702709	0.382358
A5YM72-4	CARNS1	0.396104	0.271622	0.748211	0.896468
A6H8Y5	NBN	0.80085	0.262358	-0.195284	-0.619714
A6NCQ5	MSRB2	0.51611	0.618616	0.647805	0.498549
A6ND36	FAM83G	0.47224	0.40285	-0.5857	-0.639676
A6NDF3	PBDC1	0.898055	0.838161	0.12766	0.188549
A6NDG6	PGP	0.684994	0.644187	0.275531	0.291866
A6NDI8	HDAC6	0.871144	0.86225	0.185112	0.185226
A6NDU8	C5orf51	0.127443	0.0549131	0.718682	0.889381
A6NDY9	FLNA	0.314218	0.00552898	0.469082	1.20549
A6NDZ3	A6NDZ3_HUMAN cDNA FLJ51783, highly similar to SAM domain and HD domain-containing protein 1 OS=Homo sapiens OX=9606	0.890579	0.929308	-0.120206	-0.0784677
A6NEM5	PIGK	0.869417	0.919073	-0.122402	0.0771344
A6NF51	BPNT1	0.112863	0.045142	0.757226	0.942186
A6NFM0	POLR2J2	0.888524	0.98101	0.220335	-0.0408759
A6NFU8	PGPEP1L	0.321497	0.392223	-0.858539	-0.734232
A6NGJ0	DYNLT3	0.188679	0.422749	-0.790592	-0.506258
A6NGQ3	OBSCN	0.119975	0.254423	-0.661645	-0.494923
A6NHH0	PTGES2	0.995033	0.936645	-0.012356	0.128058
A6NHL2	TUBAL3	0.573872	0.737891	0.62168	0.38398
A6NHN7	ZMYM3	0.331885	0.0282132	-0.481035	-0.984511
A6NHR9	SMCHD1	0.789527	0.831555	-0.26431	-0.201823
A6NHR9-3	SMCHD1	0.847848	0.705032	0.183319	0.313527
A6NIH7	UNC119B	0.799894	0.966488	0.186804	0.0327384
A6NIV2	TOMM7	0.0862587	0.816938	-0.796113	-0.144093
A6NIW5	PRDX2	0.0400144	0.0559911	1.57238	1.44577
A6NJA2	USP14	0.0215125	0.116131	1.37651	0.913746
A6NJU6	NUDT5	0.732738	0.809575	0.409101	0.290695
A6NKD9	CCDC85C	0.232747	0.102128	-0.797472	-1.02167
A6NKE1	TRAPPC3	0.819528	0.59772	0.214199	0.405116
A6NKT7	RGPD3	0.555374	0.88592	-0.408046	-0.120023
A6NKZ9	TIAL1	0.693647	0.365279	0.44275	0.839073
A6NLM8	SSR4	0.0593634	0.115032	2.07251	1.71137
A6NM62	LRRC53	0.68795	0.623144	0.419464	0.47123
A6NM71	A6NM71_HUMAN PRA1 family protein OS=Homo sapiens OX=9606	0.916072	0.798258	-0.0731527	-0.15478
A6NMQ1	POLA1	0.0819282	0.00249208	-1.02868	-1.85782
A6NMQ3	ENSA	0.108133	0.421464	1.57086	0.849346
A6NP24	CRYZ	0.485782	0.438084	0.492798	0.513489
A6PVC9	SEC63	0.488461	0.252699	-0.674287	-0.979439
A6PVJ0	CEP250	0.304449	0.166513	-0.829684	-1.02954
A6PVS8	LRRIQ3	0.0551892	0.0146149	-1.21671	-1.54402
A6PVU8	TUFT1	0.343842	0.332532	-0.766626	-0.751516
A6QL61	GRIA4	0.114251	0.188339	-0.960036	-0.794693
A6XP74	EGLN1	0.806866	0.659091	0.419243	0.634624
A6ZKI3	RTL8C	0.957663	0.713941	-0.0770746	-0.404257
A7E237	TET2	0.587196	0.556685	0.365436	0.371359
A7E2D7	EP400	0.437132	0.892727	-0.569852	-0.128308
A7E2F7	CLIP2	0.991835	0.449614	0.0221205	0.804362
A7LNJ1	SLC20A1	0.428423	0.551132	-0.609347	0.465395
A7MAV4	UBE2Q1	0.00241815	0.00643229	1.79653	1.50048
A7VJC9	STP	0.636087	0.739198	0.338057	0.240422
A7YME7	PPP1R13L	0.54032	0.57944	-0.570827	-0.501986
A8DPD7	ZYG11B	0.887326	0.940584	-0.130153	-0.0695067
A8JZZ8	A8JZZ8_HUMAN BCS1-like protein OS=Homo sapiens OX=9606	0.336749	0.987576	-0.849699	-0.0198297
A8K031	KNTC2	0.496938	0.0549954	-0.327662	-0.784641
A8K067	A8K067_HUMAN Cysteinyl-tRNA synthetase (Fragment) OS=Homo sapiens OX=9606	0.9833	0.917989	-0.02744	0.107264
A8K088	A8K088_HUMAN RNA helicase OS=Homo sapiens OX=9606	0.0100617	0.00613128	1.0505	1.08671
A8K0E1	A8K0E1_HUMAN cDNA FLJ78351 OS=Homo sapiens OX=9606	0.738848	0.779681	-0.212055	0.172988
A8K0F7	A8K0F7_HUMAN Vitamin-K-epoxide reductase (warfarin-sensitive) OS=Homo sapiens OX=9606	0.514903	0.694755	0.37011	0.236255
A8K0G7	A8K0G7_HUMAN cDNA FLJ78425, highly similar to Homo sapiens zinc fingers and homeoboxes 1 (ZHX1), mRNA OS=Homo sapiens OX=9606	0.226697	0.263674	-0.678991	-0.617384
A8K0I0	A8K0I0_HUMAN RING-type E3 ubiquitin transferase OS=Homo sapiens OX=9606	0.340093	0.0601724	-0.473077	-0.838603
A8K0M6	A8K0M6_HUMAN cDNA FLJ76697 OS=Homo sapiens OX=9606	0.409215	0.119151	-0.805021	-1.3345
A8K0M8	A8K0M8_HUMAN cDNA FLJ78057, highly similar to Homo sapiens differential display and activated by p53 (DDA3),mRNA OS=Homo sapiens OX=9606	0.212117	0.10317	-0.825439	-1.01954
A8K0T9	A8K0T9_HUMAN F-actin-capping protein subunit alpha OS=Homo sapiens OX=9606	0.55003	0.848677	0.582232	0.215148
A8K168	A8K168_HUMAN Malic enzyme OS=Homo sapiens OX=9606	0.0627956	0.200959	1.13932	0.784387
A8K1F4	A8K1F4_HUMAN cDNA FLJ78094, highly similar to Homo sapiens myeloid leukemia factor 2, mRNA OS=Homo sapiens OX=9606	0.167538	0.148391	-0.609406	-0.612589
A8K1U9	A8K1U9_HUMAN cDNA FLJ76762, highly similar to Homo sapiens suppressor of zeste 12 homolog (Drosophila) (SUZ12), mRNA OS=Homo sapiens OX=9606	0.259827	0.174585	-1.01698	-1.14813
A8K1Z2	A8K1Z2_HUMAN Glycerol-3-phosphate dehydrogenase OS=Homo sapiens OX=9606	0.706074	0.655007	-0.238075	-0.260066
A8K245	A8K245_HUMAN cDNA FLJ75441, highly similar to Homo sapiens vaccinia related kinase 1 (VRK1), mRNA OS=Homo sapiens OX=9606	0.613269	0.865357	0.350669	0.133749
A8K257	A8K257_HUMAN cDNA FLJ75298, highly similar to Homo sapiens caspase 1, apoptosis-related cysteine protease(interleukin 1, beta, convertase) (CASP1), transcript variant beta,mRNA OS=Homo sapiens OX=9606	0.712465	0.718233	0.275263	0.260628
A8K287	SNAP23	0.0213278	0.104046	-1.15612	-0.790675
A8K2B9	A8K2B9_HUMAN tRNA-uridine aminocarboxypropyltransferase OS=Homo sapiens OX=9606	0.620498	0.215996	-0.422548	-0.866112
A8K2G0	A8K2G0_HUMAN Secretory carrier-associated membrane protein OS=Homo sapiens OX=9606	0.439591	0.438084	-0.512683	-0.494035
A8K2H4	A8K2H4_HUMAN Cathepsin B OS=Homo sapiens OX=9606	0.645557	0.978046	0.594246	0.0448689
A8K2H9	A8K2H9_HUMAN cDNA FLJ78503, highly similar to Homo sapiens keratin 13 (KRT13), transcript variant 1, mRNA OS=Homo sapiens OX=9606	0.663124	0.734698	0.558851	-0.431218
A8K2I7	A8K2I7_HUMAN cDNA FLJ76072, highly similar to Homo sapiens GIPC PDZ domain containing family, member 1 (GIPC1), transcript variant 1, mRNA OS=Homo sapiens OX=9606	0.569582	0.507132	0.304793	0.328138
A8K2P3	A8K2P3_HUMAN cDNA FLJ77041, highly similar to Homo sapiens RAS protein activator like 2 (RASAL2), transcript variant 1, mRNA (Fragment) OS=Homo sapiens OX=9606	0.460506	0.638516	-0.699978	-0.463891
A8K2Q2	A8K2Q2_HUMAN cDNA FLJ77042, highly similar to Homo sapiens ATP-binding cassette, sub-family C (CFTR/MRP), member 4, mRNA OS=Homo sapiens OX=9606	0.799302	0.906396	-0.419595	-0.202439
A8K2Q6	A8K2Q6_HUMAN Peptidyl-prolyl cis-trans isomerase OS=Homo sapiens OX=9606	0.469345	0.46555	0.498846	0.481921
A8K2T5	A8K2T5_HUMAN cDNA FLJ77047, highly similar to Homo sapiens zinc finger protein 217 (ZNF217), mRNA (Fragment) OS=Homo sapiens OX=9606	0.809751	0.963364	-0.2236	0.0465856
A8K2W4	A8K2W4_HUMAN cDNA FLJ76247, highly similar to Homo sapiens BRCA1 associated protein (BRAP), mRNA OS=Homo sapiens OX=9606	0.501473	0.519297	-0.362727	-0.336022
A8K330	A8K330_HUMAN cDNA FLJ77055, highly similar to Homo sapiens WD repeat domain 75 (WDR75), mRNA (Fragment) OS=Homo sapiens OX=9606	0.123997	0.870987	-0.972916	-0.144195
A8K355	A8K355_HUMAN cDNA FLJ76385, highly similar to Homo sapiens splicing factor 3b, subunit 1, 155kDa (SF3B1), transcript variant 2, mRNA OS=Homo sapiens OX=9606	0.543121	0.781428	0.45093	0.222743
A8K3C3	A8K3C3_HUMAN T-complex protein 1 subunit delta OS=Homo sapiens OX=9606	0.867036	0.895143	-0.290564	0.227108
A8K3C5	A8K3C5_HUMAN cDNA FLJ77715, highly similar to Homo sapiens cisplatin resistance-associated overexpressed protein(LUC7A), mRNA OS=Homo sapiens OX=9606	0.271665	0.258894	-0.687106	-0.679586
A8K3D5	A8K3D5_HUMAN cDNA FLJ77065, highly similar to Homo sapiens golgi autoantigen, golgin subfamily a, 4 (GOLGA4), mRNA (Fragment) OS=Homo sapiens OX=9606	0.372163	0.820935	-0.441837	-0.136273
A8K3E7	A8K3E7_HUMAN cDNA FLJ76257, highly similar to Homo sapiens DIP13 beta (DIP13B), mRNA OS=Homo sapiens OX=9606	0.893013	0.539718	0.0863653	-0.301851
A8K3K1	A8K3K1_HUMAN cDNA FLJ78096, highly similar to Homo sapiens actin, alpha, cardiac muscle (ACTC), mRNA OS=Homo sapiens OX=9606	0.051622	0.304046	3.19223	1.74855
A8K3M3	PTPN1	0.307874	0.10633	-0.613358	-0.885145
A8K3M9	A8K3M9_HUMAN cDNA FLJ76387, highly similar to Homo sapiens splicing factor, arginine/serine-rich 9 (SFRS9), mRNA OS=Homo sapiens OX=9606	0.838805	0.802493	0.138207	0.156001
A8K3N4	PTPN2	0.0100617	0.0487151	-2.17052	-1.58404
A8K3Q7	A8K3Q7_HUMAN Annexin OS=Homo sapiens OX=9606	0.809318	0.426068	0.172336	0.431669
A8K3Z7	A8K3Z7_HUMAN cDNA FLJ77082, highly similar to Homo sapiens zinc finger, MYM-type 3, mRNA OS=Homo sapiens OX=9606	0.98413	0.603766	0.0215236	-0.33063
A8K455	A8K455_HUMAN S-adenosylmethionine synthase OS=Homo sapiens OX=9606	0.912984	0.860753	-0.165637	-0.246424
A8K460	A8K460_HUMAN cDNA FLJ78736, highly similar to Homo sapiens phospholipase A2, group VI (cytosolic, calcium-independent) (PLA2G6), transcript variant 2, mRNA OS=Homo sapiens OX=9606	0.533411	0.137188	-0.381778	0.753711
A8K486	A8K486_HUMAN Peptidyl-prolyl cis-trans isomerase OS=Homo sapiens OX=9606	0.612778	0.465426	0.301284	0.387222
A8K492	A8K492_HUMAN Methionine--tRNA ligase, cytoplasmic OS=Homo sapiens OX=9606	0.0551892	0.204587	1.18073	0.783259
A8K4A1	A8K4A1_HUMAN cDNA FLJ76790 OS=Homo sapiens OX=9606	0.670801	0.803715	-0.468527	-0.284946
A8K4G3	A8K4G3_HUMAN Tyrosine-protein kinase OS=Homo sapiens OX=9606	0.628741	0.795219	-0.322375	-0.183062
A8K4H7	PPAT	0.833767	0.0175114	-0.235947	-1.86445
A8K4I8	A8K4I8_HUMAN cDNA FLJ78131, highly similar to Homo sapiens nipsnap homolog 1 (C. elegans) (NIPSNAP1), mRNA OS=Homo sapiens OX=9606	0.824387	0.882947	0.342715	0.230226
A8K4K4	A8K4K4_HUMAN Non-specific serine/threonine protein kinase OS=Homo sapiens OX=9606	0.883769	0.36749	0.122423	0.534196
A8K4K9	A8K4K9_HUMAN ER membrane protein complex subunit 2 OS=Homo sapiens OX=9606	0.583479	0.767148	0.527712	0.300067
A8K4M1	A8K4M1_HUMAN cDNA FLJ75033, highly similar to Homo sapiens RAS and EF-hand domain containing (RASEF), mRNA OS=Homo sapiens OX=9606	0.447976	0.795913	-0.533836	-0.21018
A8K4T6	A8K4T6_HUMAN 26S proteasome non-ATPase regulatory subunit 5 OS=Homo sapiens OX=9606	0.9681	0.472988	-0.0520408	0.571952
A8K4V4	A8K4V4_HUMAN cDNA FLJ76392, highly similar to Homo sapiens mitochondrial ribosomal protein L43 (MRPL43), transcript variant 1, mRNA OS=Homo sapiens OX=9606	0.199571	0.224713	-1.52804	-1.41416
A8K4W2	A8K4W2_HUMAN ATP synthase F(0) complex subunit B1, mitochondrial OS=Homo sapiens OX=9606	0.888866	0.730548	-0.141988	-0.29817
A8K509	A8K509_HUMAN cDNA FLJ75931, highly similar to Homo sapiens Yip1 interacting factor homolog A (S. cerevisiae) (YIF1A), mRNA OS=Homo sapiens OX=9606	0.815271	0.710587	-0.159951	-0.222528
A8K517	RPS23	0.92402	0.882627	0.123782	0.188015
A8K521	A8K521_HUMAN DNA helicase OS=Homo sapiens OX=9606	0.566736	0.857539	0.386344	-0.139695
A8K545	A8K545_HUMAN Rab proteins geranylgeranyltransferase component A OS=Homo sapiens OX=9606	0.248864	0.496141	-0.633928	-0.39462
A8K556	A8K556_HUMAN cDNA FLJ78217 OS=Homo sapiens OX=9606	0.644563	0.614987	-0.466664	-0.477001
A8K559	A8K559_HUMAN cDNA FLJ76187 OS=Homo sapiens OX=9606	0.808339	0.508393	0.193199	-0.412527
A8K594	A8K594_HUMAN cDNA FLJ77256, highly similar to Homo sapiens SH3-domain binding protein 4 (SH3BP4), mRNA OS=Homo sapiens OX=9606	0.443762	0.678386	-0.625532	-0.365668
A8K5B0	A8K5B0_HUMAN cDNA FLJ75682, highly similar to Homo sapiens armadillo repeat containing, X-linked 3 (ARMCX3), transcript variant 1, mRNA OS=Homo sapiens OX=9606	0.635115	0.0657589	0.335811	1.03223
A8K5B6	A8K5B6_HUMAN cDNA FLJ76830, highly similar to Homo sapiens SWI/SNF related, matrix associated, actin dependent regulator of chromatin, subfamily a, member 3 (SMARCA3), transcript variant 1, mRNA OS=Homo sapiens OX=9606	0.00512503	0.0100995	-1.77775	-1.5334
A8K5D5	A8K5D5_HUMAN cDNA FLJ76832, highly similar to Homo sapiens mitochondrial ribosomal protein L19 (MRPL19), mRNA OS=Homo sapiens OX=9606	0.598562	0.49163	0.539075	0.634206
A8K5D8	A8K5D8_HUMAN Vesicle-fusing ATPase OS=Homo sapiens OX=9606	0.449433	0.643724	0.401634	0.258561
A8K5D9	A8K5D9_HUMAN cDNA FLJ77424, highly similar to Homo sapiens anillin, actin binding protein (scraps homolog, Drosophila), mRNA OS=Homo sapiens OX=9606	0.00691587	0.518307	-1.69604	-0.434035
A8K5K5	EIF3G	0.810685	0.458074	0.236768	0.563736
A8K5M7	A8K5M7_HUMAN cDNA FLJ76303, highly similar to Homo sapiens armadillo repeat containing, X-linked 2 (ARMCX2), mRNA OS=Homo sapiens OX=9606	0.865799	0.377382	0.160673	0.610403
A8K5Q1	A8K5Q1_HUMAN RNA methyltransferase OS=Homo sapiens OX=9606	0.839944	0.862855	-0.285574	0.238194
A8K5Y7	A8K5Y7_HUMAN cDNA FLJ78655, highly similar to Homo sapiens exportin 5 (XPO5), mRNA OS=Homo sapiens OX=9606	0.770501	0.944757	-0.344118	-0.0895999
A8K644	SFRS4	0.926956	0.705168	-0.107452	0.376435
A8K646	A8K646_HUMAN cDNA FLJ75699, highly similar to Homo sapiens osteoclast stimulating factor 1 (OSTF1), mRNA OS=Homo sapiens OX=9606	0.289793	0.743077	0.79059	0.288648
A8K651	A8K651_HUMAN Complement component 1 Q subcomponent-binding protein, mitochondrial OS=Homo sapiens OX=9606	0.398187	0.320559	-0.743411	-0.819422
A8K666	A8K666_HUMAN Phenylalanyl-tRNA synthetase beta subunit OS=Homo sapiens OX=9606	0.829978	0.854968	0.193837	0.162032
A8K683	A8K683_HUMAN cDNA FLJ75708, highly similar to Homo sapiens N-myc (and STAT) interactor (NMI), mRNA OS=Homo sapiens OX=9606	0.497515	0.9591	-0.496148	-0.050439
A8K690	A8K690_HUMAN cDNA FLJ76863, highly similar to Homo sapiens stress-induced-phosphoprotein 1 (Hsp70/Hsp90-organizing protein) (STIP1), mRNA OS=Homo sapiens OX=9606	0.347501	0.0485617	0.669247	1.26614
A8K6A5	A8K6A5_HUMAN cDNA FLJ77742, highly similar to Homo sapiens integrin, alpha 5 (fibronectin receptor, alpha polypeptide), mRNA OS=Homo sapiens OX=9606	0.339771	0.555326	-0.683847	-0.442768
A8K6A6	A8K6A6_HUMAN cDNA FLJ78619, highly similar to Homo sapiens melanoma cell adhesion molecule (MCAM), mRNA OS=Homo sapiens OX=9606	0.282886	0.111946	-0.774392	-1.05865
A8K6D2	A8K6D2_HUMAN cDNA FLJ76620, highly similar to Homo sapiens C2f protein (C2F), mRNA OS=Homo sapiens OX=9606	0.552974	0.535244	0.398329	0.394137
A8K6D4	A8K6D4_HUMAN NAD(+) kinase OS=Homo sapiens OX=9606	0.592504	0.324277	-0.48686	-0.765235
A8K6F0	A8K6F0_HUMAN RNA helicase aquarius OS=Homo sapiens OX=9606	0.711341	0.744763	-0.623202	-0.531446
A8K6G9	A8K6G9_HUMAN RNA helicase OS=Homo sapiens OX=9606	0.84555	0.777882	-0.156759	0.203679
A8K6H1	A8K6H1_HUMAN Aminopeptidase OS=Homo sapiens OX=9606	0.968105	0.42807	0.0549239	-0.663675
A8K6I6	A8K6I6_HUMAN cDNA FLJ75092, highly similar to Homo sapiens golgi associated, gamma adaptin ear containing, ARF binding protein 3 (GGA3), transcript variant long, mRNA OS=Homo sapiens OX=9606	0.633961	0.316025	-0.390364	-0.691089
A8K6I8	A8K6I8_HUMAN Ras-related protein Rab-3 OS=Homo sapiens OX=9606	0.921159	0.0958433	-0.0626091	0.69593
A8K6K4	A8K6K4_HUMAN cDNA FLJ77565, highly similar to Homo sapiens interleukin 1 receptor accessory protein (IL1RAP), transcript variant 1, mRNA OS=Homo sapiens OX=9606	0.483463	0.64333	-0.536532	-0.365856
A8K6Q5	A8K6Q5_HUMAN Cyclin-H OS=Homo sapiens OX=9606	0.459719	0.600872	-0.37438	-0.27138
A8K6Q8	A8K6Q8_HUMAN Transferrin receptor protein 1 OS=Homo sapiens OX=9606	0.913448	0.998067	0.133324	-0.00504182
A8K6S3	A8K6S3_HUMAN cDNA FLJ77570, highly similar to Homo sapiens pleckstrin homology domain containing, family C (with FERM domain) member 1 (PLEKHC1), mRNA OS=Homo sapiens OX=9606	0.718302	0.77188	0.389178	0.307865
A8K6V3	A8K6V3_HUMAN cDNA FLJ78677, highly similar to Homo sapiens splicing factor 3b, subunit 3, 130kDa (SF3B3), mRNA OS=Homo sapiens OX=9606	0.110284	0.268134	-0.834592	-0.593628
A8K6Y2	A8K6Y2_HUMAN Serine/threonine-protein phosphatase 2A 56 kDa regulatory subunit OS=Homo sapiens OX=9606	0.904074	0.954392	-0.0945174	0.0461787
A8K732	A8K732_HUMAN cDNA FLJ78771, highly similar to Homo sapiens discs, large homolog 7 (Drosophila), mRNA OS=Homo sapiens OX=9606	0.207072	0.200325	-0.991405	-0.973243
A8K781	A8K781_HUMAN cDNA FLJ75299, highly similar to Xenopus laevis proteasome (prosome, macropain) 26S subunit, ATPase 3, mRNA OS=Homo sapiens OX=9606	0.371847	0.434421	0.593028	0.510291
A8K787	A8K787_HUMAN ADP/ATP translocase OS=Homo sapiens OX=9606	0.921041	0.630396	-0.13184	0.510402
A8K794	A8K794_HUMAN Origin recognition complex subunit 1 OS=Homo sapiens OX=9606	0.433448	0.812129	-0.63947	-0.229748
A8K7A1	A8K7A1_HUMAN RNA helicase OS=Homo sapiens OX=9606	0.794737	0.817893	-0.324759	-0.268406
A8K7B1	A8K7B1_HUMAN cDNA FLJ78384, highly similar to Homo sapiens RUN and FYVE domain containing 1 (RUFY1), mRNA OS=Homo sapiens OX=9606	0.977732	0.660893	0.0314539	0.315666
A8K7J3	A8K7J3_HUMAN cDNA FLJ75535, highly similar to Homo sapiens early endosome antigen 1, 162kD (EEA1), mRNA (Fragment) OS=Homo sapiens OX=9606	0.888866	0.944757	-0.0925958	0.0470555
A8K7J7	A8K7J7_HUMAN Hexokinase OS=Homo sapiens OX=9606	0.958747	0.000374001	0.0316915	1.53696
A8K7N0	A8K7N0_HUMAN 60S ribosomal protein L14 OS=Homo sapiens OX=9606	0.877853	0.737033	0.144506	0.265318
A8K7S0	A8K7S0_HUMAN cDNA FLJ75478, highly similar to Homo sapiens splicing factor 4 (SF4), transcript variant a, mRNA OS=Homo sapiens OX=9606	0.359206	0.481409	-0.73134	-0.565257
A8K7S3	A8K7S3_HUMAN cDNA FLJ78602, highly similar to Homo sapiens homocysteine-inducible, endoplasmic reticulum stress-inducible, ubiquitin-like domain member 1 (HERPUD1), transcript variant 1, mRNA OS=Homo sapiens OX=9606	0.773219	0.59213	0.359614	0.55884
A8K7U5	A8K7U5_HUMAN Transmembrane 9 superfamily member OS=Homo sapiens OX=9606	0.60293	0.21702	-0.424642	-0.824272
A8K7V1	A8K7V1_HUMAN cDNA FLJ78053, highly similar to Homo sapiens splicing factor 3a, subunit 3, 60kDa (SF3A3), mRNA OS=Homo sapiens OX=9606	0.661328	0.636626	0.355251	-0.360595
A8K7W3	A8K7W3_HUMAN cDNA FLJ75780, highly similar to Homo sapiens SGT1, suppressor of G2 allele of SKP1 (SUGT1), mRNA OS=Homo sapiens OX=9606	0.85916	0.801815	-0.194833	-0.24835
A8K822	A8K822_HUMAN Daxx OS=Homo sapiens OX=9606	0.598417	0.115871	-0.536629	-1.27812
A8K832	A8K832_HUMAN cDNA FLJ78568, highly similar to Homo sapiens NADPH oxidase organizer 1 (NOXO1), transcript variant b, mRNA OS=Homo sapiens OX=9606	0.184748	0.14231	0.52463	0.551782
A8K874	A8K874_HUMAN N-alpha-acetyltransferase 35, NatC auxiliary subunit OS=Homo sapiens OX=9606	0.600846	0.688601	-0.524753	-0.402876
A8K885	A8K885_HUMAN Sorting nexin OS=Homo sapiens OX=9606	0.0750019	0.068631	0.871792	0.875332
A8K897	A8K897_HUMAN Nuclear pore complex protein Nup93 OS=Homo sapiens OX=9606	0.17059	0.920658	-0.553243	-0.0593337
A8K899	A8K899_HUMAN ADA3 homolog OS=Homo sapiens OX=9606	0.237458	0.127402	-0.815921	-0.983751
A8K8A6	A8K8A6_HUMAN cDNA FLJ76931, highly similar to Homo sapiens testes-specific heterogenous nuclear ribonucleoprotein G-T, mRNA OS=Homo sapiens OX=9606	0.0454918	0.232275	1.52068	0.921421
A8K8B7	A8K8B7_HUMAN Glycerol kinase OS=Homo sapiens OX=9606	0.992053	0.924376	0.0162039	-0.112701
A8K8C1	A8K8C1_HUMAN cDNA FLJ76058, highly similar to Homo sapiens deafness locus associated putative guanine nucleotide exchange factor (DELGEF), mRNA OS=Homo sapiens OX=9606	0.369959	0.836998	-0.43055	0.12372
A8K8E1	TBC1D15	0.757026	0.0843086	-0.178723	0.718339
A8K8F6	A8K8F6_HUMAN cDNA FLJ78417, highly similar to Homo sapiens low density lipoprotein receptor-related protein associated protein 1 (LRPAP1), mRNA OS=Homo sapiens OX=9606	0.703789	0.100478	0.312204	-1.01626
A8K8G0	A8K8G0_HUMAN cDNA FLJ75113 OS=Homo sapiens OX=9606	0.0804484	0.906396	1.19212	-0.119882
A8K8G8	A8K8G8_HUMAN cDNA FLJ75219 OS=Homo sapiens OX=9606	0.296386	0.0900864	-0.580372	-0.859959
A8K8I8	A8K8I8_HUMAN cDNA FLJ77850 OS=Homo sapiens OX=9606	0.495507	0.728305	-0.534933	-0.295867
A8K8N1	A8K8N1_HUMAN cDNA FLJ76440, highly similar to Homo sapiens TRIAD3 protein (TRIAD3), transcript variant 1, mRNA OS=Homo sapiens OX=9606	0.552164	0.404472	0.708435	0.893633
A8K8Q4	A8K8Q4_HUMAN DNA ligase OS=Homo sapiens OX=9606	0.84493	0.662275	0.364362	0.679136
A8K8T9	A8K8T9_HUMAN G2/mitotic-specific cyclin-B3 OS=Homo sapiens OX=9606	0.791745	0.591539	-0.583877	-0.962834
A8K8U1	A8K8U1_HUMAN cDNA FLJ77762, highly similar to Homo sapiens cullin-associated and neddylation-dissociated 1 (CAND1), mRNA OS=Homo sapiens OX=9606	0.592527	0.62888	0.277092	0.241653
A8K901	A8K901_HUMAN E3 ubiquitin-protein ligase (Fragment) OS=Homo sapiens OX=9606	0.939443	0.805241	-0.0917978	-0.256803
A8K905	A8K905_HUMAN Nucleolar complex protein 3 homolog OS=Homo sapiens OX=9606	0.499642	0.519297	-0.598324	-0.552796
A8K916	A8K916_HUMAN AP complex subunit beta OS=Homo sapiens OX=9606	0.320463	0.116131	0.530802	0.759887
A8K930	A8K930_HUMAN cDNA FLJ75500, highly similar to Homo sapiens EH domain binding protein 1, mRNA OS=Homo sapiens OX=9606	0.745218	0.74686	-0.446269	-0.419453
A8K940	A8K940_HUMAN cDNA FLJ77630, highly similar to Homo sapiens BPY2 interacting protein 1, mRNA OS=Homo sapiens OX=9606	0.959057	0.876619	-0.0553149	-0.144179
A8K946	A8K946_HUMAN mRNA cap guanine-N7 methyltransferase OS=Homo sapiens OX=9606	0.444318	0.726489	-0.364002	0.18608
A8K9B9	A8K9B9_HUMAN cDNA FLJ77391, highly similar to Homo sapiens EH-domain containing 4 (EHD4), mRNA OS=Homo sapiens OX=9606	0.33371	0.336499	-0.577492	0.552718
A8K9C0	A8K9C0_HUMAN cDNA FLJ75110, highly similar to Homo sapiens PHD finger protein 15 (PHF15), mRNA OS=Homo sapiens OX=9606	0.442492	0.21702	-0.91565	-1.30946
A8K9F5	A8K9F5_HUMAN cDNA FLJ77771, highly similar to Homo sapiens replication initiator 1, mRNA OS=Homo sapiens OX=9606	0.0819854	0.0955322	-1.07004	-1.00427
A8K9J6	A8K9J6_HUMAN cDNA FLJ78024 OS=Homo sapiens OX=9606	0.795567	0.909162	0.21688	0.0998821
A8K9J7	A8K9J7_HUMAN Histone H2B OS=Homo sapiens OX=9606	0.728985	0.978277	0.307294	0.0288579
A8K9K4	A8K9K4_HUMAN cDNA FLJ75504, highly similar to Homo sapiens glucosidase I, mRNA OS=Homo sapiens OX=9606	0.66809	0.72507	-0.41382	-0.338135
A8K9K6	A8K9K6_HUMAN cDNA FLJ76962, highly similar to Homo sapiens nucleolar protein 5A (56kDa with KKE/D repeat) (NOL5A), mRNA OS=Homo sapiens OX=9606	0.157607	0.898761	-0.742298	-0.0972201
A8K9S3	A8K9S3_HUMAN Coronin OS=Homo sapiens OX=9606	0.938714	0.638516	-0.0955255	0.450083
A8K9V9	A8K9V9_HUMAN cDNA FLJ76064 OS=Homo sapiens OX=9606	0.67164	0.743077	0.264122	0.201972
A8KA41	A8KA41_HUMAN 2'-5' oligoadenylate synthase OS=Homo sapiens OX=9606	0.00280179	0.289325	-2.41201	-0.82377
A8KA64	A8KA64_HUMAN cDNA FLJ77561, highly similar to Homo sapiens melanophilin, mRNA OS=Homo sapiens OX=9606	0.474662	0.206285	-0.431105	-0.666175
A8KA83	A8KA83_HUMAN Epididymis secretory sperm binding protein OS=Homo sapiens OX=9606	0.0562814	0.246599	2.09628	1.29783
A8KAK2	A8KAK2_HUMAN cDNA FLJ77901, highly similar to Homo sapiens zinc finger protein 521 (ZNF521), mRNA OS=Homo sapiens OX=9606	0.102741	0.261004	0.870286	0.614369
A8KAK5	A8KAK5_HUMAN Mediator of RNA polymerase II transcription subunit 14 OS=Homo sapiens OX=9606	0.964428	0.93466	-0.0453074	-0.071816
A8KAQ3	A8KAQ3_HUMAN cDNA FLJ76489, highly similar to Homo sapiens sortilin 1 (SORT1), mRNA OS=Homo sapiens OX=9606	0.422721	0.651666	0.696538	0.418575
A8MSL3	hCG_40298	0.97101	0.989541	-0.063643	0.0218965
A8MT40	PDPR	0.967677	0.862855	0.0405565	-0.134447
A8MT69-2	CENPX	0.0550379	0.0795638	-0.978758	-0.873075
A8MTJ3	GNAT3	0.351058	0.585244	-0.783886	-0.484667
A8MTY9	VPS26C	0.333832	0.122508	0.619559	0.894016
A8MU58	AIMP2	0.51297	0.338188	0.701196	0.921249
A8MUD9	RPL7	0.0177618	0.0354295	1.51766	1.30607
A8MUS3	RPL23A	0.217311	0.154777	0.628008	0.686372
A8MVJ9	HPF1L_HUMAN Putative histone PARylation factor 1-like OS=Homo sapiens OX=9606	0.992053	0.997685	0.0205849	-0.00704617
A8MVM8	NDUFA3	0.91272	0.878761	0.120805	0.16158
A8MXB7	SNX24	0.356602	0.142949	-0.94287	-1.33504
A8MXB9	SUMF2	0.921041	0.0431081	-0.0916448	-1.24749
A8MXE8	RAI1	0.763746	0.28616	-0.271123	-0.726423
A8MXP9	MATR3	0.00687995	0.000755816	-1.81652	-2.38072
A8MXV4	NUDT19	0.0200002	0.0605594	-1.07521	-0.835889
A8MY26	VPS26C	0.970269	0.920895	-0.0689842	-0.152363
A8MZB2	NAA20	0.808337	0.791469	0.168975	-0.167775
A8MZH8	PTTG1IP	0.887618	0.716743	-0.195407	0.42173
A9CB80	A9CB80_HUMAN Receptor protein-tyrosine kinase OS=Homo sapiens OX=9606	0.9945	0.926893	-0.0124697	0.132604
A9LST5	A9LST5_HUMAN Lutheran blood group glycoprotein (Fragment) OS=Homo sapiens OX=9606	0.357726	0.111001	-0.49208	-0.761688
A9QQ17	WASH	0.811289	0.947545	-0.176866	-0.0527934
A9QQ22	WASH	0.495579	0.751408	0.397881	0.201742
A9UGY9	ATG5	0.797012	0.681909	0.242623	-0.331413
A9UK01	A9UK01_HUMAN Rho GTPase activating protein OS=Homo sapiens OX=9606	0.316999	0.0302894	-0.520673	-1.02817
A9X9L0	DSC2	0.089312	0.471191	-1.1892	-0.556199
A9XTE5	A9XTE5_HUMAN Caveolin (Fragment) OS=Homo sapiens OX=9606	0.585372	0.653584	-0.603338	-0.4893
A9Z1X1	A9Z1X1_HUMAN Phosphogluconate dehydrogenase (NADP(+)-dependent, decarboxylating) OS=Homo sapiens OX=9606	0.720732	0.854616	0.403316	0.2203
A9Z1Z3-3	FER1L4	0.499307	0.566128	1.24403	1.04793
B0AZS6	YWHAZ	0.117009	0.252572	1.16113	0.86309
B0AZV5	B0AZV5_HUMAN cDNA, FLJ79545, highly similar to Eukaryotic translation initiation factor 3subunit 4 OS=Homo sapiens OX=9606	0.763409	0.462832	0.240959	0.469921
B0FTY2	B0FTY2_HUMAN NudC-like protein OS=Homo sapiens OX=9606	0.5469	0.857539	-0.632196	-0.219849
B0I1S9	MYO1B	0.973689	0.918429	-0.0405483	-0.105151
B0QY90	EIF3L	0.386176	0.33613	0.593877	0.62373
B0QYP8	PARVB	0.219256	0.0100995	0.592323	1.18913
B0QYT5	RANGAP1	0.414742	0.510762	-0.560768	-0.451721
B0QZ35	SIRT1	0.89815	0.931183	-0.111635	-0.0764571
B0QZ40	COMMD6	0.942239	0.929308	-0.111132	-0.13291
B0S8I6	FAM50A	0.917531	0.093325	0.0859825	0.911603
B0YIW5	ARCN1	0.29417	0.337521	0.739217	0.664301
B0YJC4	VIM	0.0824758	0.647111	2.99302	0.940922
B1AH79	RAC2	0.426696	0.357057	0.482962	0.525831
B1AH80	RAC2	0.98607	0.407173	-0.0316064	0.79544
B1AH99	MYH9	0.51297	0.92625	-0.543877	-0.098377
B1AHC9	XRCC6	0.0224888	0.337521	1.37048	0.599912
B1AHD1	SNU13	0.158971	0.0581724	0.946501	1.23156
B1AHE4	ATXN10	0.816063	0.0843143	-0.291722	-1.4808
B1AHM7	FBLN1	0.883769	0.62888	-0.233255	-0.605641
B1AHQ8	CENPM	0.201599	0.0480687	-0.518299	-0.765334
B1AJY5	PSMD10	0.84495	0.766609	-0.144428	-0.195025
B1AJZ2	VPS13D	0.671949	0.755936	0.336127	0.246564
B1AK20	DNAJC11	0.0499035	0.0118088	-1.12504	-1.44155
B1AK66	SNIP1	0.47224	0.435122	-0.584175	-0.599152
B1AK81	PIGK	0.990531	0.77188	0.0175134	0.249221
B1AK85	CAPZB	0.995429	0.490314	-0.00850417	0.594546
B1AKL6	EIF4ENIF1	0.529341	0.64193	-0.61408	-0.457627
B1AKP7	TARDBP	0.384305	0.239735	-0.595399	-0.736722
B1AL69	CDC37L1	0.404042	0.132535	-0.655979	-1.0416
B1AL79	PKN2	0.33944	0.0386326	0.563087	1.10168
B1ALC0	ARPC5	0.122948	0.10131	1.07583	1.11918
B1ALM5	TMEM9	0.32317	0.397596	-0.511392	-0.434775
B1AM21	GNAQ	0.646013	0.786619	0.495891	0.301611
B1AMN7	CTTNBP2NL	0.45004	0.732489	-0.521595	-0.262044
B1AMT4	STAG2	0.5469	0.815815	0.374032	-0.161879
B1ANM7	FAF1	0.826664	0.990908	0.181885	-0.0116771
B1AP13	CD55	0.954021	0.653031	0.0442193	0.253517
B1APE1	GTF2B	0.546422	0.261004	0.470074	0.750766
B1AQP8	EPHX1	0.294222	0.636	0.795614	0.399856
B1AQT3	NUF2	0.35821	0.460679	0.506484	0.403841
B1AR62	HK1	0.85916	0.267606	0.160633	0.703142
B1AXG1	RPS6KA3	0.0255905	0.407722	2.53831	1.00969
B1B5S6	ASAH1	0.555374	0.862886	0.516248	0.175749
B2KX87	HMGA2/WIF1 fusion	0.999957	0.47821	-0.000121083	1.04709
B2R4A2	B2R4A2_HUMAN Cytochrome b-c1 complex subunit 7 OS=Homo sapiens OX=9606	0.895739	0.981143	0.227535	-0.0417545
B2R4A5	B2R4A5_HUMAN cDNA, FLJ92019, highly similar to Homo sapiens mitochondrial ribosomal protein S14 (MRPS14), nuclear gene encoding mitochondrial protein, mRNA OS=Homo sapiens OX=9606	0.998301	0.924473	0.00419521	-0.186118
B2R4D5	B2R4D5_HUMAN Actin-related protein 2/3 complex subunit 3 OS=Homo sapiens OX=9606	0.24862	0.0856104	0.570988	0.787744
B2R4F9	B2R4F9_HUMAN cDNA, FLJ92074, highly similar to Homo sapiens progestagen-associated endometrial protein (placentalprotein 14, pregnancy-associated endometrial alpha-2-globulin,alpha uterine protein) (PAEP), mRNA OS=Homo sapiens OX=9606	0.491068	0.285822	-0.437843	0.603673
B2R4R0	HIST1H4J	0.807037	0.870141	0.475339	0.312046
B2R4R9	RPS28	0.694771	0.885564	0.32635	0.135016
B2R4S5	B2R4S5_HUMAN Epididymal secretory protein E1 OS=Homo sapiens OX=9606	0.851663	0.723411	0.3127	-0.514958
B2R548	B2R548_HUMAN Prefoldin subunit 4 OS=Homo sapiens OX=9606	0.306519	0.959708	0.592988	0.0427458
B2R577	B2R577_HUMAN Protein S100 OS=Homo sapiens OX=9606	0.672111	0.00708002	0.329257	1.65981
B2R5H0	B2R5H0_HUMAN Protein S100 OS=Homo sapiens OX=9606	0.142902	0.0913748	1.17134	1.30525
B2R5K5	B2R5K5_HUMAN cDNA, FLJ92508 OS=Homo sapiens OX=9606	0.504769	0.353177	-0.429767	-0.542868
B2R5T2	B2R5T2_HUMAN cDNA, FLJ92608, highly similar to Homo sapiens aldehyde dehydrogenase 1 family, member A3 (ALDH1A3), mRNA OS=Homo sapiens OX=9606	0.0632973	0.28616	1.15171	0.683658
B2R5U7	B2R5U7_HUMAN cDNA, FLJ92633, highly similar to Homo sapiens CCAAT-box-binding transcription factor (CBF2), mRNA OS=Homo sapiens OX=9606	0.0153238	0.0334575	-1.53066	-1.29767
B2R658	B2R658_HUMAN cDNA, FLJ92802, highly similar to Homo sapiens decay accelerating factor for complement (CD55, Cromerblood group system) (DAF), mRNA OS=Homo sapiens OX=9606	0.0918435	0.0985996	1.28747	1.23844
B2R679	B2R679_HUMAN cDNA, FLJ92825, highly similar to Homo sapiens SAR1a gene homolog 1 (S. cerevisiae) (SARA1), mRNA OS=Homo sapiens OX=9606	0.426818	0.561775	0.621009	0.462024
B2R694	B2R694_HUMAN Terpene cyclase/mutase family member OS=Homo sapiens OX=9606	0.556639	0.63952	0.619361	0.488686
B2R6A9	B2R6A9_HUMAN cDNA, FLJ92868, highly similar to Homo sapiens HIRA interacting protein 3 (HIRIP3), mRNA OS=Homo sapiens OX=9606	0.617063	0.430342	-0.647925	-0.900773
B2R6C4	B2R6C4_HUMAN Receptor expression-enhancing protein OS=Homo sapiens OX=9606	0.5024	0.747507	-0.489759	-0.255628
B2R6F3	SFRS3	0.103585	0.169413	1.30376	1.08984
B2R6F9	B2R6F9_HUMAN cDNA, FLJ92932, highly similar to Homo sapiens serine/threonine kinase 38 (STK38), mRNA OS=Homo sapiens OX=9606	0.613724	0.82328	-0.486971	-0.235734
B2R6J3	B2R6J3_HUMAN Corrinoid adenosyltransferase OS=Homo sapiens OX=9606	0.575884	0.581606	-0.348236	-0.327742
B2R6N6	B2R6N6_HUMAN cDNA, FLJ93036, highly similar to Homo sapiens tyrosine 3-monooxygenase/tryptophan 5-monooxygenaseactivation protein, eta polypeptide (YWHAH), mRNA OS=Homo sapiens OX=9606	0.888524	0.927652	0.195649	0.127456
B2R6P3	B2R6P3_HUMAN Matrix metalloproteinase-14 OS=Homo sapiens OX=9606	0.429775	0.353329	-0.445469	-0.492624
B2R6R6	B2R6R6_HUMAN Serine/threonine-protein phosphatase OS=Homo sapiens OX=9606	0.893013	0.817893	0.0955093	0.147401
B2R6U8	B2R6U8_HUMAN Cleavage and polyadenylation specificity factor subunit 5 OS=Homo sapiens OX=9606	0.0563826	0.200325	1.23276	0.830266
B2R6X2	B2R6X2_HUMAN Beta-glucuronidase OS=Homo sapiens OX=9606	0.707553	0.412505	-0.292669	-0.53091
B2R6X5	B2R6X5_HUMAN cDNA, FLJ93166, highly similar to Homo sapiens heat shock 70kDa protein 6 (HSP70B') (HSPA6), mRNA OS=Homo sapiens OX=9606	0.0372585	0.132121	2.0682	1.47205
B2R6X6	B2R6X6_HUMAN Peptidyl-prolyl cis-trans isomerase OS=Homo sapiens OX=9606	0.819528	0.110278	-0.173804	0.837392
B2R713	B2R713_HUMAN TRMT1-like protein OS=Homo sapiens OX=9606	0.939101	0.754803	-0.0894221	-0.301494
B2R739	B2R739_HUMAN 39S ribosomal protein L15, mitochondrial OS=Homo sapiens OX=9606	0.375214	0.423731	0.716861	0.633904
B2R749	B2R749_HUMAN cDNA, FLJ93285, highly similar to Homo sapiens cell division cycle associated 3 (CDCA3), mRNA OS=Homo sapiens OX=9606	0.827234	0.590222	-0.24884	0.501227
B2R7I0	B2R7I0_HUMAN Thioredoxin domain-containing protein 14 OS=Homo sapiens OX=9606	0.721027	0.541834	0.257396	0.383207
B2R7I9	B2R7I9_HUMAN Ras-related protein Rab OS=Homo sapiens OX=9606	0.398447	0.44178	0.761761	0.67757
B2R7M3	B2R7M3_HUMAN Aminoacyl tRNA synthase complex-interacting multifunctional protein 2 OS=Homo sapiens OX=9606	0.122377	0.0247364	0.886651	1.26991
B2R7P8	B2R7P8_HUMAN 5-aminoimidazole-4-carboxamide ribonucleotide formyltransferase OS=Homo sapiens OX=9606	0.260475	0.499942	0.862069	0.543693
B2R7R4	B2R7R4_HUMAN cDNA, FLJ93569, highly similar to Homo sapiens synaptotagmin-like 4 (granuphilin-a) (SYTL4), mRNA OS=Homo sapiens OX=9606	0.428423	0.958501	-0.525483	0.0478343
B2R7S3	B2R7S3_HUMAN cDNA, FLJ93580, highly similar to Homo sapiens TRAF family member-associated NFKB activator (TANK), transcript variant 1, mRNA OS=Homo sapiens OX=9606	0.898224	0.941988	0.136969	-0.0800185
B2R7T2	B2R7T2_HUMAN Transforming growth factor beta OS=Homo sapiens OX=9606	0.550539	0.746027	0.462338	-0.264976
B2R7V4	B2R7V4_HUMAN cDNA, FLJ93619, highly similar to Homo sapiens PRP4 pre-mRNA processing factor 4 homolog (yeast) (PRPF4), mRNA OS=Homo sapiens OX=9606	0.931096	0.802807	0.0832541	-0.21431
B2R7W3	BCAS2	0.815271	0.640366	-0.275259	-0.458386
B2R7X3	B2R7X3_HUMAN cDNA, FLJ93645, highly similar to Homo sapiens chromatin assembly factor 1, subunit B (p60) (CHAF1B),mRNA OS=Homo sapiens OX=9606	0.913377	0.890717	-0.133794	-0.16465
B2R7Y0	B2R7Y0_HUMAN cDNA, FLJ93654, highly similar to Homo sapiens serpin peptidase inhibitor, clade B (ovalbumin), member 2 (SERPINB2), mRNA OS=Homo sapiens OX=9606	0.725498	0.00369366	0.388307	2.50064
B2R823	B2R823_HUMAN RNA-binding protein PNO1 OS=Homo sapiens OX=9606	0.89612	0.371255	0.152909	0.755122
B2R856	B2R856_HUMAN Acyl-coenzyme A oxidase OS=Homo sapiens OX=9606	0.867158	0.737033	0.268998	-0.459003
B2R860	B2R860_HUMAN Ribose-phosphate diphosphokinase OS=Homo sapiens OX=9606	0.721201	0.899125	0.24948	-0.10046
B2R8G6	B2R8G6_HUMAN Peptidylprolyl isomerase OS=Homo sapiens OX=9606	0.560286	0.504696	-0.637454	-0.677817
B2R8J0	B2R8J0_HUMAN Polypeptide N-acetylgalactosaminyltransferase OS=Homo sapiens OX=9606	0.819703	0.736684	-0.21966	-0.286296
B2R8K4	B2R8K4_HUMAN cDNA, FLJ93942, highly similar to Homo sapiens activating transcription factor 1 (ATF1), mRNA OS=Homo sapiens OX=9606	0.596777	0.609535	0.549509	0.504771
B2R8N8	B2R8N8_HUMAN cDNA, FLJ93988, highly similar to Homo sapiens baculoviral IAP repeat-containing 2 (BIRC2), mRNA OS=Homo sapiens OX=9606	0.961871	0.342932	-0.0737867	0.912481
B2R8R5	B2R8R5_HUMAN cDNA, FLJ94025, highly similar to Homo sapiens tripartite motif-containing 28 (TRIM28), mRNA OS=Homo sapiens OX=9606	0.340272	0.737891	0.437537	-0.176573
B2R8U8	B2R8U8_HUMAN cDNA, FLJ94073, highly similar to Homo sapiens sphingomyelin phosphodiesterase 2, neutral membrane (neutral sphingomyelinase) (SMPD2), mRNA OS=Homo sapiens OX=9606	0.875635	0.997386	0.219166	-0.00714505
B2R8Z8	B2R8Z8_HUMAN cDNA, FLJ94136, highly similar to Homo sapiens synaptotagmin binding, cytoplasmic RNA interacting protein (SYNCRIP), mRNA OS=Homo sapiens OX=9606	0.714355	0.775742	0.565529	0.43378
B2R951	B2R951_HUMAN cDNA, FLJ94214, highly similar to Homo sapiens protocadherin beta 4 (PCDHB4), mRNA OS=Homo sapiens OX=9606	0.994748	0.17094	0.00643914	0.713862
B2R9C5	B2R9C5_HUMAN cDNA, FLJ94330 OS=Homo sapiens OX=9606	0.0341292	0.329657	1.15766	0.557109
B2R9F3	B2R9F3_HUMAN cDNA, FLJ94363, highly similar to Homo sapiens transporter 1, ATP-binding cassette, sub-family B(MDR/TAP) (TAP1), mRNA OS=Homo sapiens OX=9606	0.996286	0.99219	0.00554412	0.0127051
B2R9J4	B2R9J4_HUMAN cDNA, FLJ94423, highly similar to Homo sapiens mitochondrial ribosomal protein L23 (MRPL23), nuclear gene encoding mitochondrial protein, mRNA OS=Homo sapiens OX=9606	0.306519	0.921718	0.628899	-0.084248
B2R9T9	B2R9T9_HUMAN cDNA, FLJ94551 OS=Homo sapiens OX=9606	0.522069	0.973394	-0.568912	0.0401849
B2R9U2	B2R9U2_HUMAN Peptidylprolyl isomerase OS=Homo sapiens OX=9606	0.556667	0.763694	0.406753	0.221792
B2RA50	B2RA50_HUMAN Trafficking protein particle complex subunit OS=Homo sapiens OX=9606	0.815087	0.694757	0.306288	0.445265
B2RA56	B2RA56_HUMAN Nicalin OS=Homo sapiens OX=9606	0.882805	0.737169	0.191016	0.361653
B2RA57	B2RA57_HUMAN cDNA, FLJ94708 OS=Homo sapiens OX=9606	0.364207	0.933406	0.726892	0.0922736
B2RA91	B2RA91_HUMAN cDNA, FLJ94773, highly similar to Homo sapiens splicing factor, arginine/serine-rich 2, interacting protein (SFRS2IP), mRNA OS=Homo sapiens OX=9606	0.171855	0.0440076	-0.697767	-0.993108
B2RAA8	B2RAA8_HUMAN Acyl-CoA-binding domain-containing protein 6 OS=Homo sapiens OX=9606	0.599665	0.835161	0.339592	0.150339
B2RAG5	B2RAG5_HUMAN Dihydroxyacetone phosphate acyltransferase OS=Homo sapiens OX=9606	0.239046	0.216461	-0.763633	-0.767619
B2RAG9	B2RAG9_HUMAN Mediator of RNA polymerase II transcription subunit 1 OS=Homo sapiens OX=9606	0.945518	0.761789	0.0770895	0.277423
B2RAH2	B2RAH2_HUMAN Sodium/hydrogen exchanger OS=Homo sapiens OX=9606	0.903602	0.416954	-0.257883	-1.25262
B2RAK1	B2RAK1_HUMAN cDNA, FLJ94965, highly similar to Homo sapiens leucyl/cystinyl aminopeptidase (LNPEP), mRNA OS=Homo sapiens OX=9606	0.570949	0.9394	0.378966	-0.0640132
B2RAM2	B2RAM2_HUMAN cDNA, FLJ94999, highly similar to Homo sapiens calpain 7 (CAPN7), mRNA OS=Homo sapiens OX=9606	0.531162	0.557217	0.843584	0.763666
B2RAQ9	B2RAQ9_HUMAN Proteasome subunit beta OS=Homo sapiens OX=9606	0.913803	0.192426	0.0741819	0.594089
B2RAX1	B2RAX1_HUMAN cDNA, FLJ95169 OS=Homo sapiens OX=9606	0.48249	0.507908	-0.437909	-0.398576
B2RAZ4	B2RAZ4_HUMAN cDNA, FLJ95208, highly similar to Homo sapiens PYD and CARD domain containing (PYCARD), transcript variant 1, mRNA OS=Homo sapiens OX=9606	0.877853	0.678386	0.0910257	0.20131
B2RB06	B2RB06_HUMAN cDNA, FLJ95242, highly similar to Homo sapiens L-3-hydroxyacyl-Coenzyme A dehydrogenase, short chain (HADHSC), mRNA OS=Homo sapiens OX=9606	0.418791	0.733493	-0.517036	-0.244172
B2RB23	B2RB23_HUMAN cDNA, FLJ95265, highly similar to Homo sapiens acetyl-Coenzyme A acyltransferase 2 (mitochondrial 3-oxoacyl-Coenzyme A thiolase) (ACAA2), nuclear gene encoding mitochondrial protein, mRNA OS=Homo sapiens OX=9606	0.634303	0.56374	0.321059	0.361615
B2RB68	B2RB68_HUMAN cDNA, FLJ95336 OS=Homo sapiens OX=9606	0.569658	0.688601	-0.441969	-0.318647
B2RB90	B2RB90_HUMAN Glutamine--fructose-6-phosphate transaminase (isomerizing) OS=Homo sapiens OX=9606	0.221797	0.888083	0.752007	0.121555
B2RB95	B2RB95_HUMAN cDNA, FLJ95381, Homo sapiens tripartite motif-containing 16 (TRIM16), mRNA OS=Homo sapiens OX=9606	0.628392	0.854749	0.494743	0.210117
B2RBE5	B2RBE5_HUMAN cDNA, FLJ95468, highly similar to Homo sapiens transcriptional coactivator tubedown-100 (TBDN100),transcript variant 1, mRNA OS=Homo sapiens OX=9606	0.0372585	0.10998	-1.8475	-1.39574
B2RBI2	B2RBI2_HUMAN cDNA, FLJ95525, highly similar to Homo sapiens synapse associated protein 1, SAP47 homolog (Drosophila) (SYAP1), mRNA OS=Homo sapiens OX=9606	0.799704	0.847194	-0.216874	-0.158968
B2RBU0	B2RBU0_HUMAN PRP18 homolog OS=Homo sapiens OX=9606	0.914586	0.183233	-0.203584	-1.66963
B2RC26	B2RC26_HUMAN cDNA, FLJ95817, highly similar to Homo sapiens ZYG homolog (ZYG), mRNA OS=Homo sapiens OX=9606	0.34703	0.117493	-0.854486	-1.27563
B2RCJ5	B2RCJ5_HUMAN Angiotensin-converting enzyme OS=Homo sapiens OX=9606	0.280389	0.0740082	-0.786872	-1.1976
B2RCJ6	B2RCJ6_HUMAN cDNA, FLJ96114, highly similar to Homo sapiens bromodomain and WD repeat domain containing 2 (BRWD2), mRNA OS=Homo sapiens OX=9606	0.113526	0.365554	-1.138	-0.689741
B2RCM3	B2RCM3_HUMAN Calcium-activated neutral proteinase 2 OS=Homo sapiens OX=9606	0.00470312	0.01789	2.03216	1.58104
B2RCN8	B2RCN8_HUMAN cDNA, FLJ96179, highly similar to Homo sapiens glucocorticoid modulatory element binding protein 1 (GMEB1), transcript variant 1, mRNA OS=Homo sapiens OX=9606	0.446898	0.130192	-0.72287	-1.24834
B2RCW4	B2RCW4_HUMAN cDNA, FLJ96336, highly similar to Homo sapiens zinc finger and BTB domain containing 20 (ZBTB20),mRNA OS=Homo sapiens OX=9606	0.232828	0.0659981	-0.619924	-0.895355
B2RD19	B2RD19_HUMAN Protein-ribulosamine 3-kinase OS=Homo sapiens OX=9606	0.917889	0.502163	0.196509	0.958082
B2RDF2	PES1	0.817958	0.966488	-0.206698	0.0401064
B2RDG1	B2RDG1_HUMAN Fatty acyl-CoA reductase OS=Homo sapiens OX=9606	0.0575948	0.00708002	0.818056	1.16884
B2RDJ6	CIAO1	0.577131	0.510762	-0.793319	-0.861105
B2RDK6	B2RDK6_HUMAN cDNA, FLJ96656, highly similar to Homo sapiens SPFH domain family, member 1 (SPFH1), mRNA OS=Homo sapiens OX=9606	0.0336485	0.0247631	-1.01723	-1.05691
B2RDN3	NUBP2	0.990612	0.929689	0.0184115	0.0994321
B2RDN4	BOP1	0.743014	0.870141	-0.333928	-0.176569
B2RDP6	B2RDP6_HUMAN cDNA, FLJ96709, highly similar to Homo sapiens glutamate rich WD repeat protein GRWD (GRWD), mRNA OS=Homo sapiens OX=9606	0.850535	0.985205	0.24293	0.0260624
B2RDT9	B2RDT9_HUMAN Coiled-coil domain-containing protein 16 OS=Homo sapiens OX=9606	0.822552	0.766609	0.256223	-0.305127
B2RDV2	B2RDV2_HUMAN cDNA, FLJ96778, highly similar to Homo sapiens aminopeptidase-like 1 (NPEPL1), mRNA OS=Homo sapiens OX=9606	0.893325	0.651431	-0.229275	-0.629219
B2RDV7	B2RDV7_HUMAN tRNA-dihydrouridine(47) synthase [NAD(P)(+)] OS=Homo sapiens OX=9606	0.995429	0.496381	0.0055344	-0.387042
B2RDX4	B2RDX4_HUMAN cDNA, FLJ96811, highly similar to Homo sapiens G patch domain containing 1 (GPATC1), mRNA OS=Homo sapiens OX=9606	0.584182	0.563793	-0.657914	-0.654027
B2RDX5	B2RDX5_HUMAN Threonyl-tRNA synthetase OS=Homo sapiens OX=9606	0.00894603	0.0309628	1.3706	1.07377
B2RDZ9	B2RDZ9_HUMAN cDNA, FLJ96850 OS=Homo sapiens OX=9606	0.836968	0.528105	-0.207785	-0.501874
B2RE06	B2RE06_HUMAN Exocyst complex component 3 OS=Homo sapiens OX=9606	0.851858	0.557217	0.123749	0.306813
B2RE11	B2RE11_HUMAN cDNA, FLJ96865 OS=Homo sapiens OX=9606	0.706074	0.870487	-0.385532	-0.180138
B2RE34	B2RE34_HUMAN cDNA, FLJ96901, highly similar to Homo sapiens Rac GTPase activating protein 1 (RACGAP1), mRNA OS=Homo sapiens OX=9606	0.806257	0.659079	-0.242707	0.366539
B2RE56	B2RE56_HUMAN Peptidyl-prolyl cis-trans isomerase OS=Homo sapiens OX=9606	0.651567	0.926448	-0.592563	0.144451
B2RE59	B2RE59_HUMAN CCR4-NOT transcription complex subunit 9 OS=Homo sapiens OX=9606	0.520702	0.583358	-0.422977	-0.356056
B2RE64	B2RE64_HUMAN cDNA, FLJ93772, highly similar to Homo sapiens vesicle transport through interaction with t-SNAREs homolog 1B (yeast) (VTI1B), mRNA OS=Homo sapiens OX=9606	0.628741	0.417329	0.404911	-0.594449
B2RE76	CHMP2B	0.129917	0.299393	-1.47665	-1.04462
B2REB7	SET	0.691033	0.520852	0.326779	0.46088
B2RMQ4	CKAP2	0.0387897	0.0728511	-1.34549	-1.14502
B2RNR6	ZFR	0.718302	0.751408	-0.211961	-0.180486
B2RPK0	HMGB1P1	0.888524	0.963364	0.172838	-0.0589321
B2RTS4	CEP170	0.556639	0.500777	-0.488002	-0.518172
B2RTX8	WAPAL	0.359206	0.460169	-0.669772	-0.537444
B2RU10	EIF4G1	0.077886	0.36106	0.909134	0.500363
B2RWN5	HEATR1	0.0834439	0.325634	-0.908124	-0.540925
B2RWP0	SIPA1L3	0.917531	0.995748	0.093168	0.00718676
B2RWP4	TACC2	0.37586	0.782732	-0.663428	-0.242185
B2RXH8	HNRNPCL2	0.00550708	0.00883924	-3.38396	-3.01938
B2WTI3	JMJD6	0.776379	0.477689	0.378202	0.74767
B2ZRW0	HLA-B	0.386702	0.774276	0.674994	0.259396
B3KM63	B3KM63_HUMAN cDNA FLJ10380 fis, clone NT2RM2002030, highly similar to Glucosamine--fructose-6-phosphateaminotransferase (isomerizing) 2 OS=Homo sapiens OX=9606	0.899707	0.722065	0.113543	0.274014
B3KM68	B3KM68_HUMAN cDNA FLJ10398 fis, clone NT2RM4000349, highly similar to Homo sapiens basic leucine zipper and W2 domains 2 (BZW2), mRNA OS=Homo sapiens OX=9606	0.769464	0.50139	0.193057	-0.356787
B3KM74	B3KM74_HUMAN cDNA FLJ10425 fis, clone NT2RP1000326, highly similar to Metaxin-2 OS=Homo sapiens OX=9606	0.0556993	0.0549954	-1.23266	-1.22202
B3KM75	B3KM75_HUMAN cDNA FLJ10429 fis, clone NT2RP1000413, highly similar to Nck-associated protein 1 OS=Homo sapiens OX=9606	0.138115	0.478574	0.658438	0.344284
B3KM86	B3KM86_HUMAN Eukaryotic translation initiation factor 5B OS=Homo sapiens OX=9606	0.828327	0.847194	-0.21327	-0.184887
B3KM89	B3KM89_HUMAN cDNA FLJ10528 fis, clone NT2RP2000943, highly similar to Protein transport protein Sec24D OS=Homo sapiens OX=9606	0.257162	0.518434	0.748548	0.452446
B3KM98	B3KM98_HUMAN cDNA FLJ10556 fis, clone NT2RP2002479, highly similar to ATP-binding cassette sub-family B member 7, mitochondrial (Fragment) OS=Homo sapiens OX=9606	0.907738	0.583058	-0.0977298	-0.361827
B3KMD2	B3KMD2_HUMAN cDNA FLJ10723 fis, clone NT2RP3001155, highly similar to WD repeat and HMG-box DNA-binding protein 1 OS=Homo sapiens OX=9606	0.916708	0.126764	-0.12821	-1.23183
B3KME9	DCAF13	0.883769	0.995748	0.126008	0.00681805
B3KMG7	B3KMG7_HUMAN cDNA FLJ10951 fis, clone PLACE1000213, highly similar to Homo sapiens COBL-like 1 (COBLL1), mRNA OS=Homo sapiens OX=9606	0.903011	0.796939	0.105118	0.195251
B3KMI3	SPG20	0.0859456	0.0166917	-1.28192	-1.77945
B3KMI5	B3KMI5_HUMAN alpha-1,2-Mannosidase OS=Homo sapiens OX=9606	0.882387	0.835093	0.429521	0.55209
B3KMJ0	B3KMJ0_HUMAN cDNA FLJ11145 fis, clone PLACE1006626, highly similar to Endoribonuclease Dicer OS=Homo sapiens OX=9606	0.715764	0.854749	-0.501496	-0.268369
B3KML1	B3KML1_HUMAN Sorting nexin-2 OS=Homo sapiens OX=9606	0.0419105	0.0666355	0.924742	0.82034
B3KMM3	B3KMM3_HUMAN cDNA FLJ11471 fis, clone HEMBA1001675, highly similar to Mus musculus GTPase activating protein and VPS9 domains 1 (Gapvd1), mRNA OS=Homo sapiens OX=9606	0.91822	0.721992	-0.0663416	0.195488
B3KMS7	B3KMS7_HUMAN cDNA FLJ12487 fis, clone NT2RM2000609, highly similar to Choline transporter-like protein 1 OS=Homo sapiens OX=9606	0.98854	0.644056	0.0298792	0.531485
B3KMS9	B3KMS9_HUMAN cDNA FLJ12495 fis, clone NT2RM2001652, highly similar to Brefeldin A-inhibited guanine nucleotide-exchange protein 1 OS=Homo sapiens OX=9606	0.863574	0.825622	0.17225	0.202013
B3KMT3	B3KMT3_HUMAN cDNA FLJ12513 fis, clone NT2RM2001743, highly similar to Homo sapiens transforming growth factor beta regulator 4 (TBRG4), transcript variant 1, mRNA OS=Homo sapiens OX=9606	0.618233	0.472988	0.399118	0.515759
B3KMW4	B3KMW4_HUMAN Phosphoinositide 5-phosphatase OS=Homo sapiens OX=9606	0.921601	0.776949	-0.0945385	-0.238604
B3KMW5	B3KMW5_HUMAN cDNA FLJ12796 fis, clone NT2RP2002058, highly similar to WD repeat protein 3 OS=Homo sapiens OX=9606	0.831784	0.347296	-0.165707	-0.545312
B3KMZ9	B3KMZ9_HUMAN cDNA FLJ13073 fis, clone NT2RP3001854, highly similar to Ankycorbin OS=Homo sapiens OX=9606	0.51611	0.430846	0.424041	0.475391
B3KN05	B3KN05_HUMAN cDNA FLJ13129 fis, clone NT2RP3002969, highly similar to Long-chain-fatty-acid--CoA ligase 3 OS=Homo sapiens OX=9606	0.654678	0.470888	-0.427343	-0.602859
B3KN10	B3KN10_HUMAN cDNA FLJ13176 fis, clone NT2RP3003846, highly similar to SEC23-interacting protein OS=Homo sapiens OX=9606	0.492552	0.478555	0.459163	0.450955
B3KN15	B3KN15_HUMAN cDNA FLJ13198 fis, clone NT2RP3004454, highly similar to Heparan sulfate 2-O-sulfotransferase 1 OS=Homo sapiens OX=9606	0.0490169	0.0271168	-0.882131	-0.97914
B3KN29	B3KN29_HUMAN PRA1 family protein OS=Homo sapiens OX=9606	0.200736	0.535541	-0.636741	-0.337958
B3KN33	B3KN33_HUMAN cDNA FLJ13384 fis, clone PLACE1001062, highly similar to Alpha-aminoadipic semialdehyde synthase, mitochondrial OS=Homo sapiens OX=9606	0.585287	0.402051	-0.425079	-0.576675
B3KN37	B3KN37_HUMAN Pitrilysin metalloproteinase 1 OS=Homo sapiens OX=9606	0.633961	0.906467	-0.404514	0.120405
B3KN46	SMYD3	0.726049	0.391894	-0.268286	-0.537756
B3KN47	B3KN47_HUMAN Anaphase-promoting complex subunit 4 OS=Homo sapiens OX=9606	0.504007	0.578489	-0.660481	-0.546542
B3KN49	B3KN49_HUMAN cDNA FLJ13562 fis, clone PLACE1008080, highly similar to Homo sapiens hexamethylene bis-acetamide inducible 1 (HEXIM1), mRNA OS=Homo sapiens OX=9606	0.679201	0.309479	0.23979	-0.479081
B3KN52	B3KN52_HUMAN cDNA FLJ13606 fis, clone PLACE1010579, highly similar to Homo sapiens GULP, engulfment adaptor PTB domain containing 1 (GULP1), mRNA OS=Homo sapiens OX=9606	0.969702	0.95401	0.0346129	-0.0450252
B3KN56	B3KN56_HUMAN cDNA FLJ13642 fis, clone PLACE1011263, highly similar to Ankyrin repeat and MYND domain-containing protein 2 OS=Homo sapiens OX=9606	0.523106	0.949808	0.498252	0.0641568
B3KN78	B3KN78_HUMAN cDNA FLJ13891 fis, clone THYRO1001617, highly similar to Dihydroxyacetone phosphate acyltransferase OS=Homo sapiens OX=9606	0.962529	0.926493	-0.0379619	-0.0653556
B3KN79	B3KN79_HUMAN cDNA FLJ13894 fis, clone THYRO1001671, highly similar to 59 kDa 2'-5'-oligoadenylate synthetase-like protein OS=Homo sapiens OX=9606	0.439413	0.9387	-0.751574	0.100835
B3KN98	B3KN98_HUMAN cDNA FLJ14000 fis, clone Y79AA1002258, highly similar to Huntingtin-interacting protein 1 OS=Homo sapiens OX=9606	0.995033	0.459439	-0.00843061	0.582861
B3KNC0	B3KNC0_HUMAN cDNA FLJ14204 fis, clone NT2RP3003138, highly similar to Chromosome-associated kinesin KIF4A OS=Homo sapiens OX=9606	0.00077098	0.00122813	-2.2792	-2.0819
B3KNC3	B3KNC3_HUMAN Nucleolar complex protein 2 homolog OS=Homo sapiens OX=9606	0.198123	0.901012	-0.542706	-0.0751374
B3KNF2	B3KNF2_HUMAN cDNA FLJ14484 fis, clone MAMMA1002485, highly similar to Stanniocalcin-2 OS=Homo sapiens OX=9606	0.490696	0.760267	-0.672955	0.327462
B3KNG3	B3KNG3_HUMAN cDNA FLJ14551 fis, clone NT2RM2001753, highly similar to TBC1 domain family member 13 OS=Homo sapiens OX=9606	0.735347	0.589969	0.229441	0.321409
B3KNG8	B3KNG8_HUMAN cDNA FLJ14579 fis, clone NT2RM4001203, highly similar to Rab3 GTPase-activating protein non-catalytic subunit OS=Homo sapiens OX=9606	0.794737	0.480495	-0.178098	0.37313
B3KNI2	B3KNI2_HUMAN cDNA FLJ14650 fis, clone NT2RP2002185, highly similar to Ubiquilin-1 OS=Homo sapiens OX=9606	0.698023	0.5881	0.283499	0.354276
B3KNK4	B3KNK4_HUMAN Phosphatidate cytidylyltransferase OS=Homo sapiens OX=9606	0.31257	0.902772	0.755503	0.125467
B3KNK5	B3KNK5_HUMAN cDNA FLJ14795 fis, clone NT2RP4001219, highly similar to Homo sapiens DnaJ (Hsp40) homolog, subfamily C, member 10 (DNAJC10), mRNA OS=Homo sapiens OX=9606	0.865799	0.942973	0.206523	0.0907913
B3KNL8	B3KNL8_HUMAN Alpha-1,3/1,6-mannosyltransferase ALG2 OS=Homo sapiens OX=9606	0.272246	0.559234	-0.652211	-0.373461
B3KNM6	B3KNM6_HUMAN CAAX prenyl protease OS=Homo sapiens OX=9606	0.17059	0.204587	-0.845039	-0.76633
B3KNM8	B3KNM8_HUMAN cDNA FLJ14980 fis, clone Y79AA1000181, highly similar to Homo sapiens CGI-01 protein mRNA OS=Homo sapiens OX=9606	0.968118	0.85513	-0.0409674	-0.147648
B3KNN8	B3KNN8_HUMAN cDNA FLJ30053 fis, clone ADRGL1000144, highly similar to StAR-related lipid transfer protein 7 OS=Homo sapiens OX=9606	0.0265923	0.230968	-1.37192	-0.74548
B3KNP2	B3KNP2_HUMAN RNA U transporter 1 OS=Homo sapiens OX=9606	0.347501	0.424717	-0.535937	-0.450083
B3KNT3	SRA1	0.58422	0.694757	0.318593	0.232705
B3KNU0	B3KNU0_HUMAN cDNA FLJ30470 fis, clone BRAWH1000040, highly similar to Rap1 GTPase-GDP dissociation stimulator 1 OS=Homo sapiens OX=9606	0.913803	0.379785	-0.0673308	0.389158
B3KP06	B3KP06_HUMAN cDNA FLJ30880 fis, clone FEBRA2004767, highly similar to Breast cancer anti-estrogen resistance protein 3 OS=Homo sapiens OX=9606	0.15736	0.225885	-0.913679	-0.775646
B3KP28	B3KP28_HUMAN Ubiquitin carboxyl-terminal hydrolase OS=Homo sapiens OX=9606	0.629257	0.929689	0.687834	0.152821
B3KP31	B3KP31_HUMAN cDNA FLJ31047 fis, clone HSYRA2000424, highly similar to Carbohydrate kinase-like protein OS=Homo sapiens OX=9606	0.952297	0.902309	-0.0740257	-0.138396
B3KP80	B3KP80_HUMAN cDNA FLJ31363 fis, clone NB9N41000047, highly similar to BTB/POZ domain-containing protein KCTD3 (Fragment) OS=Homo sapiens OX=9606	0.542679	0.10131	-0.413711	-0.91446
B3KPA6	ACADVL	0.788369	0.586054	0.196207	-0.323622
B3KPG6	B3KPG6_HUMAN Hexosyltransferase OS=Homo sapiens OX=9606	0.888616	0.75575	-0.150502	-0.285649
B3KPH9	B3KPH9_HUMAN cDNA FLJ31808 fis, clone NT2RI2009269, highly similar to Serine/threonine-protein kinase TAO3 OS=Homo sapiens OX=9606	0.938714	0.865734	-0.110462	0.219915
B3KPM8	B3KPM8_HUMAN cDNA FLJ31974 fis, clone NT2RP7008167, weakly similar to 85.1 kDa PROTEIN IN GREB-FEOA INTERGENIC REGION OS=Homo sapiens OX=9606	0.805659	0.74686	0.286203	0.330068
B3KPR5	B3KPR5_HUMAN cDNA FLJ32094 fis, clone OCBBF2000986, highly similar to Homo sapiens elongation factor Tu GTP binding domain containing 1, transcript variant 1, mRNA OS=Homo sapiens OX=9606	0.431931	0.280744	-0.608388	-0.764688
B3KPS3	B3KPS3_HUMAN Tubulin alpha chain OS=Homo sapiens OX=9606	0.0104275	0.140475	1.72211	0.942432
B3KPS6	B3KPS6_HUMAN Tyrosine-protein kinase OS=Homo sapiens OX=9606	0.785629	0.895923	-0.214533	-0.106149
B3KPT0	B3KPT0_HUMAN cDNA FLJ32143 fis, clone PLACE5000080, highly similar to Absent in melanoma 1 protein (Fragment) OS=Homo sapiens OX=9606	0.459719	0.0104647	-0.529518	-1.60125
B3KPV5	B3KPV5_HUMAN cDNA FLJ32300 fis, clone PROST2002227, highly similar to U3 small nucleolar ribonucleoprotein protein MPP10 (Fragment) OS=Homo sapiens OX=9606	0.877015	0.923898	-0.11818	-0.0730555
B3KPW6	B3KPW6_HUMAN cDNA FLJ32365 fis, clone PUAEN1000161, highly similar to Homo sapiens CCR4-NOT transcription complex, subunit 1 (CNOT1), transcript variant 2, mRNA OS=Homo sapiens OX=9606	0.893325	0.555326	0.185931	0.63617
B3KPX1	B3KPX1_HUMAN cDNA FLJ32394 fis, clone SKMUS2000078, highly similar to Very-long-chain specific acyl-CoA dehydrogenase, mitochondrial OS=Homo sapiens OX=9606	0.893325	0.811648	0.105108	-0.168589
B3KPX4	HACL1	0.612778	0.545475	0.446661	0.493067
B3KQ09	B3KQ09_HUMAN Nucleolar protein 12 OS=Homo sapiens OX=9606	0.277812	0.129326	-0.82508	-1.06325
B3KQ19	RDH11	0.98607	0.975359	0.0322377	0.0450017
B3KQ21	B3KQ21_HUMAN cDNA FLJ32640 fis, clone SYNOV2001033, highly similar to U3 small nucleolar RNA-associated protein 6 homolog OS=Homo sapiens OX=9606	0.353784	0.293494	-0.513932	-0.548711
B3KQ30	ISCU	0.0466922	0.156435	-1.15873	-0.81427
B3KQB4	B3KQB4_HUMAN PRA1 family protein OS=Homo sapiens OX=9606	0.980008	0.854616	-0.0377339	-0.203135
B3KQE8	B3KQE8_HUMAN cDNA FLJ90350 fis, clone NT2RP2003210, highly similar to Long-chain fatty acid transport protein 4 OS=Homo sapiens OX=9606	0.0248384	0.339924	-1.45841	-0.648065
B3KQF0	B3KQF0_HUMAN cDNA FLJ90354 fis, clone NT2RP2003390, highly similar to Translocation protein SEC63 homolog OS=Homo sapiens OX=9606	0.793689	0.781464	-0.351371	0.336007
B3KQH1	B3KQH1_HUMAN cDNA FLJ90452 fis, clone NT2RP3001475, highly similar to Splicing factor 3B subunit 3 OS=Homo sapiens OX=9606	0.544096	0.33912	-0.470486	-0.652776
B3KQH4	B3KQH4_HUMAN cDNA FLJ90464 fis, clone NT2RP3002281, highly similar to RNA-binding protein 12 OS=Homo sapiens OX=9606	0.802165	0.843604	0.243728	0.185433
B3KQK0	B3KQK0_HUMAN cDNA FLJ90599 fis, clone PLACE1001340, highly similar to Mitochondrial proteins importreceptor OS=Homo sapiens OX=9606	0.0353644	0.16123	-0.949803	-0.623008
B3KQK3	B3KQK3_HUMAN Calumenin OS=Homo sapiens OX=9606	0.982454	0.32527	-0.0411631	-1.00124
B3KQT9	B3KQT9_HUMAN Protein disulfide-isomerase OS=Homo sapiens OX=9606	0.188356	0.311759	1.49351	1.15928
B3KQV3	B3KQV3_HUMAN cDNA PSEC0253 fis, clone NT2RP3003368, highly similar to Homo sapiens phosphatidylinositol-4-phosphate 5-kinase, type II, gamma (PIP5K2C), mRNA OS=Homo sapiens OX=9606	0.601352	0.57882	0.500042	0.499443
B3KQW8	B3KQW8_HUMAN cDNA FLJ33218 fis, clone ASTRO2000381, highly similar to Huntingtin-interacting protein 1 OS=Homo sapiens OX=9606	0.00549075	0.0839007	-1.30206	-0.749974
B3KR51	B3KR51_HUMAN cDNA FLJ33692 fis, clone BRAWH2003000 OS=Homo sapiens OX=9606	0.513754	0.562272	0.680341	0.591955
B3KR57	B3KR57_HUMAN Calcium-transporting ATPase OS=Homo sapiens OX=9606	0.938714	0.781428	-0.102493	-0.31099
B3KR97	B3KR97_HUMAN cDNA FLJ33900 fis, clone CTONG2008262, highly similar to Low density lipoprotein receptor adapter protein 1 OS=Homo sapiens OX=9606	0.700505	0.392223	0.338293	0.622234
B3KRA0	B3KRA0_HUMAN cDNA FLJ33909 fis, clone CTONG2008521, highly similar to Homo sapiens diacylglycerol lipase beta OS=Homo sapiens OX=9606	0.339766	0.81254	-1.13939	-0.344591
B3KRA3	B3KRA3_HUMAN cDNA FLJ33923 fis, clone CTONG2017021, highly similar to Homo sapiens hyaluronan binding protein 4 (HABP4), mRNA OS=Homo sapiens OX=9606	0.155215	0.0603266	0.729085	0.930294
B3KRD0	B3KRD0_HUMAN cDNA FLJ34045 fis, clone FCBBF2007095, highly similar to AT-hook-containing transcription factor 1 (Fragment) OS=Homo sapiens OX=9606	0.0400144	0.00679093	-1.13532	-1.50831
B3KRK4	B3KRK4_HUMAN cDNA FLJ34459 fis, clone HLUNG2002916, highly similar to SRC SUBSTRATE CORTACTIN OS=Homo sapiens OX=9606	0.016855	0.0599664	1.35752	1.02937
B3KRQ2	B3KRQ2_HUMAN cDNA FLJ34689 fis, clone MESAN2000815, highly similar to Homo sapiens leucine zipper protein 5 (LUZP5), mRNA OS=Homo sapiens OX=9606	0.807482	0.655007	0.256698	0.394695
B3KRR1	B3KRR1_HUMAN cDNA FLJ34725 fis, clone MESAN2005958, highly similar to RNA-binding protein Luc7-like 2 OS=Homo sapiens OX=9606	0.241065	0.0603266	-0.48725	-0.727876
B3KRY5	B3KRY5_HUMAN cDNA FLJ35087 fis, clone PLACE6005546, highly similar to Polymerase I and transcript release factor OS=Homo sapiens OX=9606	0.0123663	0.057197	-1.61839	-1.18556
B3KRZ9	B3KRZ9_HUMAN cDNA FLJ35181 fis, clone PLACE6015051, highly similar to Protein CHMP7 OS=Homo sapiens OX=9606	0.452396	0.566815	-0.497562	-0.384242
B3KS10	B3KS10_HUMAN cDNA FLJ35237 fis, clone PROST2001676, highly similar to M-PHASE PHOSPHOPROTEIN 8 OS=Homo sapiens OX=9606	0.774694	0.438073	-0.327356	-0.691085
B3KS26	B3KS26_HUMAN cDNA FLJ16813 fis, clone THYMU3030231, highly similar to Ribonucleoside-diphosphate reductase M2 subunit OS=Homo sapiens OX=9606	0.610769	0.871391	-0.429432	-0.154908
B3KS56	B3KS56_HUMAN cDNA FLJ35559 fis, clone SPLEN2005009, highly similar to GRIP and coiled-coil domain-containing protein 1 OS=Homo sapiens OX=9606	0.262664	0.0926103	-0.70126	-0.972702
B3KSG9	B3KSG9_HUMAN Transmembrane 9 superfamily member OS=Homo sapiens OX=9606	0.502245	0.851308	0.632586	-0.211288
B3KSH4	HIP2	0.899711	0.901835	0.142487	-0.139953
B3KSI3	BCAT2	0.827234	0.659104	-0.223844	-0.384044
B3KSK3	B3KSK3_HUMAN cDNA FLJ36473 fis, clone THYMU2016840, highly similar to Death-associated protein kinase 3 OS=Homo sapiens OX=9606	0.0964989	0.399123	-0.911862	-0.498912
B3KSN1	B3KSN1_HUMAN Component of oligomeric Golgi complex 7 OS=Homo sapiens OX=9606	0.92657	0.289563	0.0704737	0.565809
B3KSS1	B3KSS1_HUMAN cDNA FLJ36845 fis, clone ASTRO2013050, weakly similar to UBIQUITIN-ACTIVATING ENZYME E1 OS=Homo sapiens OX=9606	0.753423	0.327192	-0.204	0.494716
B3KSS6	B3KSS6_HUMAN Phosphodiesterase OS=Homo sapiens OX=9606	0.895693	0.347806	-0.123514	-0.630954
B3KSS7	B3KSS7_HUMAN E3 ubiquitin-protein ligase CBL OS=Homo sapiens OX=9606	0.115403	0.0678924	0.97297	1.10342
B3KSV0	B3KSV0_HUMAN cDNA FLJ37063 fis, clone BRACE2014824, highly similar to Homo sapiens serine arginine-rich pre-mRNA splicing factor SR-A1 (SR-A1), mRNA OS=Homo sapiens OX=9606	0.878273	0.832745	0.169365	-0.213952
B3KSV6	B3KSV6_HUMAN cDNA FLJ37141 fis, clone BRACE2023801, highly similar to AP-3 complex subunit delta-1 OS=Homo sapiens OX=9606	0.882336	0.888083	-0.137319	-0.126088
B3KT28	FAF1	0.0972696	0.488434	1.09417	0.506197
B3KT30	B3KT30_HUMAN Protoporphyrinogen oxidase OS=Homo sapiens OX=9606	0.950837	0.870141	0.146776	0.339022
B3KT34	B3KT34_HUMAN cDNA FLJ37560 fis, clone BRCOC2000333, highly similar to Succinate dehydrogenase (ubiquinone) flavoprotein subunit, mitochondrial OS=Homo sapiens OX=9606	0.58176	0.804846	0.831506	0.405664
B3KT39	B3KT39_HUMAN Glycylpeptide N-tetradecanoyltransferase OS=Homo sapiens OX=9606	0.447976	0.209999	-0.576142	-0.845416
B3KT66	PSMD6	0.955594	0.854749	0.0386247	0.107489
B3KT70	B3KT70_HUMAN Hexokinase OS=Homo sapiens OX=9606	0.511343	0.000778346	0.49778	2.40828
B3KTA3	B3KTA3_HUMAN Fascin OS=Homo sapiens OX=9606	0.0883649	0.156624	0.944438	0.774695
B3KTB6	B3KTB6_HUMAN cDNA FLJ38014 fis, clone CTONG2012607 OS=Homo sapiens OX=9606	0.99551	0.454907	-0.0138097	-1.18731
B3KTC9	B3KTC9_HUMAN cDNA FLJ38075 fis, clone CTONG2015815, highly similar to F-box/LRR-repeat protein 18 OS=Homo sapiens OX=9606	0.651096	0.907864	0.330942	0.10067
B3KTD5	B3KTD5_HUMAN cDNA FLJ38083 fis, clone CTONG2016408, highly similar to UBX domain-containing protein 2 OS=Homo sapiens OX=9606	0.466509	0.172588	-0.697596	-1.13155
B3KTE2	B3KTE2_HUMAN cDNA FLJ38108 fis, clone D3OST2001670, highly similar to Homo sapiens golgi associated, gamma adaptin ear containing, ARF binding protein 1 (GGA1), transcript variant 2, mRNA OS=Homo sapiens OX=9606	0.469211	0.365554	-0.738328	-0.856893
B3KTF4	B3KTF4_HUMAN cDNA FLJ38162 fis, clone DFNES2003081 OS=Homo sapiens OX=9606	0.421807	0.219171	-0.665474	-0.913153
B3KTG4	B3KTG4_HUMAN Deubiquitinating enzyme 14 OS=Homo sapiens OX=9606	0.445063	0.79604	0.597495	0.233659
B3KTH1	B3KTH1_HUMAN DNA excision repair protein ERCC-3 OS=Homo sapiens OX=9606	0.633555	0.363906	-0.377886	-0.616179
B3KTI4	B3KTI4_HUMAN cDNA FLJ38321 fis, clone FCBBF3024225, highly similar to Homo sapiens calmodulin regulated spectrin-associated protein 1-like 1 (CAMSAP1L1), mRNA (Fragment) OS=Homo sapiens OX=9606	0.407691	0.0951631	0.454279	0.802114
B3KTL8	B3KTL8_HUMAN cDNA FLJ38476 fis, clone FEBRA2022504, highly similar to YTH domain protein 1 OS=Homo sapiens OX=9606	0.331583	0.123319	0.523199	0.748229
B3KTM6	RPL5	0.683223	0.474199	-0.435356	-0.657402
B3KTS5	B3KTS5_HUMAN Voltage-dependent anion-selective channel protein 1 OS=Homo sapiens OX=9606	0.247255	0.231566	0.737992	0.732577
B3KTW8	B3KTW8_HUMAN cDNA FLJ38884 fis, clone MESAN2017152, highly similar to Homo sapiens PH domain-containing protein (pp9099), mRNA OS=Homo sapiens OX=9606	0.875635	0.681686	-0.111963	0.23815
B3KTX3	B3KTX3_HUMAN cDNA FLJ38913 fis, clone NT2NE2008017, highly similar to Homo sapiens SEC14 and spectrin domains 1 (SESTD1), mRNA OS=Homo sapiens OX=9606	0.990531	0.208015	0.0251064	-1.20763
B3KU23	B3KU23_HUMAN cDNA FLJ39097 fis, clone NTONG2000977, highly similar to Neurolysin, mitochondrial OS=Homo sapiens OX=9606	0.883769	0.728195	-0.17002	-0.339253
B3KU34	B3KU34_HUMAN cDNA FLJ39143 fis, clone OCBBF1000054, highly similar to Probable E3 ubiquitin-protein ligase HECTD3 OS=Homo sapiens OX=9606	0.52835	0.563446	-0.737075	-0.656575
B3KU66	B3KU66_HUMAN cDNA FLJ39263 fis, clone OCBBF2009571, highly similar to ATP-dependent RNA helicase A OS=Homo sapiens OX=9606	0.158971	0.124141	-0.760127	-0.801442
B3KU96	B3KU96_HUMAN cDNA FLJ39433 fis, clone PROST2004142, highly similar to GDP-L-fucose synthetase OS=Homo sapiens OX=9606	0.88464	0.329732	0.109291	0.514211
B3KUC1	B3KUC1_HUMAN cDNA FLJ39545 fis, clone PUAEN2008985, highly similar to Homo sapiens sno, strawberry notch homolog 1 (Drosophila) (SBNO1), mRNA OS=Homo sapiens OX=9606	0.819528	0.837019	0.303409	0.264019
B3KUD9	B3KUD9_HUMAN Chloride channel protein OS=Homo sapiens OX=9606	0.672111	0.958501	-0.262046	-0.039642
B3KUF7	B3KUF7_HUMAN cDNA FLJ39750 fis, clone SMINT2017736, moderately similar to SPLICING FACTOR, ARGININE/SERINE-RICH 2 OS=Homo sapiens OX=9606	0.179499	0.0901025	1.08214	1.29726
B3KUF8	B3KUF8_HUMAN cDNA FLJ39753 fis, clone SMINT2018343, highly similar to Synaptic vesicle membrane protein VAT-1homolog OS=Homo sapiens OX=9606	0.122815	0.00225358	0.726974	1.50259
B3KUH1	B3KUH1_HUMAN cDNA FLJ39884 fis, clone SPLEN2016304 OS=Homo sapiens OX=9606	0.29807	0.234937	-0.832023	-0.899836
B3KUH7	B3KUH7_HUMAN Coronin OS=Homo sapiens OX=9606	0.426818	0.486674	0.483703	0.416178
B3KUH9	B3KUH9_HUMAN Calcium-activated neutral proteinase 2 OS=Homo sapiens OX=9606	0.611315	0.98101	-0.367881	0.0222534
B3KUI4	B3KUI4_HUMAN cDNA FLJ39967 fis, clone SPLEN2027488, highly similar to Homo sapiens family with sequence similarity 82, member C (FAM82C), mRNA OS=Homo sapiens OX=9606	0.331295	0.671632	-0.74767	-0.363237
B3KUJ0	B3KUJ0_HUMAN cDNA FLJ39996 fis, clone STOMA2002166, highly similar to Splicing factor 3B subunit 4 OS=Homo sapiens OX=9606	0.584754	0.63952	0.366783	0.306992
B3KUK7	KATNA1	0.628741	0.828622	0.313272	-0.153535
B3KUM4	B3KUM4_HUMAN Peptidyl-prolyl cis-trans isomerase OS=Homo sapiens OX=9606	0.0765189	0.0471774	1.184	1.31031
B3KUP2	RANBP1	0.477315	0.47448	0.38115	0.367825
B3KUY6	C8orf30A	0.958747	0.932095	-0.0583487	-0.0875154
B3KUZ1	B3KUZ1_HUMAN cDNA FLJ40943 fis, clone UTERU2008561 OS=Homo sapiens OX=9606	0.96933	0.569966	0.0724829	0.689334
B3KUZ7	B3KUZ7_HUMAN V-type proton ATPase subunit H OS=Homo sapiens OX=9606	0.599665	0.296893	0.300142	0.501189
B3KV71	B3KV71_HUMAN RBR-type E3 ubiquitin transferase OS=Homo sapiens OX=9606	0.687744	0.260267	-0.370452	-0.828265
B3KV84	B3KV84_HUMAN cDNA FLJ16253 fis, clone HLUNG2015184, highly similar to Homo sapiens DEAD (Asp-Glu-Ala-Asp) box polypeptide 42 (DDX42), transcript variant 2, mRNA OS=Homo sapiens OX=9606	0.9939	0.918333	0.0111551	0.112069
B3KV88	B3KV88_HUMAN cDNA FLJ16269 fis, clone MESAN2016552, highly similar to Homo sapiens PHD finger protein 19 (PHF19), transcript variant 1, mRNA OS=Homo sapiens OX=9606	0.928848	0.906495	-0.0845521	0.112817
B3KVA9	B3KVA9_HUMAN cDNA FLJ16319 fis, clone SPLEN2036076, highly similar to Homo sapiens minor histocompatibility antigen HA-1 (HA-1), mRNA OS=Homo sapiens OX=9606	0.950837	0.459385	-0.0672362	-0.546846
B3KVC9	B3KVC9_HUMAN cDNA FLJ16406 fis, clone UTERU2026142, highly similar to Cysteine and glycine-rich protein 1 OS=Homo sapiens OX=9606	0.619393	0.785615	-0.38953	-0.225132
B3KVD9	B3KVD9_HUMAN cDNA FLJ16441 fis, clone BRAMY3003205, highly similar to TBC1 domain family member 3 OS=Homo sapiens OX=9606	0.104242	0.220019	-0.854269	-0.650067
B3KVE3	B3KVE3_HUMAN cDNA FLJ16452 fis, clone BRAWH3002467, highly similar to RAB GDP DISSOCIATION INHIBITOR BETA OS=Homo sapiens OX=9606	0.136612	0.309243	-1.3228	-0.931779
B3KVF0	B3KVF0_HUMAN DNA helicase OS=Homo sapiens OX=9606	0.277133	0.2082	-0.867749	-0.946646
B3KVI2	B3KVI2_HUMAN cDNA FLJ16590 fis, clone TESTI4001604, highly similar to CDK5 regulatory subunit-associated protein 2 OS=Homo sapiens OX=9606	0.268835	0.188142	-0.561958	-0.628837
B3KVI6	B3KVI6_HUMAN cDNA FLJ16600 fis, clone TESTI4006704, highly similar to Lipopolysaccharide-responsive and beige-like anchor protein OS=Homo sapiens OX=9606	0.510299	0.447753	-0.867356	-0.931947
B3KVT6	B3KVT6_HUMAN cDNA FLJ41390 fis, clone BRCAN2024572, moderately similar to Phosphatidylinositol transfer protein beta isoform OS=Homo sapiens OX=9606	0.969702	0.976923	0.0813828	0.0545437
B3KVX6	B3KVX6_HUMAN cDNA FLJ41699 fis, clone HCHON2004776, highly similar to Homo sapiens cytoskeleton-associated protein 4 (CKAP4), mRNA OS=Homo sapiens OX=9606	0.591339	0.0141079	-0.532431	-1.98007
B3KVZ3	CENPH	0.107249	0.0267813	-0.877771	-1.19004
B3KW24	TMEM64	0.0161553	0.063313	-1.79327	-1.33309
B3KW27	B3KW27_HUMAN cDNA FLJ41991 fis, clone SPLEN2016678, highly similar to Gasdermin domain-containing protein 1 OS=Homo sapiens OX=9606	0.884379	0.614951	-0.128351	-0.34728
B3KW38	B3KW38_HUMAN cDNA FLJ42082 fis, clone TCERX2000171, highly similar to CLAUDIN-4 OS=Homo sapiens OX=9606	0.982453	0.681877	-0.0307421	0.353365
B3KW79	B3KW79_HUMAN Carboxypeptidase OS=Homo sapiens OX=9606	0.040311	0.278291	-1.14707	-0.626973
B3KW81	B3KW81_HUMAN Nuclear pore complex protein Nup85 OS=Homo sapiens OX=9606	0.76765	0.508201	-0.21675	-0.393293
B3KW93	B3KW93_HUMAN Sodium/potassium-transporting ATPase subunit alpha OS=Homo sapiens OX=9606	0.565315	0.733106	-0.455629	-0.282024
B3KW95	B3KW95_HUMAN cDNA FLJ42616 fis, clone BRACE3014317, highly similar to Homo sapiens vacuolar protein sorting 37A (yeast) (VPS37A), mRNA OS=Homo sapiens OX=9606	0.968118	0.726653	0.0568216	-0.355276
B3KWB2	B3KWB2_HUMAN N-myc downstream-regulated gene 1 protein OS=Homo sapiens OX=9606	0.917531	0.00932663	-0.085551	1.43437
B3KWD9	B3KWD9_HUMAN Nucleoside-diphosphate kinase OS=Homo sapiens OX=9606	0.763915	0.709753	-0.321369	-0.364503
B3KWF1	MED15	0.903602	0.855149	-0.304263	0.427406
B3KWI8	B3KWI8_HUMAN cDNA FLJ43141 fis, clone CTONG3007586, highly similar to Sterile alpha motif domain-containing protein 9 OS=Homo sapiens OX=9606	0.744596	0.111605	0.229649	0.826044
B3KWL6	B3KWL6_HUMAN cDNA FLJ43306 fis, clone NT2NE2006909, highly similar to Methionine aminopeptidase 2 OS=Homo sapiens OX=9606	0.757887	0.258894	-0.2956	-0.81702
B3KWN0	B3KWN0_HUMAN cDNA FLJ43389 fis, clone OCBBF2007068, highly similar to Ankyrin repeat domain-containing protein 52 OS=Homo sapiens OX=9606	0.11466	0.0321847	-0.98045	-1.3101
B3KWQ1	B3KWQ1_HUMAN cDNA FLJ43566 fis, clone PUAEN2007044, highly similar to Homo sapiens TruB pseudouridine (psi) synthase homolog 1 (TRUB1), mRNA OS=Homo sapiens OX=9606	0.445113	0.91546	0.418587	0.0789399
B3KWS6	B3KWS6_HUMAN cDNA FLJ43731 fis, clone TESTI1000391, highly similar to Breast cancer anti-estrogen resistance protein 1 OS=Homo sapiens OX=9606	0.868329	0.756418	-0.126164	-0.202117
B3KX05	B3KX05_HUMAN cDNA FLJ44412 fis, clone UTERU1000249, highly similar to WW domain-containing protein 1 OS=Homo sapiens OX=9606	0.369959	0.480616	-0.58343	-0.459858
B3KX16	B3KX16_HUMAN cDNA FLJ44469 fis, clone UTERU2026090, highly similar to Cartilage-associated protein OS=Homo sapiens OX=9606	0.386702	0.709203	0.9775	0.476236
B3KX17	B3KX17_HUMAN cDNA FLJ44470 fis, clone UTERU2026203, highly similar to Homo sapiens SAC1 suppressor of actin mutations 1-like (SACM1L), mRNA OS=Homo sapiens OX=9606	0.557553	0.863223	-0.503329	-0.171771
B3KX35	B3KX35_HUMAN Sodium/potassium-transporting ATPase subunit alpha OS=Homo sapiens OX=9606	0.977256	0.384458	0.0363636	0.636491
B3KX59	B3KX59_HUMAN Non-specific serine/threonine protein kinase OS=Homo sapiens OX=9606	0.820689	0.587387	0.207852	0.405224
B3KX69	B3KX69_HUMAN cDNA FLJ44906 fis, clone BRAMY3007078, highly similar to JmjC domain-containing histone demethylation protein 3B OS=Homo sapiens OX=9606	0.404784	0.480495	-1.06976	-0.895719
B3KXA7	B3KXA7_HUMAN cDNA FLJ45058 fis, clone BRAWH3023172, highly similar to Zinc finger FYVE domain-containing protein 16 OS=Homo sapiens OX=9606	0.979797	0.902309	-0.0252123	0.0957707
B3KXA8	B3KXA8_HUMAN Protein-tyrosine-phosphatase OS=Homo sapiens OX=9606	0.337705	0.934574	-0.455751	-0.0538621
B3KXC3	B3KXC3_HUMAN Ferritin OS=Homo sapiens OX=9606	0.806257	0.445255	0.333917	0.788498
B3KXE8	B3KXE8_HUMAN cDNA FLJ45306 fis, clone BRHIP3004215, highly similar to 80 kDa MCM3-associated protein OS=Homo sapiens OX=9606	0.400514	0.120183	0.526418	0.858664
B3KXF2	B3KXF2_HUMAN cDNA FLJ45314 fis, clone BRHIP3005142, highly similar to Proteasome-associated protein ECM29 homolog OS=Homo sapiens OX=9606	0.594188	0.561775	0.332319	0.338198
B3KXL8	B3KXL8_HUMAN cDNA FLJ45688 fis, clone FCBBF3021191, highly similar to Protein phosphatase 2C isoform gamma OS=Homo sapiens OX=9606	0.836269	0.116131	0.126614	-0.661392
B3KXP9	B3KXP9_HUMAN cDNA FLJ45834 fis, clone NT2RP8007920 OS=Homo sapiens OX=9606	0.893325	0.88592	-0.157602	-0.165601
B3KXS7	B3KXS7_HUMAN cDNA FLJ45975 fis, clone PLACE7018479, highly similar to 182 kDa tankyrase 1-binding protein OS=Homo sapiens OX=9606	0.876156	0.884411	-0.145757	-0.13108
B3KXU8	B3KXU8_HUMAN cDNA FLJ46087 fis, clone TESTI2009497, highly similar to GPI-anchored protein p137 OS=Homo sapiens OX=9606	0.518353	0.675457	0.65979	0.446443
B3KXX7	B3KXX7_HUMAN cDNA FLJ46277 fis, clone TESTI4029731 OS=Homo sapiens OX=9606	0.979797	0.273354	-0.0381315	-0.901115
B3KY04	B3KY04_HUMAN cDNA FLJ46506 fis, clone THYMU3030752, highly similar to BTB/POZ domain-containing protein KCTD12 OS=Homo sapiens OX=9606	0.411757	0.752747	0.919848	0.400438
B3KY11	B3KY11_HUMAN RNA helicase OS=Homo sapiens OX=9606	0.875635	0.969448	-0.158051	0.039071
B3KY15	B3KY15_HUMAN cDNA FLJ46595 fis, clone THYMU3045704 OS=Homo sapiens OX=9606	0.479983	0.334051	-0.589395	-0.733162
B3KY25	B3KY25_HUMAN cDNA FLJ46670 fis, clone TRACH3008508, highly similar to GC-rich sequence DNA-binding factor homolog OS=Homo sapiens OX=9606	0.0315851	0.0270615	-1.23736	-1.25069
B3KY47	B3KY47_HUMAN cDNA FLJ46841 fis, clone UTERU3000670, highly similar to Homo sapiens shroom (SHRM), mRNA OS=Homo sapiens OX=9606	0.353784	0.688601	-0.591668	-0.287843
B3KY54	B3KY54_HUMAN cDNA FLJ46886 fis, clone UTERU3016308, highly similar to Smoothelin OS=Homo sapiens OX=9606	0.876792	0.976236	-0.24766	0.0499656
B3KY56	B3KY56_HUMAN cDNA FLJ46898 fis, clone UTERU3022168, highly similar to Protein FAM62A OS=Homo sapiens OX=9606	0.284491	0.373714	-0.569268	-0.474939
B3KY58	B3KY58_HUMAN cDNA FLJ46901 fis, clone UTERU3023141, highly similar to LIX1-like protein OS=Homo sapiens OX=9606	0.207977	0.085145	-1.01082	-1.3062
B3KY73	B3KY73_HUMAN cDNA FLJ45471 fis, clone BRSTN2016892, highly similar to COMM domain-containing protein 3 OS=Homo sapiens OX=9606	0.0925255	0.130141	0.976155	0.865435
B3KY75	B3KY75_HUMAN cDNA FLJ45475 fis, clone BRSTN2017151, weakly similar to COP9 signalosome complex subunit 7a OS=Homo sapiens OX=9606	0.872257	0.986418	0.302845	-0.0350512
B3KY79	B3KY79_HUMAN cDNA FLJ46620 fis, clone TLUNG2000654, highly similar to Keratin, type II cytoskeletal 7 OS=Homo sapiens OX=9606	0.355084	0.134447	-1.58896	-2.30256
B3KYB6	PITPNB	0.805446	0.551528	0.166673	0.319606
B3XZM0	B3XZM0_HUMAN Tyrosine-protein kinase receptor OS=Homo sapiens OX=9606	0.763409	0.885654	0.396847	0.201563
B4DDC2	B4DDC2_HUMAN cDNA FLJ52248, highly similar to Deoxycytidylate deaminase OS=Homo sapiens OX=9606	0.953773	0.478244	0.0513874	0.424702
B4DDE7	B4DDE7_HUMAN cDNA FLJ54335, highly similar to Homo sapiens CUG triplet repeat, RNA binding protein 2 (CUGBP2), transcript variant 3, mRNA OS=Homo sapiens OX=9606	0.797848	0.882405	-0.161878	-0.0947557
B4DDG3	B4DDG3_HUMAN cDNA FLJ51688, highly similar to Cleavage stimulation factor 50 kDa subunit OS=Homo sapiens OX=9606	0.857143	0.585244	0.243895	0.581547
B4DDH8	B4DDH8_HUMAN cDNA FLJ55184, highly similar to Homo sapiens leukocyte receptor cluster (LRC) member 4 (LENG4), mRNA OS=Homo sapiens OX=9606	0.880964	0.86832	0.173551	0.180047
B4DDH9	B4DDH9_HUMAN cDNA FLJ53820, highly similar to U4/U6.U5 tri-snRNP-associated protein 1 OS=Homo sapiens OX=9606	0.101619	0.125337	-1.19198	-1.09608
B4DDK9	B4DDK9_HUMAN Alpha-1,6-mannosyl-glycoprotein 2-beta-N-acetylglucosaminyltransferase OS=Homo sapiens OX=9606	0.262606	0.235532	-0.784946	-0.796417
B4DDM1	B4DDM1_HUMAN cDNA FLJ59460, highly similar to Protein disulfide-isomerase A3 OS=Homo sapiens OX=9606	0.602383	0.554838	0.53478	0.563174
B4DDN5	B4DDN5_HUMAN cDNA FLJ53433, highly similar to Ubiquitin protein ligase Praja1 OS=Homo sapiens OX=9606	0.967332	0.273354	0.0350996	-0.535924
B4DDQ1	B4DDQ1_HUMAN cDNA FLJ61588, highly similar to Pleckstrin homology domain-containing family G member 1 (Fragment) OS=Homo sapiens OX=9606	0.124685	0.480495	-0.930333	-0.471095
B4DDR2	B4DDR2_HUMAN Major vault protein OS=Homo sapiens OX=9606	0.0660127	0.25475	-1.35642	-0.858662
B4DDS7	SRP54	0.857359	0.982622	-0.125503	0.0157186
B4DDT0	B4DDT0_HUMAN cDNA FLJ59664, highly similar to Integrin alpha-3 OS=Homo sapiens OX=9606	0.0824737	0.200874	0.852827	0.628164
B4DDV4	B4DDV4_HUMAN cDNA FLJ52530, highly similar to Tumor protein D54 OS=Homo sapiens OX=9606	0.531824	0.281854	0.476372	0.713274
B4DDZ4	B4DDZ4_HUMAN Annexin OS=Homo sapiens OX=9606	0.422721	0.0131935	0.522277	1.43281
B4DE01	B4DE01_HUMAN F-actin-capping protein subunit alpha OS=Homo sapiens OX=9606	0.599665	0.971879	0.404692	0.034398
B4DE13	B4DE13_HUMAN cDNA FLJ53712, highly similar to WD repeat protein 55 OS=Homo sapiens OX=9606	0.91632	0.930464	0.115423	-0.0961918
B4DE15	SLC35A2	0.567997	0.553393	-0.350964	-0.345315
B4DE24	B4DE24_HUMAN RING-type E3 ubiquitin transferase OS=Homo sapiens OX=9606	0.982454	0.958501	0.0303767	-0.05758
B4DE39	B4DE39_HUMAN cDNA FLJ57704, moderately similar to Homo sapiens BSD domain containing 1 (BSDC1), mRNA OS=Homo sapiens OX=9606	0.883769	0.852446	-0.240735	-0.282826
B4DE59	B4DE59_HUMAN Junction plakoglobin OS=Homo sapiens OX=9606	0.586411	0.881707	0.759756	-0.246212
B4DE69	B4DE69_HUMAN cDNA FLJ56053, highly similar to Serine/threonine-protein phosphatase 2A 65 kDa regulatory subunit A alpha isoform OS=Homo sapiens OX=9606	0.9939	0.61578	-0.00916085	0.339747
B4DE72	B4DE72_HUMAN cDNA FLJ50078, highly similar to Nuclear pore complex protein Nup205 OS=Homo sapiens OX=9606	0.285722	0.379785	-1.21042	-1.00126
B4DE78	B4DE78_HUMAN cDNA FLJ52141, highly similar to 14-3-3 protein gamma OS=Homo sapiens OX=9606	0.46168	0.848008	0.493686	0.156143
B4DE82	B4DE82_HUMAN cDNA FLJ52474, highly similar to Sequestosome-1 OS=Homo sapiens OX=9606	0.401336	0.00944988	1.15566	3.19779
B4DE94	B4DE94_HUMAN Protein-ribulosamine 3-kinase OS=Homo sapiens OX=9606	0.0681929	0.0177689	1.00398	1.29678
B4DEA9	B4DEA9_HUMAN cDNA FLJ59848, moderately similar to Homo sapiens smooth muscle cell associated protein-1 (SMAP-1), transcript variant 2, mRNA OS=Homo sapiens OX=9606	0.807037	0.332359	0.254172	0.737263
B4DEB4	B4DEB4_HUMAN cDNA FLJ55169, highly similar to Bcl-2 homologous antagonist/killer OS=Homo sapiens OX=9606	0.916541	0.98101	0.104932	-0.024743
B4DEE5	B4DEE5_HUMAN cDNA FLJ60230, highly similar to Arsenical pump-driving ATPase OS=Homo sapiens OX=9606	0.40237	0.293739	0.570756	0.663963
B4DEF7	B4DEF7_HUMAN cDNA FLJ60062, highly similar to 78 kDa glucose-regulated protein OS=Homo sapiens OX=9606	0.0213278	0.00355492	2.00784	2.57291
B4DEG4	B4DEG4_HUMAN cDNA FLJ60435, highly similar to Heterogeneous nuclear ribonucleoprotein M OS=Homo sapiens OX=9606	0.794737	0.767758	0.181206	0.184551
B4DEH4	B4DEH4_HUMAN cDNA FLJ53618, highly similar to Eukaryotic translation initiation factor 3 subunit 6-interacting protein OS=Homo sapiens OX=9606	0.797012	0.64378	0.247709	0.37096
B4DEH5	LTA4H	0.869559	0.839102	0.124583	-0.142792
B4DEI3	B4DEI3_HUMAN cDNA FLJ57715, highly similar to Voltage-dependent anion-selective channel protein 1 OS=Homo sapiens OX=9606	0.945385	0.917686	-0.209718	0.310044
B4DEI4	B4DEI4_HUMAN cDNA FLJ54595, highly similar to Golgi reassembly-stacking protein 2 OS=Homo sapiens OX=9606	0.908734	0.779681	0.123046	0.260076
B4DEK5	B4DEK5_HUMAN cDNA FLJ54596, highly similar to Proactivator polypeptide OS=Homo sapiens OX=9606	0.0354947	0.115032	2.31457	1.70956
B4DEM9	POLDIP2	0.191032	0.428604	-0.70277	-0.446341
B4DEN3	B4DEN3_HUMAN cDNA FLJ61101, highly similar to Eukaryotic translation initiation factor 5 OS=Homo sapiens OX=9606	0.942744	0.133341	-0.0556346	-0.741224
B4DEP6	B4DEP6_HUMAN cDNA FLJ59206, highly similar to Eukaryotic translation initiation factor 4B OS=Homo sapiens OX=9606	0.862183	0.367714	0.144	0.539896
B4DES7	B4DES7_HUMAN cDNA FLJ61218, highly similar to RRP5 protein homolog OS=Homo sapiens OX=9606	0.983991	0.50942	-0.023992	0.445391
B4DEU7	B4DEU7_HUMAN cDNA FLJ56950, highly similar to Homo sapiens FCH domain only 2 (FCHO2), mRNA OS=Homo sapiens OX=9606	0.884379	0.881135	0.207592	0.20654
B4DEX8	MAT2A	0.964538	0.917989	-0.0496312	0.101159
B4DF33	B4DF33_HUMAN cDNA FLJ57960 OS=Homo sapiens OX=9606	0.216444	0.702852	-0.904549	-0.335858
B4DF50	B4DF50_HUMAN cDNA FLJ60458, highly similar to SWI/SNF-related matrix-associated actin-dependent regulator of chromatin subfamily D member 1 OS=Homo sapiens OX=9606	0.391352	0.502705	-0.549514	-0.431097
B4DF54	B4DF54_HUMAN cDNA FLJ60235, highly similar to Zinc finger protein 638 OS=Homo sapiens OX=9606	0.523106	0.424851	-0.610563	-0.702044
B4DF63	B4DF63_HUMAN Tetraspanin OS=Homo sapiens OX=9606	0.77853	0.671229	-0.232112	0.303503
B4DF97	B4DF97_HUMAN cDNA FLJ59673, highly similar to Homo sapiens growth and transformation-dependent protein (E2IG5), mRNA OS=Homo sapiens OX=9606	0.0920258	0.120082	-1.32477	-1.20472
B4DFB1	B4DFB1_HUMAN cDNA FLJ56660, highly similar to Homo sapiens nitrilase family, member 2 (NIT2), mRNA OS=Homo sapiens OX=9606	0.070753	0.262358	1.63006	1.03573
B4DFD3	B4DFD3_HUMAN cDNA FLJ57914, moderately similar to Calcyclin-binding protein OS=Homo sapiens OX=9606	0.00512503	0.00389689	1.933	1.91634
B4DFG6	B4DFG6_HUMAN cDNA FLJ54285, highly similar to 28S ribosomal protein S18b, mitochondrial OS=Homo sapiens OX=9606	0.990531	0.814073	-0.0224943	-0.267555
B4DFH3	B4DFH3_HUMAN Inorganic diphosphatase OS=Homo sapiens OX=9606	0.794737	0.694757	0.322668	0.422354
B4DFI6	B4DFI6_HUMAN 60S ribosomal protein L4 OS=Homo sapiens OX=9606	0.269382	0.635861	0.746827	0.358878
B4DFJ9	B4DFJ9_HUMAN Protein kinase C and casein kinase substrate in neurons protein 1 OS=Homo sapiens OX=9606	0.635329	0.50942	0.861151	1.07924
B4DFL3	B4DFL3_HUMAN Proteasome subunit beta type-4 OS=Homo sapiens OX=9606	0.0577488	0.152365	0.893296	0.664742
B4DFU2	B4DFU2_HUMAN E3 ubiquitin protein ligase OS=Homo sapiens OX=9606	0.573872	0.515512	-0.415196	-0.444448
B4DFV1	B4DFV1_HUMAN Protein kinase C OS=Homo sapiens OX=9606	0.843211	0.681877	-0.440595	-0.779071
B4DFW1	B4DFW1_HUMAN cDNA FLJ52457, highly similar to Protein NOV homolog OS=Homo sapiens OX=9606	0.63417	0.531036	-0.36284	0.436018
B4DG47	B4DG47_HUMAN cDNA FLJ56967, highly similar to Adapter-relatedprotein complex 1 beta-1 subunit OS=Homo sapiens OX=9606	0.794755	0.994116	-0.214352	-0.00873518
B4DG55	B4DG55_HUMAN Phosphatidylinositol-4-phosphate 3-kinase OS=Homo sapiens OX=9606	0.893325	0.969448	0.104183	-0.0308124
B4DG60	B4DG60_HUMAN cDNA FLJ59620, highly similar to Homo sapiens calcium binding and coiled-coil domain 1 (CALCOCO1), mRNA OS=Homo sapiens OX=9606	0.421807	0.0252636	0.722216	1.76723
B4DG89	B4DG89_HUMAN cDNA FLJ57969, highly similar to Nuclear protein localization protein 4 homolog OS=Homo sapiens OX=9606	0.994585	0.568147	0.00762779	0.395665
B4DGD5	B4DGD5_HUMAN cDNA FLJ53979, highly similar to DnaJ homolog subfamily C member 11 OS=Homo sapiens OX=9606	0.195397	0.621003	-0.781292	-0.339839
B4DGD7	B4DGD7_HUMAN cDNA FLJ53595, highly similar to Iduronate 2-sulfatase OS=Homo sapiens OX=9606	0.793492	0.188512	-0.624218	-2.18071
B4DGD8	GAPVD1	0.304729	0.9387	-0.492738	-0.0523192
B4DGE7	B4DGE7_HUMAN cDNA FLJ61235, weakly similar to WD repeat protein YBL104C OS=Homo sapiens OX=9606	0.946231	0.916352	0.101981	-0.154484
B4DGH7	B4DGH7_HUMAN cDNA FLJ58169, highly similar to Anaphase-promoting complex subunit 2 (APC2)(Cyclosome subunit 2) OS=Homo sapiens OX=9606	0.836247	0.588441	-0.170277	0.360911
B4DGK6	SLC25A12	0.361492	0.284475	0.576496	0.635072
B4DGM7	B4DGM7_HUMAN cDNA FLJ51489, highly similar to LanC-like protein 1 OS=Homo sapiens OX=9606	0.399733	0.122084	0.529631	0.858591
B4DGM9	TOR1A	0.881315	0.623144	-0.15605	-0.401209
B4DGQ2	B4DGQ2_HUMAN cDNA FLJ51835, highly similar to DNA-repair protein complementing XP-G cells OS=Homo sapiens OX=9606	0.891328	0.416954	-0.108094	-0.469141
B4DGT6	B4DGT6_HUMAN cDNA FLJ56692, highly similar to Asparaginyl-tRNA synthetase, cytoplasmic OS=Homo sapiens OX=9606	0.0142275	0.00440545	1.52278	1.75748
B4DGY8	B4DGY8_HUMAN Trans-3-hydroxy-L-proline dehydratase OS=Homo sapiens OX=9606	0.158971	0.774276	0.725267	0.18641
B4DGZ4	SF3B1	0.967484	0.143909	0.0672836	-1.31604
B4DH22	B4DH22_HUMAN cDNA FLJ59884, highly similar to Secernin-1 OS=Homo sapiens OX=9606	0.750361	0.232275	0.271969	0.768436
B4DH43	B4DH43_HUMAN cDNA FLJ56433, highly similar to Collagen alpha-2(IV) chain OS=Homo sapiens OX=9606	0.198743	0.332532	-0.915332	-0.699476
B4DH46	B4DH46_HUMAN cDNA FLJ60519, highly similar to WD repeat protein 68 OS=Homo sapiens OX=9606	0.423428	0.7313	0.56516	0.271464
B4DH52	B4DH52_HUMAN cDNA FLJ55916, highly similar to General transcription factor II-I OS=Homo sapiens OX=9606	0.879254	0.143384	-0.11356	-0.715441
B4DH64	B4DH64_HUMAN cDNA FLJ52986, highly similar to FGFR1 oncogene partner OS=Homo sapiens OX=9606	0.906369	0.738554	-0.217185	-0.523585
B4DH66	B4DH66_HUMAN cDNA FLJ59508, highly similar to Homo sapiens ubiquitin associated protein 2 (UBAP2), transcript variant 1, mRNA OS=Homo sapiens OX=9606	0.97839	0.932786	0.0392177	-0.0983376
B4DH88	B4DH88_HUMAN Transmembrane 9 superfamily member OS=Homo sapiens OX=9606	0.329593	0.168434	-0.883356	-1.1322
B4DHC4	B4DHC4_HUMAN cDNA FLJ51843, highly similar to 14-3-3 protein gamma OS=Homo sapiens OX=9606	0.277731	0.811452	0.716239	0.196567
B4DHC5	B4DHC5_HUMAN cDNA FLJ57927, highly similar to Nucleoporin-like protein RIP OS=Homo sapiens OX=9606	0.47429	0.942849	0.4341	0.0580061
B4DHH8	B4DHH8_HUMAN cDNA FLJ56865, highly similar to Transcriptional regulator ATRX OS=Homo sapiens OX=9606	0.554206	0.0542551	-0.431692	-1.1577
B4DHI5	B4DHI5_HUMAN cDNA FLJ51844, highly similar to Serine incorporator 3 OS=Homo sapiens OX=9606	0.888062	0.964833	-0.126386	0.0401307
B4DHJ2	B4DHJ2_HUMAN cDNA FLJ59326, highly similar to Protein FAM21C OS=Homo sapiens OX=9606	0.923234	0.438084	0.151636	-0.892851
B4DHJ4	B4DHJ4_HUMAN cDNA FLJ57931, highly similar to MORC family CW-type zinc finger 3 OS=Homo sapiens OX=9606	0.254489	0.0233221	-0.668612	-1.24457
B4DHJ9	B4DHJ9_HUMAN cDNA FLJ61262, highly similar to Ubiquitin-protein ligase E3C OS=Homo sapiens OX=9606	0.692643	0.674157	0.525942	0.529994
B4DHK9	B4DHK9_HUMAN cDNA FLJ51656, highly similar to Actin-like protein 2 OS=Homo sapiens OX=9606	0.292924	0.400544	0.951326	0.766783
B4DHL7	B4DHL7_HUMAN cDNA FLJ59515 OS=Homo sapiens OX=9606	0.967332	0.197205	0.0305614	-0.534203
B4DHN0	B4DHN0_HUMAN Mitogen-activated protein kinase OS=Homo sapiens OX=9606	0.557553	0.583358	0.400348	0.36078
B4DHP4	B4DHP4_HUMAN Corrinoid adenosyltransferase OS=Homo sapiens OX=9606	0.465647	0.58314	-0.864166	-0.658884
B4DHR0	RABEP2	0.622746	0.457414	-0.288887	-0.387326
B4DHR1	B4DHR1_HUMAN cDNA FLJ53009, highly similar to Calreticulin OS=Homo sapiens OX=9606	0.178345	0.77906	1.64637	0.430486
B4DHS3	B4DHS3_HUMAN cDNA FLJ57984, highly similar to Nucleolysin TIAR OS=Homo sapiens OX=9606	0.162885	0.134682	0.758357	0.782553
B4DHS5	B4DHS5_HUMAN tRNA (guanine(26)-N(2))-dimethyltransferase OS=Homo sapiens OX=9606	0.917531	0.756854	0.174923	0.445219
B4DHT6	B4DHT6_HUMAN Glucosylceramidase OS=Homo sapiens OX=9606	0.944297	0.913966	-0.0854553	0.129399
B4DHV5	B4DHV5_HUMAN cDNA FLJ51852, highly similar to Homo sapiens ADP-ribosylhydrolase like 2 (ADPRHL2), mRNA OS=Homo sapiens OX=9606	0.880964	0.204654	0.137891	0.777141
B4DHV8	B4DHV8_HUMAN Alpha-1,3-glucosyltransferase OS=Homo sapiens OX=9606	0.191032	0.296061	-0.85829	-0.688633
B4DHW9	B4DHW9_HUMAN 4'-phosphopantetheine phosphatase OS=Homo sapiens OX=9606	0.552164	0.95442	-0.6004	-0.0738275
B4DHX2	B4DHX2_HUMAN cDNA FLJ58181, highly similar to Homo sapiens ATP/GTP binding protein 1 (AGTPBP1), mRNA OS=Homo sapiens OX=9606	0.447135	0.510762	-0.690871	-0.589291
B4DHX7	B4DHX7_HUMAN cDNA FLJ55059, highly similar to Phosphoserine aminotransferase OS=Homo sapiens OX=9606	0.00768482	0.0834244	2.18557	1.32888
B4DI06	B4DI06_HUMAN 2',3'-cyclic-nucleotide 3'-phosphodiesterase OS=Homo sapiens OX=9606	0.483666	0.592884	-0.411647	0.315813
[truncated: 7,551 more rows]

## Sheet: Legend
Dataset EV2: statistical analysis using Limma linear modeling of high-throughput quantitative proteomics studies in Calu1ACE2 cells with loss-of-function of PLAC8 and SPNS1. The table shows the Zq differences (“Zq_diff” prefix) and adjusted p-value (“adj.pval” prefix) in PLAC8-KO and SPNS1-KO samples compared to the CRISPR non-targeting control (NT).
