# Supplementary material for: Autophagy‐linked plasma and lysosomal membrane protein PLAC8 is a key host factor for SARS‐CoV‐2 entry into human cells
Source: EMBO J. 2022 Oct 4;41(21):e110727. doi: 10.15252/embj.2022110727 (PMC9627672; doi:10.15252/embj.2022110727)
Supplement: Supplementary file 5 — Source Data for Expanded View [file EMBJ-41-e110727-s006.zip]

Archive with 7 entries (7 files):
- FigureS1_source_data.zip
- FigureS2_source_data.zip
- FigureS4_source_data.zip
- FigureS5_source_data.zip
- FigureS7_source_data.zip
- FigureS8_source_data.zip
- FigureS9_source_data.zip
