# Supplementary material for: Autophagy‐linked plasma and lysosomal membrane protein PLAC8 is a key host factor for SARS‐CoV‐2 entry into human cells
Source: EMBO J. 2022 Oct 4;41(21):e110727. doi: 10.15252/embj.2022110727 (PMC9627672; doi:10.15252/embj.2022110727)
Supplement: Supplementary file 7 — Source Data for Figure 2 [file EMBJ-41-e110727-s010.zip › Fig2D_source_data.tsv]

HitKO	HitOE	Channel	Per.infect	Per.infect.rel
NT596	GFP	SPIKE-Cherry	37.6946951050295	101.515666338802
NT596	GFP	SPIKE-Cherry	38.0501544074458	102.472954568368
NT596	GFP	SPIKE-Cherry	35.6508487019045	96.0113790928304
NT596	PLAC8-GFP	SPIKE-Cherry	37.4912456704669	100.967756218868
NT596	PLAC8-GFP	SPIKE-Cherry	39.3228644134567	105.900492686298
NT596	PLAC8-GFP	SPIKE-Cherry	36.0732117322516	97.1488458993158
NT596	SPNS1-GFP	SPIKE-Cherry	35.8157835563329	96.4555655122494
NT596	SPNS1-GFP	SPIKE-Cherry	41.6264790060488	112.104362214973
NT596	SPNS1-GFP	SPIKE-Cherry	37.1654216799952	100.090278913116
PLAC8_sg1	GFP	SPIKE-Cherry	6.47062778249339	17.4260619203824
PLAC8_sg1	GFP	SPIKE-Cherry	8.12190198076466	21.8731120975627
PLAC8_sg1	GFP	SPIKE-Cherry	8.99309075442626	24.2193125010604
PLAC8_sg1	PLAC8-GFP	SPIKE-Cherry	17.9169366518102	48.2521415252388
PLAC8_sg1	PLAC8-GFP	SPIKE-Cherry	21.4143625971862	57.6710670352131
PLAC8_sg1	PLAC8-GFP	SPIKE-Cherry	19.3065420005532	51.9944907479226
PLAC8_sg1	SPNS1-GFP	SPIKE-Cherry	7.57342507676284	20.3960077404099
PLAC8_sg1	SPNS1-GFP	SPIKE-Cherry	8.72924226967492	23.5087415661481
PLAC8_sg1	SPNS1-GFP	SPIKE-Cherry	8.78885242290534	23.6692778009918
SPNS1_sg1	GFP	SPIKE-Cherry	16.4330371714665	44.2558485692365
SPNS1_sg1	GFP	SPIKE-Cherry	14.1880695983036	38.209921457646
SPNS1_sg1	GFP	SPIKE-Cherry	17.4073606301053	46.8798012198057
SPNS1_sg1	PLAC8-GFP	SPIKE-Cherry	16.5482878275054	44.5662303646369
SPNS1_sg1	PLAC8-GFP	SPIKE-Cherry	15.08739373736	40.6318932756034
SPNS1_sg1	PLAC8-GFP	SPIKE-Cherry	17.9905448833225	48.450376015508
SPNS1_sg1	SPNS1-GFP	SPIKE-Cherry	38.5188094837293	103.735090585635
SPNS1_sg1	SPNS1-GFP	SPIKE-Cherry	34.6215924452556	93.2394868030542
SPNS1_sg1	SPNS1-GFP	SPIKE-Cherry	37.2500516260184	100.318196006989
NT596	GFP	VSVG-BFP	73.6536143082113	100.960090931267
NT596	GFP	VSVG-BFP	71.9455047848278	98.6187137372064
NT596	GFP	VSVG-BFP	73.2604727382156	100.421195331527
NT596	PLAC8-GFP	VSVG-BFP	71.4464010022779	97.93457129907
NT596	PLAC8-GFP	VSVG-BFP	71.8209475008337	98.447977856336
NT596	PLAC8-GFP	VSVG-BFP	73.7676388386038	101.116389126066
NT596	SPNS1-GFP	VSVG-BFP	67.2754285626265	92.2172448550903
NT596	SPNS1-GFP	VSVG-BFP	70.5234915770303	96.6695007337015
NT596	SPNS1-GFP	VSVG-BFP	72.2107346770905	98.9822754482241
PLAC8_sg1	GFP	VSVG-BFP	63.5089784554722	87.0544140982027
PLAC8_sg1	GFP	VSVG-BFP	66.7879237082806	91.549001553163
PLAC8_sg1	GFP	VSVG-BFP	66.0682752494023	90.5625492991996
PLAC8_sg1	PLAC8-GFP	VSVG-BFP	64.2580992770288	88.0812653528658
PLAC8_sg1	PLAC8-GFP	VSVG-BFP	65.2662797929153	89.4632205700679
PLAC8_sg1	PLAC8-GFP	VSVG-BFP	64.9304444263317	89.0028769811393
PLAC8_sg1	SPNS1-GFP	VSVG-BFP	63.46411219838	86.9929140423219
PLAC8_sg1	SPNS1-GFP	VSVG-BFP	65.1841121061934	89.3505898838352
PLAC8_sg1	SPNS1-GFP	VSVG-BFP	62.1380640251202	85.1752443270065
SPNS1_sg1	GFP	VSVG-BFP	75.7346486308522	103.81265175151
SPNS1_sg1	GFP	VSVG-BFP	72.4418182001205	99.2990313021893
SPNS1_sg1	GFP	VSVG-BFP	79.0158682336544	108.31035675317
SPNS1_sg1	PLAC8-GFP	VSVG-BFP	75.2446865070941	103.141040167583
SPNS1_sg1	PLAC8-GFP	VSVG-BFP	73.8142040120769	101.180217957716
SPNS1_sg1	PLAC8-GFP	VSVG-BFP	78.4334178195353	107.511967599769
SPNS1_sg1	SPNS1-GFP	VSVG-BFP	74.5013683244742	102.122142832903
SPNS1_sg1	SPNS1-GFP	VSVG-BFP	70.221809366209	96.2559723044052
SPNS1_sg1	SPNS1-GFP	VSVG-BFP	75.407701729411	103.364491953661
