# Supplementary material for: Autophagy‐linked plasma and lysosomal membrane protein PLAC8 is a key host factor for SARS‐CoV‐2 entry into human cells
Source: EMBO J. 2022 Oct 4;41(21):e110727. doi: 10.15252/embj.2022110727 (PMC9627672; doi:10.15252/embj.2022110727)
Supplement: Supplementary file 7 — Source Data for Figure 2 [file EMBJ-41-e110727-s010.zip › Fig2B_source_data.tsv]

Sample	Channel	Per.infect	Per.infect.rel
NT596_sg1_R1	GFP	22.1114011676534	100
PLAC8_sg2_R1	GFP	3.51605708440373	15.9405716239138
Spns1_sg1_R1	GFP	6.20466132077084	28.2319004718247
Spns1_sg3_R1	GFP	4.69047311928829	21.2129167379494
NT764_sg1_R1	GFP	18.8555371899732	85.4844030881571
VPS26A_sg1_R1	GFP	7.9456749879788	36.1537066803537
CTSL_sg1_R1	GFP	9.68818747612394	43.8153484831921
CCD53_sg1_R1	GFP	5.84851172376602	26.5151042170301
NT596_sg1_R2	GFP	22.0572835614564	100.363098321133
PLAC8_sg2_R2	GFP	3.60074144130694	16.284546664435
Spns1_sg1_R2	GFP	4.7666820744542	21.6104674048968
Spns1_sg3_R2	GFP	4.88210183856035	22.2141074385709
NT764_sg1_R2	GFP	17.056037875781	77.1368478481235
VPS26A_sg1_R2	GFP	7.92342377707479	35.9220289071335
CTSL_sg1_R2	GFP	9.77635703348141	44.4835140029821
CCD53_sg1_R2	GFP	5.59224052125558	25.2912082723931
NT596_sg1_R3	GFP	21.9774836871611	99.6382153129917
PLAC8_sg2_R3	GFP	3.96230433165025	18.0289262776929
Spns1_sg1_R3	GFP	4.61552513646289	20.8739604580777
Spns1_sg3_R3	GFP	4.89549751458044	22.1944715038935
NT764_sg1_R3	GFP	14.0223453296864	63.8032339338194
VPS26A_sg1_R3	GFP	7.79736384168486	35.2639969876336
CTSL_sg1_R3	GFP	9.74025601326889	44.1589100767118
CCD53_sg1_R3	GFP	5.64350739033755	25.6785875520153
PLAC8_sg1_R1	GFP	3.94875573533818	17.8584600107332
PLAC8_sg3_R1	GFP	1.57106278063974	7.12264851772166
Spns1_sg2_R1	GFP	5.71202629295034	25.9903561948141
VPS29_sg1_R1	GFP	5.98808631797115	27.0814421599436
ACE2_sg1_R1	GFP	0.714681311938807	3.24011481263115
COMMD2_sg1_R1	GFP	10.5315446246275	47.6294765075041
PLAC8_sg1_R2	GFP	3.59034624676498	16.3364755395651
PLAC8_sg3_R2	GFP	1.37613988683295	6.22366658900881
Spns1_sg2_R2	GFP	4.90945172989541	22.2577350298671
VPS29_sg1_R2	GFP	5.08129006494453	23.1204360666319
ACE2_sg1_R2	GFP	0.727574586906693	3.29049516758376
COMMD2_sg1_R2	GFP	11.0805333469077	50.4176615696037
PLAC8_sg1_R3	GFP	4.26762163699842	19.347902134494
PLAC8_sg3_R3	GFP	1.75771222872304	7.99778652435023
Spns1_sg2_R3	GFP	5.09039393574313	23.0215801212536
VPS29_sg1_R3	GFP	5.83310348746988	26.4452486690738
ACE2_sg1_R3	GFP	0.523130667704523	2.38030283699006
COMMD2_sg1_R3	GFP	10.7946220059258	48.9390362863569
NT596_sg1_R1	Cherry	28.2774148535285	100
PLAC8_sg2_R1	Cherry	26.9886729272313	86.2819971874031
Spns1_sg1_R1	Cherry	32.8452140275059	107.577362579264
Spns1_sg3_R1	Cherry	24.3308238936185	86.0433106054689
NT764_sg1_R1	Cherry	27.3458359039265	87.4238367670574
VPS26A_sg1_R1	Cherry	49.3492682079181	161.632806368036
CTSL_sg1_R1	Cherry	34.3997918940132	121.651120062415
CCD53_sg1_R1	Cherry	57.6082198250363	184.171792155806
NT596_sg1_R2	Cherry	31.2796108191751	102.449569414122
PLAC8_sg2_R2	Cherry	29.5785961094368	104.601485894832
Spns1_sg1_R2	Cherry	29.326441605159	93.7557752067084
Spns1_sg3_R2	Cherry	26.7215062419803	87.5204881676292
NT764_sg1_R2	Cherry	23.5613581286402	83.3221786739824
VPS26A_sg1_R2	Cherry	50.7450231505323	162.230353324679
CTSL_sg1_R2	Cherry	36.6818899155169	120.143560892298
CCD53_sg1_R2	Cherry	56.8691910151329	201.111704551863
NT596_sg1_R3	Cherry	30.5317152605459	97.608999795577
PLAC8_sg2_R3	Cherry	33.1312766787439	108.514298643277
Spns1_sg1_R3	Cherry	26.9631474305886	95.3522362997201
Spns1_sg3_R3	Cherry	26.9439744781903	86.139097554478
NT764_sg1_R3	Cherry	22.3838882956595	73.3135629775268
VPS26A_sg1_R3	Cherry	45.768856737989	161.856580508023
CTSL_sg1_R3	Cherry	36.2662833768197	115.942246169469
CCD53_sg1_R3	Cherry	55.495763341197	181.764315786445
PLAC8_sg1_R1	Cherry	34.4088845062707	121.683275096051
PLAC8_sg3_R1	Cherry	29.7217674954483	95.0196205038081
Spns1_sg2_R1	Cherry	31.9180501887605	104.540638861538
VPS29_sg1_R1	Cherry	52.6687432591664	186.257278227095
ACE2_sg1_R1	Cherry	33.4368492217715	106.896628014547
COMMD2_sg1_R1	Cherry	41.9823825955187	148.46612681173
PLAC8_sg1_R2	Cherry	33.4917057803267	109.694805858503
PLAC8_sg3_R2	Cherry	32.6094635849961	115.31981885157
Spns1_sg2_R2	Cherry	29.9772849128602	95.836502206362
VPS29_sg1_R2	Cherry	46.148812132253	151.150407824902
ACE2_sg1_R2	Cherry	34.2941433066867	121.277505331812
COMMD2_sg1_R2	Cherry	46.1328164290778	151.098017374386
PLAC8_sg1_R3	Cherry	36.9567943339403	118.149789482946
PLAC8_sg3_R3	Cherry	32.1025023171396	105.144771733881
Spns1_sg2_R3	Cherry	30.8600784073938	109.133308568846
VPS29_sg1_R3	Cherry	51.3829481689101	164.269780931581
ACE2_sg1_R3	Cherry	31.4093108010385	102.874373526032
COMMD2_sg1_R3	Cherry	46.473518441524	148.574477828972
