# Supplementary material for: Autophagy‐linked plasma and lysosomal membrane protein PLAC8 is a key host factor for SARS‐CoV‐2 entry into human cells
Source: EMBO J. 2022 Oct 4;41(21):e110727. doi: 10.15252/embj.2022110727 (PMC9627672; doi:10.15252/embj.2022110727)
Supplement: Supplementary file 8 — Source Data for Figure 3 [file EMBJ-41-e110727-s008.zip]

Archive with 5 entries (5 files):
- Fig3E_source_data.tsv
- Fig3A_source_data.tsv
- Fig3B_source_data.tsv
- Fig3D_source_data.tsv
- Fig1A_Fig3C_source_data.JPG
