# Supplementary material for: Autophagy‐linked plasma and lysosomal membrane protein PLAC8 is a key host factor for SARS‐CoV‐2 entry into human cells
Source: EMBO J. 2022 Oct 4;41(21):e110727. doi: 10.15252/embj.2022110727 (PMC9627672; doi:10.15252/embj.2022110727)
Supplement: Supplementary file 8 — Source Data for Figure 3 [file EMBJ-41-e110727-s008.zip › Fig3E_source_data.tsv]

Plate	Treat	CellL	ACEOE	HitOE	File	N.infected	N
PLATE100	Uninfected	CALU1	ACEOE	GFPun	PLATE100-A11-01	0	407
PLATE100	Uninfected	CALU1	ACEOE	GFPun	PLATE100-A11-02	2	583
PLATE100	Uninfected	CALU1	ACEOE	GFPun	PLATE100-A11-03	0	678
PLATE100	SARSCOV2	CALU1	ACEOE	GFP	PLATE100-E11-01	216	309
PLATE100	SARSCOV2	CALU1	ACEOE	GFP	PLATE100-E11-02	280	427
PLATE100	SARSCOV2	CALU1	ACEOE	GFP	PLATE100-E11-03	287	441
PLATE100	SARSCOV2	CALU1	ACEOE	GFP	PLATE100-E11-04	227	402
PLATE100	SARSCOV2	CALU1	ACEOE	GFP	PLATE100-E11-05	275	440
PLATE100	SARSCOV2	CALU1	ACEOE	PLAC8	PLATE100-F11-01	213	287
PLATE100	SARSCOV2	CALU1	ACEOE	PLAC8	PLATE100-F11-02	174	237
PLATE100	SARSCOV2	CALU1	ACEOE	PLAC8	PLATE100-F11-03	317	466
PLATE100	SARSCOV2	CALU1	ACEOE	PLAC8	PLATE100-F11-04	361	526
PLATE100	SARSCOV2	CALU1	ACEOE	PLAC8	PLATE100-F11-05	297	453
PLATE100	SARSCOV2	CALU1	ACEOE	SPNS1	PLATE100-G11-01	217	373
PLATE100	SARSCOV2	CALU1	ACEOE	SPNS1	PLATE100-G11-02	280	424
PLATE100	SARSCOV2	CALU1	ACEOE	SPNS1	PLATE100-G11-03	255	383
PLATE100	SARSCOV2	CALU1	ACEOE	SPNS1	PLATE100-G11-04	282	465
PLATE100	Uninfected	H1299	ACEOE	GFPun	PLATE100-A5-01	0	548
PLATE100	Uninfected	H1299	ACEOE	GFPun	PLATE100-A5-02	1	608
PLATE100	Uninfected	H1299	ACEOE	GFPun	PLATE100-A5-03	1	469
PLATE100	SARSCOV2	H1299	ACEOE	GFP	PLATE100-E5-01	54	674
PLATE100	SARSCOV2	H1299	ACEOE	GFP	PLATE100-E5-02	57	745
PLATE100	SARSCOV2	H1299	ACEOE	GFP	PLATE100-E5-03	84	733
PLATE100	SARSCOV2	H1299	ACEOE	GFP	PLATE100-E5-04	47	674
PLATE100	SARSCOV2	H1299	ACEOE	PLAC8	PLATE100-F5-01	334	626
PLATE100	SARSCOV2	H1299	ACEOE	PLAC8	PLATE100-F5-02	422	759
PLATE100	SARSCOV2	H1299	ACEOE	PLAC8	PLATE100-F5-03	486	835
PLATE100	SARSCOV2	H1299	ACEOE	PLAC8	PLATE100-F5-04	298	614
PLATE100	SARSCOV2	H1299	ACEOE	SPNS1	PLATE100-G5-01	101	763
PLATE100	SARSCOV2	H1299	ACEOE	SPNS1	PLATE100-G5-02	156	702
PLATE100	SARSCOV2	H1299	ACEOE	SPNS1	PLATE100-G5-03	172	809
PLATE100	SARSCOV2	H1299	ACEOE	SPNS1	PLATE100-G5-04	138	655
PLATE100	Uninfected	H1792	ACEOE	GFPun	PLATE100-A7-01	1	520
PLATE100	Uninfected	H1792	ACEOE	GFPun	PLATE100-A7-02	0	645
PLATE100	Uninfected	H1792	ACEOE	GFPun	PLATE100-A7-03	1	692
PLATE100	SARSCOV2	H1792	ACEOE	GFP	PLATE100-E7-01	0	686
PLATE100	SARSCOV2	H1792	ACEOE	GFP	PLATE100-E7-02	2	744
PLATE100	SARSCOV2	H1792	ACEOE	GFP	PLATE100-E7-03	6	815
PLATE100	SARSCOV2	H1792	ACEOE	GFP	PLATE100-E7-04	12	845
PLATE100	SARSCOV2	H1792	ACEOE	GFP	PLATE100-E7-05	16	743
PLATE100	SARSCOV2	H1792	ACEOE	PLAC8	PLATE100-F7-01	76	655
PLATE100	SARSCOV2	H1792	ACEOE	PLAC8	PLATE100-F7-02	95	695
PLATE100	SARSCOV2	H1792	ACEOE	PLAC8	PLATE100-F7-03	86	635
PLATE100	SARSCOV2	H1792	ACEOE	PLAC8	PLATE100-F7-04	82	573
PLATE100	SARSCOV2	H1792	ACEOE	PLAC8	PLATE100-F7-05	93	692
PLATE100	SARSCOV2	H1792	ACEOE	SPNS1	PLATE100-G7-01	5	722
PLATE100	SARSCOV2	H1792	ACEOE	SPNS1	PLATE100-G7-02	45	812
PLATE100	SARSCOV2	H1792	ACEOE	SPNS1	PLATE100-G7-03	18	769
PLATE100	SARSCOV2	H1792	ACEOE	SPNS1	PLATE100-G7-04	33	751
PLATE100	SARSCOV2	H1792	ACEOE	SPNS1	PLATE100-G7-05	4	677
PLATE100	Uninfected	H2009	ACEOE	GFPun	PLATE100-A9-01	1	570
PLATE100	Uninfected	H2009	ACEOE	GFPun	PLATE100-A9-02	0	658
PLATE100	Uninfected	H2009	ACEOE	GFPun	PLATE100-A9-03	1	730
PLATE100	SARSCOV2	H2009	ACEOE	GFP	PLATE100-E9-01	8	478
PLATE100	SARSCOV2	H2009	ACEOE	GFP	PLATE100-E9-02	7	509
PLATE100	SARSCOV2	H2009	ACEOE	GFP	PLATE100-E9-03	1	588
PLATE100	SARSCOV2	H2009	ACEOE	GFP	PLATE100-E9-04	8	593
PLATE100	SARSCOV2	H2009	ACEOE	GFP	PLATE100-E9-05	2	578
PLATE100	SARSCOV2	H2009	ACEOE	PLAC8	PLATE100-F9-01	48	426
PLATE100	SARSCOV2	H2009	ACEOE	PLAC8	PLATE100-F9-02	86	443
PLATE100	SARSCOV2	H2009	ACEOE	PLAC8	PLATE100-F9-03	77	442
PLATE100	SARSCOV2	H2009	ACEOE	PLAC8	PLATE100-F9-04	83	539
PLATE100	SARSCOV2	H2009	ACEOE	PLAC8	PLATE100-F9-05	29	305
PLATE100	SARSCOV2	H2009	ACEOE	PLAC8	PLATE100-F9-06	66	515
PLATE100	SARSCOV2	H2009	ACEOE	SPNS1	PLATE100-G9-01	0	469
PLATE100	SARSCOV2	H2009	ACEOE	SPNS1	PLATE100-G9-02	19	482
PLATE100	SARSCOV2	H2009	ACEOE	SPNS1	PLATE100-G9-03	4	570
PLATE100	SARSCOV2	H2009	ACEOE	SPNS1	PLATE100-G9-04	4	520
PLATE100	SARSCOV2	H2009	ACEOE	SPNS1	PLATE100-G9-05	5	387
PLATE100	SARSCOV2	H2009	ACEOE	SPNS1	PLATE100-G9-06	1	284
PLATE100	Uninfected	H226	ACEOE	GFPun	PLATE100-A1-01	0	40
PLATE100	Uninfected	H226	ACEOE	GFPun	PLATE100-A1-02	0	180
PLATE100	Uninfected	H226	ACEOE	GFPun	PLATE100-A1-03	0	133
PLATE100	Uninfected	H226	ACEOE	GFPun	PLATE100-A1-04	1	124
PLATE100	SARSCOV2	H226	ACEOE	GFP	PLATE100-E1-01	1	335
PLATE100	SARSCOV2	H226	ACEOE	GFP	PLATE100-E1-02	6	352
PLATE100	SARSCOV2	H226	ACEOE	GFP	PLATE100-E1-03	0	381
PLATE100	SARSCOV2	H226	ACEOE	GFP	PLATE100-E1-04	1	341
PLATE100	SARSCOV2	H226	ACEOE	GFP	PLATE100-E1-05	0	294
PLATE100	SARSCOV2	H226	ACEOE	PLAC8	PLATE100-F1-01	30	146
PLATE100	SARSCOV2	H226	ACEOE	PLAC8	PLATE100-F1-02	13	139
PLATE100	SARSCOV2	H226	ACEOE	PLAC8	PLATE100-F1-03	33	144
PLATE100	SARSCOV2	H226	ACEOE	PLAC8	PLATE100-F1-04	31	170
PLATE100	SARSCOV2	H226	ACEOE	PLAC8	PLATE100-F1-05	46	207
PLATE100	SARSCOV2	H226	ACEOE	SPNS1	PLATE100-G1-01	2	349
PLATE100	SARSCOV2	H226	ACEOE	SPNS1	PLATE100-G1-02	3	199
PLATE100	SARSCOV2	H226	ACEOE	SPNS1	PLATE100-G1-03	5	244
PLATE100	SARSCOV2	H226	ACEOE	SPNS1	PLATE100-G1-04	0	236
PLATE100	Uninfected	H358	ACEOE	GFPun	PLATE100-A3-01	1	545
PLATE100	Uninfected	H358	ACEOE	GFPun	PLATE100-A3-02	1	805
PLATE100	Uninfected	H358	ACEOE	GFPun	PLATE100-A3-03	1	775
PLATE100	SARSCOV2	H358	ACEOE	GFP	PLATE100-E3-01	9	655
PLATE100	SARSCOV2	H358	ACEOE	GFP	PLATE100-E3-02	16	669
PLATE100	SARSCOV2	H358	ACEOE	GFP	PLATE100-E3-03	10	324
PLATE100	SARSCOV2	H358	ACEOE	GFP	PLATE100-E3-04	4	470
PLATE100	SARSCOV2	H358	ACEOE	GFP	PLATE100-E3-05	11	450
PLATE100	SARSCOV2	H358	ACEOE	PLAC8	PLATE100-F3-01	35	459
PLATE100	SARSCOV2	H358	ACEOE	PLAC8	PLATE100-F3-02	84	598
PLATE100	SARSCOV2	H358	ACEOE	PLAC8	PLATE100-F3-03	61	653
PLATE100	SARSCOV2	H358	ACEOE	PLAC8	PLATE100-F3-04	55	491
PLATE100	SARSCOV2	H358	ACEOE	PLAC8	PLATE100-F3-05	37	577
PLATE100	SARSCOV2	H358	ACEOE	PLAC8	PLATE100-F3-06	56	610
PLATE100	SARSCOV2	H358	ACEOE	SPNS1	PLATE100-G3-01	17	398
PLATE100	SARSCOV2	H358	ACEOE	SPNS1	PLATE100-G3-02	18	639
PLATE100	SARSCOV2	H358	ACEOE	SPNS1	PLATE100-G3-03	2	664
PLATE100	SARSCOV2	H358	ACEOE	SPNS1	PLATE100-G3-04	4	563
PLATE100	SARSCOV2	H358	ACEOE	SPNS1	PLATE100-G3-05	4	430
