# Supplementary material for: Autophagy‐linked plasma and lysosomal membrane protein PLAC8 is a key host factor for SARS‐CoV‐2 entry into human cells
Source: EMBO J. 2022 Oct 4;41(21):e110727. doi: 10.15252/embj.2022110727 (PMC9627672; doi:10.15252/embj.2022110727)
Supplement: Supplementary file 8 — Source Data for Figure 3 [file EMBJ-41-e110727-s008.zip › Fig3A_source_data.tsv]

Name	Sample	MeanPer	MeanPer.rel
NT596_sg1_R1	NT596_sg1	10.0719930486465	1.2583283306747
NT596_sg1_R2	NT596_sg1	6.91475998262379	0.863884470921121
NT596_sg1_R3	NT596_sg1	7.02604109356527	0.877787198404182
Plac8_sg1_R1	Plac8_sg1	3.43530926853813	0.429184865036399
Plac8_sg1_R2	Plac8_sg1	2.04130858877535	0.255027621295945
Plac8_sg1_R3	Plac8_sg1	2.27286025773065	0.283956158443875
Plac8_sg2_R1	Plac8_sg2	3.09259521494868	0.386368433286585
Plac8_sg2_R2	Plac8_sg2	1.46597711526661	0.183149504507316
Plac8_sg2_R3	Plac8_sg2	1.77697971403052	0.222004116404678
Spns1_sg1_R1	Spns1_sg1	10.0718722246413	1.25831323572099
Spns1_sg1_R2	Spns1_sg1	4.03468015662319	0.504066307608526
Spns1_sg1_R3	Spns1_sg1	6.71646336987313	0.83911060099331
Spns1_sg2_R1	Spns1_sg2	3.44982383102272	0.430998218668942
Spns1_sg2_R2	Spns1_sg2	2.16853035272453	0.270921868748506
Spns1_sg2_R3	Spns1_sg2	2.20258975639941	0.27517702583241
Ctsl_sg1_R1	Ctsl_sg1	2.55117890609769	0.31872745331112
Ctsl_sg1_R2	Ctsl_sg1	3.6284825224561	0.453318656328706
Ctsl_sg1_R3	Ctsl_sg1	2.9553966689864	0.369227752541684
Vps26A_sg1_R1	Vps26A_sg1	5.34037826833289	0.66719161134308
Vps26A_sg1_R2	Vps26A_sg1	3.44095827804384	0.4298906149974
Vps26A_sg1_R3	Vps26A_sg1	3.97345514687231	0.496417259009776
ACE2_sg1_R1	ACE2_sg1	0.261533835284862	0.032674311109972
ACE2_sg1_R2	ACE2_sg1	0.30970041081706	0.0386919251304555
ACE2_sg1_R3	ACE2_sg1	0.423342634555919	0.0528896344617477
