# Supplementary material for: Autophagy‐linked plasma and lysosomal membrane protein PLAC8 is a key host factor for SARS‐CoV‐2 entry into human cells
Source: EMBO J. 2022 Oct 4;41(21):e110727. doi: 10.15252/embj.2022110727 (PMC9627672; doi:10.15252/embj.2022110727)
Supplement: Supplementary file 8 — Source Data for Figure 3 [file EMBJ-41-e110727-s008.zip › Fig3B_source_data.tsv]

Name	Sample	Plate	MeanPer	MeanPer.rel
NT596_sg1_R1	NT596_sg1	Plate100DEAE	5.87495757318075	0.983051776284897
NT596_sg1_R2	NT596_sg1	Plate100DEAE	6.73131995644393	1.12634618335491
NT596_sg1_R3	NT596_sg1	Plate100DEAE	5.32245536596027	0.89060204036019
Plac8_sg1_R1	Plac8_sg1	Plate100DEAE	0.612786095716612	0.102536988969396
Plac8_sg1_R2	Plac8_sg1	Plate100DEAE	0.827945915278366	0.138539503059179
Plac8_sg1_R3	Plac8_sg1	Plate100DEAE	0.901197889249119	0.150796695086753
Plac8_sg2_R1	Plac8_sg2	Plate100DEAE	0.872205255576817	0.145945381749471
Plac8_sg2_R2	Plac8_sg2	Plate100DEAE	1.03515625030142	0.173211836496766
Plac8_sg2_R3	Plac8_sg2	Plate100DEAE	0.574845821753776	0.0961884744061307
Spns1_sg1_R1	Spns1_sg1	Plate100DEAE	2.4594668803496	0.411540552476286
Spns1_sg1_R2	Spns1_sg1	Plate100DEAE	3.17075217432676	0.530559330566116
Spns1_sg1_R3	Spns1_sg1	Plate100DEAE	1.65340434928317	0.27666277794071
Spns1_sg2_R1	Spns1_sg2	Plate100DEAE	3.34445389048551	0.559624694611146
Spns1_sg2_R2	Spns1_sg2	Plate100DEAE	2.08433572347363	0.348770167241474
Spns1_sg2_R3	Spns1_sg2	Plate100DEAE	2.29619224730253	0.384219943597014
Ctsl_sg1_R1	Ctsl_sg1	Plate100DEAE	3.05214702368403	0.510713229115422
Ctsl_sg1_R2	Ctsl_sg1	Plate100DEAE	2.2264859912862	0.372556053612883
Ctsl_sg1_R3	Ctsl_sg1	Plate100DEAE	3.38463108405985	0.566347511077038
Vps26A_sg1_R1	Vps26A_sg1	Plate100DEAE	2.2002331798049	0.368163192449598
Vps26A_sg1_R2	Vps26A_sg1	Plate100DEAE	1.36382296989982	0.228207365993332
Vps26A_sg1_R3	Vps26A_sg1	Plate100DEAE	1.94201432301717	0.324955645386753
ACE2_sg1_R1	ACE2_sg1	Plate100DEAE	0.483588810952822	0.0809185145044871
ACE2_sg1_R2	ACE2_sg1	Plate100DEAE	0.45565764506142	0.076244815690287
ACE2_sg1_R3	ACE2_sg1	Plate100DEAE	0.290849187692788	0.0486675532598978
