# Supplementary material for: Autophagy‐linked plasma and lysosomal membrane protein PLAC8 is a key host factor for SARS‐CoV‐2 entry into human cells
Source: EMBO J. 2022 Oct 4;41(21):e110727. doi: 10.15252/embj.2022110727 (PMC9627672; doi:10.15252/embj.2022110727)
Supplement: Supplementary file 8 — Source Data for Figure 3 [file EMBJ-41-e110727-s008.zip › Fig3D_source_data.tsv]

Channel	Plate	Cell_line	Hit-OE	ACE2-OE	Well	Per.infection	N_events	Per.infection.rel
SPIKE-Cherry	01	Calu1	GFP	ACE2-OE	E10	17.5325410299943	17670	0.963390394077326
SPIKE-Cherry	01	Calu1	PLAC8	ACE2-OE	F10	18.3664310557612	17826	1.0092115696369
SPIKE-Cherry	01	Calu1	SPNS1	ACE2-OE	G10	18.4817927170868	17850	1.0155505433302
SPIKE-Cherry	02	Calu1	GFP	ACE2-OE	E10	17.7630488815244	18105	0.976056501605242
SPIKE-Cherry	02	Calu1	PLAC8	ACE2-OE	F10	19.4610286465465	18257	1.06935828781874
SPIKE-Cherry	02	Calu1	SPNS1	ACE2-OE	G10	18.4108741297381	18098	1.01165365891986
SPIKE-Cherry	03	Calu1	GFP	ACE2-OE	E10	19.3007849468352	17963	1.06055310431743
SPIKE-Cherry	03	Calu1	PLAC8	ACE2-OE	F10	20.6057596822244	18126	1.13225977378633
SPIKE-Cherry	03	Calu1	SPNS1	ACE2-OE	G10	20.0066485677877	18049	1.09933939495214
SPIKE-Cherry	01	H1155	GFP	ACE2-OE	E2	0.82853259110622	15449	0.0455267914722791
SPIKE-Cherry	01	H1155	PLAC8	ACE2-OE	F2	1.51897097795876	15471	0.0834654854960396
SPIKE-Cherry	01	H1155	SPNS1	ACE2-OE	G2	0.624915093058008	14722	0.0343382739978232
SPIKE-Cherry	02	H1155	GFP	ACE2-OE	E2	0.782442748091603	15720	0.0429942143661511
SPIKE-Cherry	02	H1155	PLAC8	ACE2-OE	F2	1.45830656559167	15566	0.080132054703731
SPIKE-Cherry	02	H1155	SPNS1	ACE2-OE	G2	0.555741546702377	14935	0.0305372773271598
SPIKE-Cherry	03	H1155	GFP	ACE2-OE	E2	1.17485314335708	16002	0.064556656723371
SPIKE-Cherry	03	H1155	PLAC8	ACE2-OE	F2	1.48959195365714	15709	0.0818511462082475
SPIKE-Cherry	03	H1155	SPNS1	ACE2-OE	G2	0.880619744421638	15103	0.0483889130023562
SPIKE-Cherry	01	H1299	GFP	ACE2-OE	E6	9.30676530246987	16762	0.51139468471756
SPIKE-Cherry	01	H1299	PLAC8	ACE2-OE	F6	19.9709513435004	17901	1.09737787876833
SPIKE-Cherry	01	H1299	SPNS1	ACE2-OE	G6	13.6149126946673	16952	0.748121797279955
SPIKE-Cherry	02	H1299	GFP	ACE2-OE	E6	10.5319811908674	17651	0.578718708972443
SPIKE-Cherry	02	H1299	PLAC8	ACE2-OE	F6	20.1243289064708	17695	1.10580577695946
SPIKE-Cherry	02	H1299	SPNS1	ACE2-OE	G6	14.537037037037	17280	0.798791334118002
SPIKE-Cherry	03	H1299	GFP	ACE2-OE	E6	10.995583878361	17889	0.60419307546819
SPIKE-Cherry	03	H1299	PLAC8	ACE2-OE	F6	20.9687625841339	17383	1.15220631251813
SPIKE-Cherry	03	H1299	SPNS1	ACE2-OE	G6	15.5929352396972	17835	0.856811571106244
SPIKE-Cherry	01	H1568	GFP	ACE2-OE	E7	2.30188679245283	5300	0.126485694247552
SPIKE-Cherry	01	H1568	PLAC8	ACE2-OE	F7	5.82833822216554	7841	0.320259627344492
SPIKE-Cherry	01	H1568	SPNS1	ACE2-OE	G7	2.57676615847112	4657	0.14158995895733
SPIKE-Cherry	02	H1568	GFP	ACE2-OE	E7	2.62496070418107	6362	0.14423818674727
SPIKE-Cherry	02	H1568	PLAC8	ACE2-OE	F7	5.94613501224204	11436	0.326732408204876
SPIKE-Cherry	02	H1568	SPNS1	ACE2-OE	G7	2.78940027894003	5019	0.153273928141396
SPIKE-Cherry	03	H1568	GFP	ACE2-OE	E7	3.62868149620977	8047	0.199391342682958
SPIKE-Cherry	03	H1568	PLAC8	ACE2-OE	F7	8.18092213339174	9131	0.449531062526579
SPIKE-Cherry	03	H1568	SPNS1	ACE2-OE	G7	3.71707731520816	4708	0.204248578308642
SPIKE-Cherry	01	H1792	GFP	ACE2-OE	E8	1.10857142857143	17500	0.0609145624474627
SPIKE-Cherry	01	H1792	PLAC8	ACE2-OE	F8	4.63643424747565	16737	0.254766049550242
SPIKE-Cherry	01	H1792	SPNS1	ACE2-OE	G8	1.11959881042626	17149	0.0615205027805038
SPIKE-Cherry	02	H1792	GFP	ACE2-OE	E8	1.53792583135047	17231	0.0845070301099937
SPIKE-Cherry	02	H1792	PLAC8	ACE2-OE	F8	4.59707623535097	16554	0.252603377821938
SPIKE-Cherry	02	H1792	SPNS1	ACE2-OE	G8	1.38482186432406	16392	0.0760941656611931
SPIKE-Cherry	03	H1792	GFP	ACE2-OE	E8	1.30429914912674	17864	0.0716695468798417
SPIKE-Cherry	03	H1792	PLAC8	ACE2-OE	F8	4.85028891612677	17133	0.26651708627416
SPIKE-Cherry	03	H1792	SPNS1	ACE2-OE	G8	1.42786804529788	14217	0.0784594974850826
SPIKE-Cherry	01	H2009	GFP	ACE2-OE	E9	1.90099987655845	8101	0.104457478073798
SPIKE-Cherry	01	H2009	PLAC8	ACE2-OE	F9	6.00354452813469	9028	0.329886986656738
SPIKE-Cherry	01	H2009	SPNS1	ACE2-OE	G9	3.47446364154167	5267	0.190917271552694
SPIKE-Cherry	02	H2009	GFP	ACE2-OE	E9	2.02969148689399	8622	0.111528915179435
SPIKE-Cherry	02	H2009	PLAC8	ACE2-OE	F9	7.312764955252	8492	0.401826951380439
SPIKE-Cherry	02	H2009	SPNS1	ACE2-OE	G9	3.90572390572391	4455	0.214614463827883
SPIKE-Cherry	03	H2009	GFP	ACE2-OE	E9	2.43924721359401	10946	0.13403347126558
SPIKE-Cherry	03	H2009	PLAC8	ACE2-OE	F9	8.2890285161914	8276	0.455471368073245
SPIKE-Cherry	03	H2009	SPNS1	ACE2-OE	G9	3.84268446689518	5543	0.211150528411349
SPIKE-Cherry	01	H226	GFP	ACE2-OE	E3	2.45217830959804	11867	0.134744018222457
SPIKE-Cherry	01	H226	PLAC8	ACE2-OE	F3	30.4803127617984	7162	1.67485366057053
SPIKE-Cherry	01	H226	SPNS1	ACE2-OE	G3	6.16288603443564	7318	0.338642595800075
SPIKE-Cherry	02	H226	GFP	ACE2-OE	E3	2.41948031741092	12854	0.132947305953266
SPIKE-Cherry	02	H226	PLAC8	ACE2-OE	F3	29.1056088933805	5937	1.59931546566376
SPIKE-Cherry	02	H226	SPNS1	ACE2-OE	G3	5.94410361281527	7335	0.326620785440615
SPIKE-Cherry	03	H226	GFP	ACE2-OE	E3	2.84362991427727	16915	0.156253776280285
SPIKE-Cherry	03	H226	PLAC8	ACE2-OE	F3	31.3754904223402	8666	1.72404251218555
SPIKE-Cherry	03	H226	SPNS1	ACE2-OE	G3	6.66009852216749	10150	0.365963777235023
SPIKE-Cherry	01	H358	GFP	ACE2-OE	E4	3.16484517304189	8784	0.173904138209881
SPIKE-Cherry	01	H358	PLAC8	ACE2-OE	F4	14.6745230078563	7128	0.806346009928036
SPIKE-Cherry	01	H358	SPNS1	ACE2-OE	G4	3.5497940392537	8254	0.195056579221424
SPIKE-Cherry	02	H358	GFP	ACE2-OE	E4	3.82551259116554	7267	0.21020695610783
SPIKE-Cherry	02	H358	PLAC8	ACE2-OE	F4	14.8589065255732	4536	0.816477645125165
SPIKE-Cherry	02	H358	SPNS1	ACE2-OE	G4	3.86985810520281	6977	0.212643684598631
SPIKE-Cherry	03	H358	GFP	ACE2-OE	E4	4.23384999479871	9613	0.232644566921326
SPIKE-Cherry	03	H358	PLAC8	ACE2-OE	F4	14.0638864241349	9016	0.772792321502437
SPIKE-Cherry	03	H358	SPNS1	ACE2-OE	G4	3.94623963397198	6994	0.216840750555885
SPIKE-Cherry	01	H661	GFP	ACE2-OE	E5	4.62226640159046	4024	0.253987544791164
SPIKE-Cherry	01	H661	PLAC8	ACE2-OE	F5	6.60847880299252	4812	0.363127340604813
SPIKE-Cherry	01	H661	SPNS1	ACE2-OE	G5	4.52488687782805	6188	0.248636666238419
SPIKE-Cherry	02	H661	GFP	ACE2-OE	E5	5.01170960187354	6405	0.275386943631845
SPIKE-Cherry	02	H661	PLAC8	ACE2-OE	F5	7.55856515373353	5464	0.415333353542812
SPIKE-Cherry	02	H661	SPNS1	ACE2-OE	G5	5.69659442724458	3230	0.313020476653841
SPIKE-Cherry	03	H661	GFP	ACE2-OE	E5	5.77172503242542	6168	0.317148805982066
SPIKE-Cherry	03	H661	PLAC8	ACE2-OE	F5	7.78008298755187	6748	0.427505471255373
SPIKE-Cherry	03	H661	SPNS1	ACE2-OE	G5	5.26040759449573	5741	0.2890525758245
SPIKE-Cherry	01	SW900	GFP	ACE2-OE	E11	2.29190278302481	7941	0.125937085876359
SPIKE-Cherry	01	SW900	PLAC8	ACE2-OE	F11	2.551950419249	10972	0.140226366267165
SPIKE-Cherry	01	SW900	SPNS1	ACE2-OE	G11	3.69047619047619	5040	0.20278688099993
SPIKE-Cherry	02	SW900	GFP	ACE2-OE	E11	2.42697122776192	9106	0.13335892176313
SPIKE-Cherry	02	SW900	PLAC8	ACE2-OE	F11	3.36079992593278	10801	0.184671597774694
SPIKE-Cherry	02	SW900	SPNS1	ACE2-OE	G11	4.33243664165369	7063	0.238061775322658
SPIKE-Cherry	03	SW900	GFP	ACE2-OE	E11	2.48577070507608	8609	0.136589876792656
SPIKE-Cherry	03	SW900	PLAC8	ACE2-OE	F11	3.3232088618903	11194	0.182606017552197
SPIKE-Cherry	03	SW900	SPNS1	ACE2-OE	G11	4.87244589529682	8271	0.267734583547241
VSVG-BFP	01	Calu1	GFP	ACE2-OE	E10	50.5546123372948	17670	0.951335219733384
VSVG-BFP	01	Calu1	PLAC8	ACE2-OE	F10	47.6663300796589	17826	0.89698360849191
VSVG-BFP	01	Calu1	SPNS1	ACE2-OE	G10	50.0504201680672	17850	0.941847346205647
VSVG-BFP	02	Calu1	GFP	ACE2-OE	E10	54.3220104943386	18105	1.02223000831651
VSVG-BFP	02	Calu1	PLAC8	ACE2-OE	F10	52.2977488086761	18257	0.98413751098552
VSVG-BFP	02	Calu1	SPNS1	ACE2-OE	G10	54.4369543595977	18098	1.02439301861879
VSVG-BFP	03	Calu1	GFP	ACE2-OE	E10	54.5454545454545	17963	1.02643477195011
VSVG-BFP	03	Calu1	PLAC8	ACE2-OE	F10	54.1487366214278	18126	1.01896934563236
VSVG-BFP	03	Calu1	SPNS1	ACE2-OE	G10	56.3964762590725	18049	1.06126724454246
VSVG-BFP	01	H1155	GFP	ACE2-OE	E2	39.924914233931	15449	0.751305871008597
VSVG-BFP	01	H1155	PLAC8	ACE2-OE	F2	38.6012539590201	15471	0.726397270580941
VSVG-BFP	01	H1155	SPNS1	ACE2-OE	G2	32.6042657247657	14722	0.613546120986343
VSVG-BFP	02	H1155	GFP	ACE2-OE	E2	38.6577608142494	15720	0.727460614933724
VSVG-BFP	02	H1155	PLAC8	ACE2-OE	F2	37.9288192213799	15566	0.713743413310289
VSVG-BFP	02	H1155	SPNS1	ACE2-OE	G2	32.6146635420154	14935	0.613741786807931
VSVG-BFP	03	H1155	GFP	ACE2-OE	E2	40.9948756405449	16002	0.771440373535805
VSVG-BFP	03	H1155	PLAC8	ACE2-OE	F2	39.3086765548412	15709	0.739709528345864
VSVG-BFP	03	H1155	SPNS1	ACE2-OE	G2	35.1254717605774	15103	0.66099010259715
VSVG-BFP	01	H1299	GFP	ACE2-OE	E6	90.3293163107028	16762	1.69981443844273
VSVG-BFP	01	H1299	PLAC8	ACE2-OE	F6	87.5984581866935	17901	1.64842522995406
VSVG-BFP	01	H1299	SPNS1	ACE2-OE	G6	89.2520056630486	16952	1.67954163811208
VSVG-BFP	02	H1299	GFP	ACE2-OE	E6	91.955130020962	17651	1.73040895339966
VSVG-BFP	02	H1299	PLAC8	ACE2-OE	F6	90.1215032495055	17695	1.6959038183213
VSVG-BFP	02	H1299	SPNS1	ACE2-OE	G6	89.8611111111111	17280	1.69100376665947
VSVG-BFP	03	H1299	GFP	ACE2-OE	E6	92.9845156241266	17889	1.74977990164159
VSVG-BFP	03	H1299	PLAC8	ACE2-OE	F6	91.4399125582466	17383	1.7207136062208
VSVG-BFP	03	H1299	SPNS1	ACE2-OE	G6	91.6848892626857	17835	1.72532357069629
VSVG-BFP	01	H1568	GFP	ACE2-OE	E7	27.2075471698113	5300	0.511990828700396
VSVG-BFP	01	H1568	PLAC8	ACE2-OE	F7	26.3104195893381	7841	0.495108708070054
VSVG-BFP	01	H1568	SPNS1	ACE2-OE	G7	30.8138286450505	4657	0.579853728266854
VSVG-BFP	02	H1568	GFP	ACE2-OE	E7	30.3992455202766	6362	0.572052115122775
VSVG-BFP	02	H1568	PLAC8	ACE2-OE	F7	27.1860790486184	11436	0.511586842222247
VSVG-BFP	02	H1568	SPNS1	ACE2-OE	G7	31.3010559872485	5019	0.589022358174597
VSVG-BFP	03	H1568	GFP	ACE2-OE	E7	34.6713060767988	8047	0.652443626012775
VSVG-BFP	03	H1568	PLAC8	ACE2-OE	F7	31.004271164166	9131	0.583437470034284
VSVG-BFP	03	H1568	SPNS1	ACE2-OE	G7	35.4502973661852	4708	0.66710266136477
VSVG-BFP	01	H1792	GFP	ACE2-OE	E8	27.2914285714286	17500	0.513569306468294
VSVG-BFP	01	H1792	PLAC8	ACE2-OE	F8	32.0069307522256	16737	0.602305488903865
VSVG-BFP	01	H1792	SPNS1	ACE2-OE	G8	23.0567380022159	17149	0.433881022908993
VSVG-BFP	02	H1792	GFP	ACE2-OE	E8	28.8839881608728	17231	0.54353804635011
VSVG-BFP	02	H1792	PLAC8	ACE2-OE	F8	32.2218194998188	16554	0.606349259085423
VSVG-BFP	02	H1792	SPNS1	ACE2-OE	G8	24.548560273304	16392	0.461954090873592
VSVG-BFP	03	H1792	GFP	ACE2-OE	E8	27.8213166144201	17864	0.52354072419869
VSVG-BFP	03	H1792	PLAC8	ACE2-OE	F8	31.932527870192	17133	0.600905377640902
VSVG-BFP	03	H1792	SPNS1	ACE2-OE	G8	24.8012942252233	14217	0.466710031005801
VSVG-BFP	01	H2009	GFP	ACE2-OE	E9	58.5359832119491	8101	1.10152842394893
VSVG-BFP	01	H2009	PLAC8	ACE2-OE	F9	58.883473637572	9028	1.10806748863821
VSVG-BFP	01	H2009	SPNS1	ACE2-OE	G9	69.7360926523638	5267	1.31229175656921
VSVG-BFP	02	H2009	GFP	ACE2-OE	E9	62.0853630248202	8622	1.16832054969338
VSVG-BFP	02	H2009	PLAC8	ACE2-OE	F9	62.411681582666	8492	1.17446120279265
VSVG-BFP	02	H2009	SPNS1	ACE2-OE	G9	73.4231200897867	4455	1.3816741312958
VSVG-BFP	03	H2009	GFP	ACE2-OE	E9	65.9601680979353	10946	1.24123651848891
VSVG-BFP	03	H2009	PLAC8	ACE2-OE	F9	67.6051232479459	8276	1.27219123650051
VSVG-BFP	03	H2009	SPNS1	ACE2-OE	G9	78.2789103373624	5543	1.47305025047828
VSVG-BFP	01	H226	GFP	ACE2-OE	E3	42.0746608241342	11867	0.791759739611468
VSVG-BFP	01	H226	PLAC8	ACE2-OE	F3	49.4275342083217	7162	0.930125896391538
VSVG-BFP	01	H226	SPNS1	ACE2-OE	G3	51.175184476633	7318	0.963013128142586
VSVG-BFP	02	H226	GFP	ACE2-OE	E3	45.0754628909289	12854	0.848228745338262
VSVG-BFP	02	H226	PLAC8	ACE2-OE	F3	51.7769917466734	5937	0.97433791978892
VSVG-BFP	02	H226	SPNS1	ACE2-OE	G3	54.0286298568507	7335	1.01670918004138
VSVG-BFP	03	H226	GFP	ACE2-OE	E3	49.689624593556	16915	0.93505790561284
VSVG-BFP	03	H226	PLAC8	ACE2-OE	F3	56.8428340641588	8666	1.06966679269345
VSVG-BFP	03	H226	SPNS1	ACE2-OE	G3	59.3004926108374	10150	1.11591493950812
VSVG-BFP	01	H358	GFP	ACE2-OE	E4	47.1539162112933	8784	0.88734101926971
VSVG-BFP	01	H358	PLAC8	ACE2-OE	F4	46.6470258136925	7128	0.877802370559184
VSVG-BFP	01	H358	SPNS1	ACE2-OE	G4	44.0271383571602	8254	0.828501404852871
VSVG-BFP	02	H358	GFP	ACE2-OE	E4	56.6396036879042	7267	1.06584240940354
VSVG-BFP	02	H358	PLAC8	ACE2-OE	F4	50.2865961199295	4536	0.94629169837596
VSVG-BFP	02	H358	SPNS1	ACE2-OE	G4	49.247527590655	6977	0.926738537113044
VSVG-BFP	03	H358	GFP	ACE2-OE	E4	54.2078435451992	9613	1.0200816179991
VSVG-BFP	03	H358	PLAC8	ACE2-OE	F4	53.6934338952972	9016	1.01040147221819
VSVG-BFP	03	H358	SPNS1	ACE2-OE	G4	52.959679725479	6994	0.996593707662167
VSVG-BFP	01	H661	GFP	ACE2-OE	E5	50.6709741550696	4024	0.953524913024725
VSVG-BFP	01	H661	PLAC8	ACE2-OE	F5	53.1172069825436	4812	0.99955805098882
VSVG-BFP	01	H661	SPNS1	ACE2-OE	G5	45.9760827407886	6188	0.865176583392011
VSVG-BFP	02	H661	GFP	ACE2-OE	E5	53.3957845433255	6405	1.00480031539847
VSVG-BFP	02	H661	PLAC8	ACE2-OE	F5	58.2906295754026	5464	1.09691136637604
VSVG-BFP	02	H661	SPNS1	ACE2-OE	G5	52.1981424148607	3230	0.982263120773307
VSVG-BFP	03	H661	GFP	ACE2-OE	E5	55.4150453955901	6168	1.0427987071925
VSVG-BFP	03	H661	PLAC8	ACE2-OE	F5	55.0088915234143	6748	1.03515571547784
VSVG-BFP	03	H661	SPNS1	ACE2-OE	G5	53.7014457411601	5741	1.01055223889984
VSVG-BFP	01	SW900	GFP	ACE2-OE	E11	6.05717164085128	7941	0.11398367918373
VSVG-BFP	01	SW900	PLAC8	ACE2-OE	F11	5.40466642362377	10972	0.101704855046642
VSVG-BFP	01	SW900	SPNS1	ACE2-OE	G11	6.82539682539683	5040	0.128440118288995
VSVG-BFP	02	SW900	GFP	ACE2-OE	E11	6.89655172413793	9106	0.12977910909714
VSVG-BFP	02	SW900	PLAC8	ACE2-OE	F11	6.22164614387557	10801	0.117078755582125
VSVG-BFP	02	SW900	SPNS1	ACE2-OE	G11	8.79229789041484	7063	0.165453205134532
VSVG-BFP	03	SW900	GFP	ACE2-OE	E11	7.00429782785457	8609	0.13180667213275
VSVG-BFP	03	SW900	PLAC8	ACE2-OE	F11	6.15508308022155	11194	0.115826173792655
VSVG-BFP	03	SW900	SPNS1	ACE2-OE	G11	10.1076048845363	8271	0.190204613768049
