# Supplementary material for: Autophagy‐linked plasma and lysosomal membrane protein PLAC8 is a key host factor for SARS‐CoV‐2 entry into human cells
Source: EMBO J. 2022 Oct 4;41(21):e110727. doi: 10.15252/embj.2022110727 (PMC9627672; doi:10.15252/embj.2022110727)
Supplement: Supplementary file 9 — Source Data for Figure 5 [file EMBJ-41-e110727-s005.zip]

Archive with 3 entries (3 files):
- Fig5A_source_data.tsv
- Fig5C_source_data.tsv
- Fig5E_source_data.tsv
