# Supplementary material for: Autophagy‐linked plasma and lysosomal membrane protein PLAC8 is a key host factor for SARS‐CoV‐2 entry into human cells
Source: EMBO J. 2022 Oct 4;41(21):e110727. doi: 10.15252/embj.2022110727 (PMC9627672; doi:10.15252/embj.2022110727)
Supplement: Supplementary file 9 — Source Data for Figure 5 [file EMBJ-41-e110727-s005.zip › Fig5A_source_data.tsv]

Ligand	Time	Treat	HitKO	Replicate	ACE2RFP.level	Ratio.pos
Untreated	0m	HBSS	NT596	R1	ACE_low	0.001206529
Untreated	0m	HBSS	NT596	R1	ACE_high	0.005827615
Untreated	0m	HBSS	NT596	R2	ACE_low	0.000544329
Untreated	0m	HBSS	NT596	R2	ACE_high	0.00630352
Untreated	0m	HBSS	NT596	R3	ACE_low	0.000927429
Untreated	0m	HBSS	NT596	R3	ACE_high	0.006814494
Untreated	0m	HBSS	PLAC8-KO1	R1	ACE_low	0.000667013
Untreated	0m	HBSS	PLAC8-KO1	R1	ACE_high	0.006167496
Untreated	0m	HBSS	PLAC8-KO1	R2	ACE_low	0.000552225
Untreated	0m	HBSS	PLAC8-KO1	R2	ACE_high	0.003314917
Untreated	0m	HBSS	PLAC8-KO1	R3	ACE_low	0.000487329
Untreated	0m	HBSS	PLAC8-KO1	R3	ACE_high	0.005040755
Untreated	0m	HBSS	SPNS1-KO1	R1	ACE_high	0.008340016
Untreated	0m	HBSS	SPNS1-KO1	R1	ACE_low	0.0015687
Untreated	0m	HBSS	SPNS1-KO1	R2	ACE_high	0.011967414
Untreated	0m	HBSS	SPNS1-KO1	R2	ACE_low	0.001702852
Untreated	0m	HBSS	SPNS1-KO1	R3	ACE_low	0.00336913
Untreated	0m	HBSS	SPNS1-KO1	R3	ACE_high	0.013886734
RBD	0m	HBSS	NT596	R1	ACE_low	0.001979439
RBD	0m	HBSS	NT596	R1	ACE_high	0.281655143
RBD	0m	HBSS	NT596	R2	ACE_low	0.001534738
RBD	0m	HBSS	NT596	R2	ACE_high	0.283203125
RBD	0m	HBSS	NT596	R3	ACE_low	0.00286106
RBD	0m	HBSS	NT596	R3	ACE_high	0.326466637
RBD	0m	HBSS	PLAC8-KO1	R1	ACE_low	0.002120348
RBD	0m	HBSS	PLAC8-KO1	R1	ACE_high	0.284148276
RBD	0m	HBSS	PLAC8-KO1	R2	ACE_low	0.001760802
RBD	0m	HBSS	PLAC8-KO1	R2	ACE_high	0.329712381
RBD	0m	HBSS	PLAC8-KO1	R3	ACE_high	0.305475065
RBD	0m	HBSS	PLAC8-KO1	R3	ACE_low	0.002689873
RBD	0m	HBSS	SPNS1-KO1	R1	ACE_low	0.006110579
RBD	0m	HBSS	SPNS1-KO1	R1	ACE_high	0.3613396
RBD	0m	HBSS	SPNS1-KO1	R2	ACE_low	0.006766151
RBD	0m	HBSS	SPNS1-KO1	R2	ACE_high	0.424261874
RBD	0m	HBSS	SPNS1-KO1	R3	ACE_low	0.009893382
RBD	0m	HBSS	SPNS1-KO1	R3	ACE_high	0.417154812
RBD	2h	GBS	NT596	R1	ACE_high	0.610650069
RBD	2h	GBS	NT596	R1	ACE_low	0.102481122
RBD	2h	GBS	NT596	R2	ACE_low	0.109851049
RBD	2h	GBS	NT596	R2	ACE_high	0.63047138
RBD	2h	GBS	NT596	R3	ACE_low	0.115861371
RBD	2h	GBS	NT596	R3	ACE_high	0.743047831
RBD	2h	GBS	PLAC8-KO1	R1	ACE_low	0.084733109
RBD	2h	GBS	PLAC8-KO1	R1	ACE_high	0.604651163
RBD	2h	GBS	PLAC8-KO1	R2	ACE_low	0.19773596
RBD	2h	GBS	PLAC8-KO1	R2	ACE_high	0.845942228
RBD	2h	GBS	PLAC8-KO1	R3	ACE_low	0.148684443
RBD	2h	GBS	PLAC8-KO1	R3	ACE_high	0.753340757
RBD	2h	GBS	SPNS1-KO1	R1	ACE_low	0.105014935
RBD	2h	GBS	SPNS1-KO1	R1	ACE_high	0.754422477
RBD	2h	GBS	SPNS1-KO1	R2	ACE_low	0.175496086
RBD	2h	GBS	SPNS1-KO1	R2	ACE_high	0.835616438
RBD	2h	GBS	SPNS1-KO1	R3	ACE_low	0.094183531
RBD	2h	GBS	SPNS1-KO1	R3	ACE_high	0.732583454
TF	2h	GBS	NT596	R1	ACE_low	0.913986618
TF	2h	GBS	NT596	R1	ACE_high	0.991106368
TF	2h	GBS	NT596	R2	ACE_low	0.924330946
TF	2h	GBS	NT596	R2	ACE_high	0.992600067
TF	2h	GBS	NT596	R3	ACE_low	0.927020226
TF	2h	GBS	NT596	R3	ACE_high	0.993087558
TF	2h	GBS	PLAC8-KO1	R1	ACE_low	0.923856859
TF	2h	GBS	PLAC8-KO1	R1	ACE_high	0.99193316
TF	2h	GBS	PLAC8-KO1	R2	ACE_low	0.914730249
TF	2h	GBS	PLAC8-KO1	R2	ACE_high	0.988861386
TF	2h	GBS	PLAC8-KO1	R3	ACE_low	0.911375105
TF	2h	GBS	PLAC8-KO1	R3	ACE_high	0.992391304
TF	2h	GBS	SPNS1-KO1	R1	ACE_low	0.931646932
TF	2h	GBS	SPNS1-KO1	R1	ACE_high	0.991768856
TF	2h	GBS	SPNS1-KO1	R2	ACE_low	0.911372951
TF	2h	GBS	SPNS1-KO1	R2	ACE_high	0.992118824
TF	2h	GBS	SPNS1-KO1	R3	ACE_low	0.905446854
TF	2h	GBS	SPNS1-KO1	R3	ACE_high	0.992262058
