# Supplementary material for: Autophagy‐linked plasma and lysosomal membrane protein PLAC8 is a key host factor for SARS‐CoV‐2 entry into human cells
Source: EMBO J. 2022 Oct 4;41(21):e110727. doi: 10.15252/embj.2022110727 (PMC9627672; doi:10.15252/embj.2022110727)
Supplement: Supplementary file 9 — Source Data for Figure 5 [file EMBJ-41-e110727-s005.zip › Fig5C_source_data.tsv]

Sample	File	ROI	Alexa647	EGFP	tagRFP
KOP8-P8GFP	KOP8-P8GFP-RBD-60m-01.czi	0002-0502-1609	1436.165	2267.17	1326.056
KOP8-P8GFP	KOP8-P8GFP-RBD-60m-01.czi	0002-0960-1159	1670.071	879.694	2313.353
KOP8-P8GFP	KOP8-P8GFP-RBD-60m-01.czi	0002-1410-1831	1552.967	5493.107	2075.62
KOP8-P8GFP	KOP8-P8GFP-RBD-60m-01.czi	0002-1689-1527	1432.415	4493.329	1631.689
KOP8-P8GFP	KOP8-P8GFP-RBD-60m-01.czi	0003-0523-0574	1648.575	293.92	2221.207
KOP8-P8GFP	KOP8-P8GFP-RBD-60m-01.czi	0003-1407-0862	1499.715	846.098	1567.492
KOP8-P8GFP	KOP8-P8GFP-RBD-60m-02.czi	0002-0897-2052	1413.848	1003.032	1660.697
KOP8-P8GFP	KOP8-P8GFP-RBD-60m-02.czi	0002-1326-2109	1504.092	1205.867	2048.891
KOP8-P8GFP	KOP8-P8GFP-RBD-60m-02.czi	0002-1705-0621	1308.419	1293.128	1263.747
KOP8-P8GFP	KOP8-P8GFP-RBD-60m-02.czi	0003-0730-0996	1612.708	937.87	2632.037
KOP8-P8GFP	KOP8-P8GFP-RBD-60m-02.czi	0003-0738-0996	1632.164	984.613	2780.094
KOP8-P8GFP	KOP8-P8GFP-RBD-60m-02.czi	0003-0799-1327	1729.613	1109.683	3207.466
KOP8-P8GFP	KOP8-P8GFP-RBD-60m-02.czi	0003-0801-1354	1724.225	1107.799	3137.933
KOP8-P8GFP	KOP8-P8GFP-RBD-60m-02.czi	0003-0930-2080	1479.493	1066.988	1838.202
KOP8-P8GFP	KOP8-P8GFP-RBD-60m-02.czi	0003-1146-1402	1674.567	1282.62	2900.54
KOP8-P8GFP	KOP8-P8GFP-RBD-60m-02.czi	0003-1152-1384	1661.229	1236.444	2976.646
KOP8-P8GFP	KOP8-P8GFP-RBD-60m-02.czi	0003-1260-0808	1492.618	1070.788	2099.575
KOP8-P8GFP	KOP8-P8GFP-RBD-60m-02.czi	0003-1261-0814	1477.349	1067.587	2084.575
KOP8-P8GFP	KOP8-P8GFP-RBD-60m-02.czi	0003-1338-2098	1486.443	1203.683	2003.512
KOP8-P8GFP	KOP8-P8GFP-RBD-60m-02.czi	0003-1578-1206	1576.388	514.558	2791.058
KOP8-P8GFP	KOP8-P8GFP-RBD-60m-02.czi	0003-1660-1155	1539.62	536.963	2714.783
KOP8-P8GFP	KOP8-P8GFP-RBD-60m-04.czi	0003-0598-1984	1927.056	1338.473	2665.558
KOP8-P8GFP	KOP8-P8GFP-RBD-60m-04.czi	0003-1003-0432	1825.652	1399.261	4500.321
KOP8-P8GFP	KOP8-P8GFP-RBD-60m-04.czi	0003-1185-1191	1615.667	1864.932	1473.733
KOP8-P8GFP	KOP8-P8GFP-RBD-60m-04.czi	0003-1456-2107	2510.493	1544.598	5279.973
KOP8-P8GFP	KOP8-P8GFP-RBD-60m-04.czi	0003-1548-1162	1585.999	1942.949	1459.129
KOP8-P8GFP	KOP8-P8GFP-RBD-60m-04.czi	0003-1659-1686	1429.926	3579.273	1455.205
KOP8-P8GFP	KOP8-P8GFP-RBD-60m-05.czi	0002-0442-1624	1524.757	2559.622	1186.625
KOP8-P8GFP	KOP8-P8GFP-RBD-60m-05.czi	0002-0958-1852	1579.756	7570.918	1438.583
KOP8-P8GFP	KOP8-P8GFP-RBD-60m-05.czi	0002-0960-1347	2503.693	5094.137	4527.939
KOP8-P8GFP	KOP8-P8GFP-RBD-60m-05.czi	0002-1111-0945	1530.522	6551.463	1675.292
KOP8-P8GFP	KOP8-P8GFP-RBD-60m-05.czi	0002-1557-1081	1524.569	7563.224	1670.084
KOP8-P8GFP	KOP8-P8GFP-RBD-60m-06.czi	0002-0732-1186	1357.137	1222.173	1241.87
KOP8-P8GFP	KOP8-P8GFP-RBD-60m-06.czi	0002-0816-0636	1277.682	4125.901	1014.95
KOP8-P8GFP	KOP8-P8GFP-RBD-60m-06.czi	0002-1321-1903	1297.151	1261.941	1034.636
KOP8-P8GFP	KOP8-P8GFP-RBD-60m-06.czi	0002-1545-1240	1317.415	1127.321	1143.063
KOP8-P8GFP	KOP8-P8GFP-RBD-60m-06.czi	0002-1624-0418	1168.73	3351.16	920.639
KOP8-P8GFP	KOP8-P8GFP-RBD-60m-06.czi	0003-0418-2202	1571.568	3801.475	4818.513
KOP8-P8GFP	KOP8-P8GFP-RBD-60m-06.czi	0003-0649-1690	1708.524	1253.29	5145.983
KOP8-P8GFP	KOP8-P8GFP-RBD-60m-06.czi	0003-0769-2068	2015.367	1619.471	6523.324
KOP8-P8GFP	KOP8-P8GFP-RBD-60m-07.czi	0002-0772-1767	1630.507	1353.693	760.507
KOP8-P8GFP	KOP8-P8GFP-RBD-60m-07.czi	0003-0450-1093	1689.922	2521.328	1381.499
KOP8-P8GFP	KOP8-P8GFP-RBD-60m-07.czi	0003-0888-0784	1788.601	1631.502	1602.381
KOP8-P8GFP	KOP8-P8GFP-RBD-60m-07.czi	0003-1281-1270	1871.208	1740.624	1846.947
KOP8-P8GFP	KOP8-P8GFP-RBD-60m-07.czi	0003-1402-1942	1655.654	756.085	1441.175
KOP8-P8GFP	KOP8-P8GFP-RBD-60m-09.czi	0002-0382-1417	1593.256	2139.713	1414.229
KOP8-P8GFP	KOP8-P8GFP-RBD-60m-09.czi	0002-0787-0785	1544.176	2274.28	1420.529
KOP8-P8GFP	KOP8-P8GFP-RBD-60m-09.czi	0002-0852-0295	1417.864	2053.065	1251.051
KOP8-P8GFP	KOP8-P8GFP-RBD-60m-09.czi	0003-0434-0628	1746.884	2803.412	1852.767
KOP8-P8GFP	KOP8-P8GFP-RBD-60m-09.czi	0003-1019-1224	2023.512	1473.842	4476.82
KOP8-P8GFP	KOP8-P8GFP-RBD-60m-09.czi	0003-1332-1513	1429.47	1750.552	1391.159
KOP8-P8GFP	KOP8-P8GFP-RBD-60m-09.czi	0003-1733-0641	2756.607	1252.53	5689.773
KOS1-S1GFP	KOS1-S1GFP-RBD-60m-01.czi	0002-0819-0840	1609.482	2094.424	1729.51
KOS1-S1GFP	KOS1-S1GFP-RBD-60m-01.czi	0003-0304-0525	1551.649	1096.266	1383.906
KOS1-S1GFP	KOS1-S1GFP-RBD-60m-01.czi	0003-0336-1929	1599.755	1229.345	1796.008
KOS1-S1GFP	KOS1-S1GFP-RBD-60m-01.czi	0003-0504-1561	1761.154	776.362	2837.049
KOS1-S1GFP	KOS1-S1GFP-RBD-60m-01.czi	0003-0511-1093	1686.168	537.417	2293.253
KOS1-S1GFP	KOS1-S1GFP-RBD-60m-01.czi	0003-0818-0211	1570.971	2565.686	2304.08
KOS1-S1GFP	KOS1-S1GFP-RBD-60m-01.czi	0003-0965-1700	2043.672	2218.753	2835.68
KOS1-S1GFP	KOS1-S1GFP-RBD-60m-01.czi	0003-1284-0307	1610.285	2719.595	2417.56
KOS1-S1GFP	KOS1-S1GFP-RBD-60m-01.czi	0003-1344-0739	1449.684	1452.35	1824.861
KOS1-S1GFP	KOS1-S1GFP-RBD-60m-03.czi	0003-0381-1410	1436.169	928.592	1497.661
KOS1-S1GFP	KOS1-S1GFP-RBD-60m-03.czi	0003-0577-0779	1526.989	984.529	2011.294
KOS1-S1GFP	KOS1-S1GFP-RBD-60m-03.czi	0003-0587-1913	1520.308	1347.72	1753.212
KOS1-S1GFP	KOS1-S1GFP-RBD-60m-03.czi	0003-0896-2154	1421.981	1307.091	1672.45
KOS1-S1GFP	KOS1-S1GFP-RBD-60m-03.czi	0003-1046-0953	1613.746	1186.143	2581.878
KOS1-S1GFP	KOS1-S1GFP-RBD-60m-03.czi	0003-1294-1396	1432.501	1274.959	1572.65
KOS1-S1GFP	KOS1-S1GFP-RBD-60m-03.czi	0003-1464-2254	1379.989	1175.123	1821.113
KOS1-S1GFP	KOS1-S1GFP-RBD-60m-03.czi	0003-1468-0418	1622.779	1140.644	2991.674
KOS1-S1GFP	KOS1-S1GFP-RBD-60m-03.czi	0003-1640-0716	1593.675	908.39	2498.026
KOS1-S1GFP	KOS1-S1GFP-RBD-60m-03.czi	0003-1666-1763	1430.943	997.764	2012.156
KOS1-S1GFP	KOS1-S1GFP-RBD-60m-04.czi	0002-0511-2205	1418.058	895.753	1251.591
KOS1-S1GFP	KOS1-S1GFP-RBD-60m-04.czi	0002-1245-2068	1404.366	1512.717	1629.764
KOS1-S1GFP	KOS1-S1GFP-RBD-60m-04.czi	0003-0203-1741	1621.422	1881.504	1157.693
KOS1-S1GFP	KOS1-S1GFP-RBD-60m-04.czi	0003-0451-1035	1600.087	1276.185	1555.387
KOS1-S1GFP	KOS1-S1GFP-RBD-60m-04.czi	0003-0761-1760	1652.099	1435.927	1296.537
KOS1-S1GFP	KOS1-S1GFP-RBD-60m-04.czi	0003-1016-0597	1553.937	3982.375	1562.068
KOS1-S1GFP	KOS1-S1GFP-RBD-60m-04.czi	0003-1104-1246	1635.868	1299.863	1568.661
KOS1-S1GFP	KOS1-S1GFP-RBD-60m-04.czi	0003-1146-0220	1380.065	2631.348	1292.059
KOS1-S1GFP	KOS1-S1GFP-RBD-60m-04.czi	0003-1471-0920	1383.325	1075.6	1211.62
KOS1-S1GFP	KOS1-S1GFP-RBD-60m-04.czi	0003-1566-1882	1886.578	1596.239	5397.929
KOS1-S1GFP	KOS1-S1GFP-RBD-60m-04.czi	0003-1738-0201	1661.91	1940.566	3693.411
KOS1-S1GFP	KOS1-S1GFP-RBD-60m-05.czi	0002-1140-0275	1297.779	1150.237	1287.868
KOS1-S1GFP	KOS1-S1GFP-RBD-60m-06.czi	0002-0419-1299	1461.722	880.486	1657.417
KOS1-S1GFP	KOS1-S1GFP-RBD-60m-06.czi	0002-0614-0213	1265.273	1283.298	903.719
KOS1-S1GFP	KOS1-S1GFP-RBD-60m-06.czi	0002-0676-1631	1429.408	1860.792	1640.637
KOS1-S1GFP	KOS1-S1GFP-RBD-60m-06.czi	0002-0919-1814	1390.363	1434.282	1410.172
KOS1-S1GFP	KOS1-S1GFP-RBD-60m-06.czi	0003-0388-0621	1501.943	1225.835	1178.466
KOS1-S1GFP	KOS1-S1GFP-RBD-60m-06.czi	0003-1177-0688	1423.787	749.788	1802.834
KOS1-S1GFP	KOS1-S1GFP-RBD-60m-06.czi	0003-1362-1042	1383.036	1259.918	1430.894
KOS1-S1GFP	KOS1-S1GFP-RBD-60m-07.czi	0002-0496-2169	1337.108	961.389	1704.671
KOS1-S1GFP	KOS1-S1GFP-RBD-60m-07.czi	0002-0543-1554	1417.27	1161.036	1911.332
KOS1-S1GFP	KOS1-S1GFP-RBD-60m-07.czi	0002-0871-1181	1555.658	1623.134	1562.616
KOS1-S1GFP	KOS1-S1GFP-RBD-60m-07.czi	0002-1085-1692	1430.602	1280.187	2182.841
KOS1-S1GFP	KOS1-S1GFP-RBD-60m-07.czi	0002-1288-0969	1701.499	1696.605	1921.408
KOS1-S1GFP	KOS1-S1GFP-RBD-60m-07.czi	0003-0998-0628	1473.679	1714.683	1351.913
KOS1-S1GFP	KOS1-S1GFP-RBD-60m-08.czi	0003-0361-1373	1619.749	458.839	1871.55
KOS1-S1GFP	KOS1-S1GFP-RBD-60m-08.czi	0003-0648-1910	1811.987	476.922	2474.591
KOS1-S1GFP	KOS1-S1GFP-RBD-60m-08.czi	0003-0891-1249	1669.129	432.317	2232.646
KOS1-S1GFP	KOS1-S1GFP-RBD-60m-08.czi	0003-1183-1495	2607.94	642.941	3744.468
KOS1-S1GFP	KOS1-S1GFP-RBD-60m-08.czi	0003-1245-1871	1912.726	362.891	2587.299
KOS1-S1GFP	KOS1-S1GFP-RBD-60m-08.czi	0003-1570-0582	1450.318	1228.611	2308.661
