# Supplementary material for: Autophagy‐linked plasma and lysosomal membrane protein PLAC8 is a key host factor for SARS‐CoV‐2 entry into human cells
Source: EMBO J. 2022 Oct 4;41(21):e110727. doi: 10.15252/embj.2022110727 (PMC9627672; doi:10.15252/embj.2022110727)
Supplement: Supplementary file 9 — Source Data for Figure 5 [file EMBJ-41-e110727-s005.zip › Fig5E_source_data.tsv]

# Ch1 > Channel 1 (GFP-PLAC8, GFP-SPNS1)
# Ch2 > Channel 2 (ACE2RFP)
# Ch3 > Channel 3 (RBD-Alexa647)
Slice	Frame	Particles_in_Ch1	Particles_in_Ch2	Particles_in_Ch3	Colocalized_ch1&ch2	%_Ch1_coloc_ch1&ch2	%_Ch2_coloc_ch1&ch2	Colocalized_ch1&ch3	%_Ch1_coloc_ch1&ch3	%_Ch3_coloc_ch1&ch3	Colocalized_ch2&ch3	%_Ch2_coloc_ch2&ch3	%_Ch3_coloc_ch2&ch3	Colocalized_ch1&ch2&ch3	%_Ch1_coloc_ch1&ch2&ch3	%_Ch2_coloc_ch1&ch2&ch3	%_Ch3_coloc_ch1&ch2&ch3	Sample	Sample2
1	1	138	38	31	29	21.014	76.316	19	13.768	61.29	2	5.263	6.452	2	1.449	5.263	6.452	P8KO-P8GFP-RBD-40m-001_0.csv	GFP-PLAC8
1	1	286	36	31	5	1.748	13.889	6	2.098	19.355	22	61.111	70.968	2	0.699	5.556	6.452	P8KO-P8GFP-RBD-40m-001_1.csv	GFP-PLAC8
1	1	290	91	36	81	27.931	89.011	16	5.517	44.444	7	7.692	19.444	7	2.414	7.692	19.444	P8KO-P8GFP-RBD-40m-001_2.csv	GFP-PLAC8
1	1	535	134	135	100	18.692	74.627	74	13.832	54.815	35	26.119	25.926	26	4.86	19.403	19.259	P8KO-P8GFP-RBD-40m-002_0.csv	GFP-PLAC8
1	1	227	24	23	9	3.965	37.5	10	4.405	43.478	19	79.167	82.609	5	2.203	20.833	21.739	P8KO-P8GFP-RBD-40m-002_1.csv	GFP-PLAC8
1	1	21	62	62	13	61.905	20.968	9	42.857	14.516	19	30.645	30.645	7	33.333	11.29	11.29	P8KO-P8GFP-RBD-40m-003_0.csv	GFP-PLAC8
1	1	46	98	96	19	41.304	19.388	9	19.565	9.375	24	24.49	25	6	13.043	6.122	6.25	P8KO-P8GFP-RBD-40m-004_0.csv	GFP-PLAC8
1	1	83	44	16	24	28.916	54.545	5	6.024	31.25	3	6.818	18.75	3	3.614	6.818	18.75	P8KO-P8GFP-RBD-40m-005_0.csv	GFP-PLAC8
1	1	96	57	41	38	39.583	66.667	7	7.292	17.073	8	14.035	19.512	4	4.167	7.018	9.756	P8KO-P8GFP-RBD-40m-005_1.csv	GFP-PLAC8
1	1	61	38	19	23	37.705	60.526	5	8.197	26.316	6	15.789	31.579	3	4.918	7.895	15.789	P8KO-P8GFP-RBD-40m-005_2.csv	GFP-PLAC8
1	1	746	365	161	275	36.863	75.342	81	10.858	50.311	71	19.452	44.099	51	6.836	13.973	31.677	P8KO-P8GFP-RBD-40m-006_0.csv	GFP-PLAC8
1	1	200	144	54	99	49.5	68.75	15	7.5	27.778	23	15.972	42.593	10	5	6.944	18.519	P8KO-P8GFP-RBD-40m-007_0.csv	GFP-PLAC8
1	1	149	107	27	69	46.309	64.486	14	9.396	51.852	15	14.019	55.556	14	9.396	13.084	51.852	P8KO-P8GFP-RBD-40m-008_0.csv	GFP-PLAC8
1	1	651	258	167	187	28.725	72.481	88	13.518	52.695	65	25.194	38.922	39	5.991	15.116	23.353	P8KO-P8GFP-RBD-40m-009_0.csv	GFP-PLAC8
1	1	405	69	31	57	14.074	82.609	23	5.679	74.194	7	10.145	22.581	7	1.728	10.145	22.581	P8KO-P8GFP-RBD-40m-010_0.csv	GFP-PLAC8
1	1	52	55	32	32	61.538	58.182	21	40.385	65.625	23	41.818	71.875	21	40.385	38.182	65.625	P8KO-P8GFP-RBD-40m-011_0.csv	GFP-PLAC8
1	1	85	47	23	24	28.235	51.064	17	20	73.913	19	40.426	82.609	15	17.647	31.915	65.217	P8KO-P8GFP-RBD-40m-011_1.csv	GFP-PLAC8
1	1	44	40	33	24	54.545	60	17	38.636	51.515	18	45	54.545	15	34.091	37.5	45.455	P8KO-P8GFP-RBD-40m-011_2.csv	GFP-PLAC8
1	1	44	40	33	24	54.545	60	17	38.636	51.515	18	45	54.545	15	34.091	37.5	45.455	P8KO-P8GFP-RBD-40m-011_3.csv	GFP-PLAC8
1	1	30	39	30	19	63.333	48.718	21	70	70	23	58.974	76.667	18	60	46.154	60	P8KO-P8GFP-RBD-40m-011_4.csv	GFP-PLAC8
1	1	180	34	4	26	14.444	76.471	2	1.111	50	0	0	0	0	0	0	0	P8KO-P8GFP-RBD-40m-012_0.csv	GFP-PLAC8
1	1	215	23	16	9	4.186	39.13	3	1.395	18.75	8	34.783	50	1	0.465	4.348	6.25	P8KO-P8GFP-RBD-40m-012_1.csv	GFP-PLAC8
1	1	319	66	38	63	19.749	95.455	27	8.464	71.053	4	6.061	10.526	4	1.254	6.061	10.526	S1KO-S1GFP-RBD-40m-001_0.csv	GFP-SPNS1
1	1	302	62	29	44	14.57	70.968	17	5.629	58.621	8	12.903	27.586	7	2.318	11.29	24.138	S1KO-S1GFP-RBD-40m-002_0.csv	GFP-SPNS1
1	1	527	218	57	202	38.33	92.661	46	8.729	80.702	27	12.385	47.368	26	4.934	11.927	45.614	S1KO-S1GFP-RBD-40m-003_0.csv	GFP-SPNS1
1	1	619	197	44	169	27.302	85.787	36	5.816	81.818	23	11.675	52.273	23	3.716	11.675	52.273	S1KO-S1GFP-RBD-40m-003_1.csv	GFP-SPNS1
1	1	184	26	17	19	10.326	73.077	13	7.065	76.471	5	19.231	29.412	3	1.63	11.538	17.647	S1KO-S1GFP-RBD-40m-004_0.csv	GFP-SPNS1
1	1	183	21	34	12	6.557	57.143	17	9.29	50	11	52.381	32.353	3	1.639	14.286	8.824	S1KO-S1GFP-RBD-40m-004_1.csv	GFP-SPNS1
1	1	261	30	22	16	6.13	53.333	13	4.981	59.091	14	46.667	63.636	4	1.533	13.333	18.182	S1KO-S1GFP-RBD-40m-004_2.csv	GFP-SPNS1
1	1	149	21	23	6	4.027	28.571	7	4.698	30.435	17	80.952	73.913	4	2.685	19.048	17.391	S1KO-S1GFP-RBD-40m-004_3.csv	GFP-SPNS1
1	1	203	25	22	6	2.956	24	8	3.941	36.364	18	72	81.818	4	1.97	16	18.182	S1KO-S1GFP-RBD-40m-004_4.csv	GFP-SPNS1
1	1	334	52	29	38	11.377	73.077	15	4.491	51.724	9	17.308	31.034	2	0.599	3.846	6.897	S1KO-S1GFP-RBD-40m-005_0.csv	GFP-SPNS1
1	1	194	33	13	24	12.371	72.727	9	4.639	69.231	3	9.091	23.077	1	0.515	3.03	7.692	S1KO-S1GFP-RBD-40m-005_1.csv	GFP-SPNS1
1	1	449	86	44	59	13.14	68.605	24	5.345	54.545	19	22.093	43.182	9	2.004	10.465	20.455	S1KO-S1GFP-RBD-40m-006_0.csv	GFP-SPNS1
1	1	498	123	23	89	17.871	72.358	14	2.811	60.87	5	4.065	21.739	4	0.803	3.252	17.391	S1KO-S1GFP-RBD-40m-006_1.csv	GFP-SPNS1
1	1	366	151	42	128	34.973	84.768	30	8.197	71.429	20	13.245	47.619	18	4.918	11.921	42.857	S1KO-S1GFP-RBD-40m-007_0.csv	GFP-SPNS1
1	1	122	53	6	48	39.344	90.566	4	3.279	66.667	1	1.887	16.667	0	0	0	0	S1KO-S1GFP-RBD-40m-007_1.csv	GFP-SPNS1
1	1	296	68	15	52	17.568	76.471	12	4.054	80	6	8.824	40	5	1.689	7.353	33.333	S1KO-S1GFP-RBD-40m-008_0.csv	GFP-SPNS1
1	1	229	32	20	6	2.62	18.75	3	1.31	15	16	50	80	2	0.873	6.25	10	S1KO-S1GFP-RBD-40m-008_1.csv	GFP-SPNS1
1	1	255	33	12	18	7.059	54.545	3	1.176	25	10	30.303	83.333	2	0.784	6.061	16.667	S1KO-S1GFP-RBD-40m-008_2.csv	GFP-SPNS1
1	1	153	77	45	39	25.49	50.649	26	16.993	57.778	22	28.571	48.889	12	7.843	15.584	26.667	S1KO-S1GFP-RBD-40m-009_0.csv	GFP-SPNS1
1	1	114	40	17	27	23.684	67.5	11	9.649	64.706	6	15	35.294	3	2.632	7.5	17.647	S1KO-S1GFP-RBD-40m-009_1.csv	GFP-SPNS1
1	1	320	59	48	17	5.312	28.814	13	4.062	27.083	43	72.881	89.583	11	3.438	18.644	22.917	S1KO-S1GFP-RBD-40m-009_2.csv	GFP-SPNS1
1	1	300	68	39	61	20.333	89.706	32	10.667	82.051	16	23.529	41.026	15	5	22.059	38.462	S1KO-S1GFP-RBD-40m-010_0.csv	GFP-SPNS1
1	1	342	47	37	31	9.064	65.957	22	6.433	59.459	18	38.298	48.649	10	2.924	21.277	27.027	S1KO-S1GFP-RBD-40m-010_1.csv	GFP-SPNS1
1	1	250	97	13	82	32.8	84.536	9	3.6	69.231	6	6.186	46.154	3	1.2	3.093	23.077	S1KO-S1GFP-RBD-40m-011_0.csv	GFP-SPNS1
1	1	232	95	23	71	30.603	74.737	13	5.603	56.522	10	10.526	43.478	7	3.017	7.368	30.435	S1KO-S1GFP-RBD-40m-011_1.csv	GFP-SPNS1
1	1	418	115	60	78	18.66	67.826	21	5.024	35	30	26.087	50	12	2.871	10.435	20	S1KO-S1GFP-RBD-40m-012_0.csv	GFP-SPNS1
1	1	321	24	42	6	1.869	25	10	3.115	23.81	16	66.667	38.095	2	0.623	8.333	4.762	S1KO-S1GFP-RBD-40m-013_0.csv	GFP-SPNS1
1	1	368	14	7	11	2.989	78.571	4	1.087	57.143	0	0	0	0	0	0	0	S1KO-S1GFP-RBD-40m-013_1.csv	GFP-SPNS1
